# Supplementary material for: Fasting upregulates the monocarboxylate transporter MCT1 at the rat blood-brain barrier through PPAR δ activation
Source: Fluids Barriers CNS. 2024 Apr 8;21:33. doi: 10.1186/s12987-024-00526-8 (PMC11003008; doi:10.1186/s12987-024-00526-8)
Supplement: Supplementary file 2 — Supplementary Table S1 Transcriptomic dataset of endothelial cells freshly isolated from the brain of rats fed ad libitum (AL) or fasted for 1, 2, or 3 days (F1, F2, or F3). [file 12987_2024_526_MOESM2_ESM.xlsx]

## Sheet: ABC and SLC transporters
Fasting upregulates the monocarboxylate transporter Mct1 at the rat blood-brain barrier through PPAR d activation
Stéphanie Chasseigneaux, Véronique Cochois-Guégan, Lucas Lecorgne, Murielle Lochus, Sophie Nicolic, Corinne Blugeon, Laurent Jourdren, David Gomez-Zepeda, Stefan Tenzer, Sylvia Sanquer, Valérie Nivet-Antoine, Marie-Claude Menet, Jean-Louis Laplanche, Xavier Declèves, Salvatore Cisternino, Bruno Saubaméa
Corresponding author : Bruno Saubaméa, bruno.saubamea@u-paris.fr (Université Paris Cité, Inserm, Optimisation Thérapeutique en Neuropsychopharmacologie, 75006 Paris, France.)
Differentially expressed ABC and SLC transporters encoding genes. Data extracted from the whole transcriptomic dataset of endothelial cells freshly isolated from the brain of rats fed ad libitum (AL) or fasted for 1, 2, or 3 days (F1, F2, or F3).
baseMean : average of the read counts accross all samples
LFC1-3 and padj1-3 : Log2 fold change of transcripts abundance between F1-3 and AL groups and corresponding adjusted p-values
Gene_Name	Description	baseMean	LFC1	padj1	LFC2	padj2	LFC3	padj3	Gene_Ensembl_ID	Entrez_Gene_ID
Abca3	ATP binding cassette subfamily A member 3 [Source:RGD Symbol;Acc:1307174]	3263.32	-0.077908	0.592424	-0.145407	0.335179	-0.275433	0.0021297	ENSRNOG00000050057	302973
Abca8a	ATP-binding cassette, subfamily A (ABC1), member 8a [Source:RGD Symbol;Acc:1307333]	29.1238	-1.23908	0.0251866	-0.0601615	0.96927	-0.482303	0.458738	ENSRNOG00000004147	303638
Abcb9	ATP binding cassette subfamily B member 9 [Source:RGD Symbol;Acc:620254]	340.308	0.665481	0.0012875	0.208115	0.6394	0.617028	0.00223114	ENSRNOG00000001082	63886
Abcd1	ATP binding cassette subfamily D member 1 [Source:RGD Symbol;Acc:1562128]	1156.63	-0.243899	0.0686414	-0.122932	0.605382	-0.302698	0.0104789	ENSRNOG00000056524	363516
Slc11a2	solute carrier family 11 member 2 [Source:RGD Symbol;Acc:3684]	1564.15	0.257869	0.0203506	0.0298904	0.921046	0.168185	0.158313	ENSRNOG00000019550	25715
Slc12a6	solute carrier family 12, member 6 [Source:RGD Symbol;Acc:1311335]	1648.34	-0.264482	0.257434	-0.182712	0.627173	-0.397334	0.0359562	ENSRNOG00000005196	691209
Slc12a7	solute carrier family 12 member 7 [Source:RGD Symbol;Acc:1359672]	4186.08	-0.269896	0.0402497	-0.124251	0.611075	-0.380786	0.000807351	ENSRNOG00000016372	308069
Slc16a1	solute carrier family 16 member 1 [Source:RGD Symbol;Acc:3690]	22910.1	0.555836	0.00218868	1.26248	6.20749e-15	0.793015	1.04219e-06	ENSRNOG00000019996	25027
Slc16a4	solute carrier family 16, member 4 [Source:RGD Symbol;Acc:1359655]	2641.37	-0.386457	0.00563196	-0.0768615	0.81864	-0.336615	0.0145706	ENSRNOG00000018131	295356
Slc19a1	solute carrier family 19 member 1 [Source:RGD Symbol;Acc:3695]	441.34	-0.522445	0.0413863	0.264688	0.549497	-0.310269	0.272474	ENSRNOG00000001232	29723
Slc19a3	solute carrier family 19 member 3 [Source:RGD Symbol;Acc:1311413]	6610.83	0.803976	0.00184563	0.303117	0.543048	1.01362	1.79925e-05	ENSRNOG00000057256	316559
Slc1a1	solute carrier family 1 member 1 [Source:RGD Symbol;Acc:3696]	6560.83	1.17574	0.0098789	0.67252	0.352666	0.987254	0.0298751	ENSRNOG00000014816	25550
Slc1a4	solute carrier family 1 member 4 [Source:RGD Symbol;Acc:735146]	743.136	0.93429	0.0040472	0.279251	0.697703	1.09086	0.000268265	ENSRNOG00000005248	305540
Slc20a2	solute carrier family 20 member 2 [Source:RGD Symbol;Acc:3699]	485.902	0.458373	0.00767239	0.128006	0.745413	0.431983	0.00936154	ENSRNOG00000019490	29502
Slc23a1	solute carrier family 23 member 1 [Source:RGD Symbol;Acc:619875]	21.9849	-0.817464	0.137355	-0.353857	NA	-1.26198	0.00832991	ENSRNOG00000061695	50621
Slc25a24	solute carrier family 25 member 24 [Source:RGD Symbol;Acc:1311982]	657.714	0.309999	0.0593387	-0.367353	0.0499924	0.197899	0.266975	ENSRNOG00000020470	310791
Slc25a33	solute carrier family 25 member 33 [Source:RGD Symbol;Acc:1583942]	951.485	0.434824	0.00415663	0.117609	0.733922	0.520117	0.000180106	ENSRNOG00000016949	691431
Slc25a35	solute carrier family 25, member 35 [Source:RGD Symbol;Acc:1598229]	170.38	-0.467966	0.056694	-0.206076	0.65688	-0.502912	0.0257099	ENSRNOG00000004668	497933
Slc25a36	solute carrier family 25 member 36 [Source:RGD Symbol;Acc:1591928]	325.991	0.339451	0.163161	0.1062	0.833426	0.472255	0.0206247	ENSRNOG00000013802	501039
Slc25a45	solute carrier family 25, member 45 [Source:RGD Symbol;Acc:1589953]	1084.98	0.415939	0.00397854	0.268213	0.204838	0.413122	0.00277377	ENSRNOG00000030616	689625
Slc25a46	solute carrier family 25, member 46 [Source:RGD Symbol;Acc:1305072]	435.046	0.239208	0.226006	-0.169931	0.595025	0.453065	0.00250085	ENSRNOG00000017091	291709
Slc26a10	solute carrier family 26, member 10 [Source:RGD Symbol;Acc:1564851]	2888.27	-0.124091	0.751726	-0.136596	0.804805	-0.480802	0.044448	ENSRNOG00000029465	366909
Slc26a8	solute carrier family 26 member 8 [Source:RGD Symbol;Acc:1308898]	56.3301	-0.757268	0.0276277	-0.0680145	0.939449	-0.341203	0.389335	ENSRNOG00000000512	309646
Slc27a1	solute carrier family 27 member 1 [Source:RGD Symbol;Acc:620927]	1988.83	0.237159	0.0210768	0.0758312	0.73217	0.0934463	0.473671	ENSRNOG00000018170	94172
Slc29a3	solute carrier family 29 member 3 [Source:RGD Symbol;Acc:727811]	226.543	-0.225054	0.314335	-0.142288	0.700944	-0.516215	0.00156742	ENSRNOG00000000568	353307
Slc2a1	solute carrier family 2 member 1 [Source:RGD Symbol;Acc:3704]	360173	0.431936	9.70947e-07	0.406327	1.65566e-05	0.523852	3.65681e-10	ENSRNOG00000007284	24778
Slc2a12	solute carrier family 2 member 12 [Source:RGD Symbol;Acc:1310175]	3300.6	0.978671	0.000474556	0.745884	0.0335653	1.04235	8.7464e-05	ENSRNOG00000011161	308028
Slc2a6	solute carrier family 2 member 6 [Source:RGD Symbol;Acc:1309317]	25.1216	-0.559428	0.329835	-0.294218	0.763948	-1.14175	0.0117266	ENSRNOG00000005900	296600
Slc31a1	solute carrier family 31 member 1 [Source:RGD Symbol;Acc:620059]	1754.34	-0.679268	3.4234e-05	-0.125496	0.759249	-0.438443	0.0120223	ENSRNOG00000014475	171135
Slc35a1	solute carrier family 35 member A1 [Source:RGD Symbol;Acc:1311359]	717.064	-0.310081	0.0422953	-0.0356066	0.929035	-0.319463	0.0249679	ENSRNOG00000008908	313139
Slc35b4	solute carrier family 35 member B4 [Source:RGD Symbol;Acc:1308985]	522.628	-0.293983	0.0486131	-0.313378	0.0726384	-0.211786	0.16772	ENSRNOG00000008851	296969
Slc35c1	solute carrier family 35 member C1 [Source:RGD Symbol;Acc:1309463]	502.241	0.393954	0.00595755	0.0544057	0.888715	0.319637	0.0266535	ENSRNOG00000007732	311204
Slc35e4	solute carrier family 35, member E4 [Source:RGD Symbol;Acc:708484]	948.103	0.381138	0.00701842	-0.022067	0.958778	0.26252	0.0796553	ENSRNOG00000004168	266687
Slc35g2	solute carrier family 35, member G2 [Source:RGD Symbol;Acc:1306109]	44.1742	-0.29281	0.560228	-0.447902	0.445656	-0.92092	0.00691461	ENSRNOG00000015370	315957
Slc36a1	solute carrier family 36 member 1 [Source:RGD Symbol;Acc:619801]	183.929	0.386706	0.100185	-0.325056	0.343535	0.558789	0.00418723	ENSRNOG00000012356	155205
Slc38a2	solute carrier family 38, member 2 [Source:RGD Symbol;Acc:69420]	6772.16	-0.269897	0.129515	-0.153511	0.61753	-0.347988	0.0237657	ENSRNOG00000006305	29642
Slc38a3	solute carrier family 38, member 3 [Source:RGD Symbol;Acc:628620]	45018.6	0.43991	0.000105094	0.167865	0.417565	0.413294	0.000189951	ENSRNOG00000016827	252919
Slc38a5	solute carrier family 38, member 5 [Source:RGD Symbol;Acc:620702]	2684.28	-0.483638	0.00481683	-0.167737	0.632911	-0.471221	0.00418723	ENSRNOG00000027767	192208
Slc39a10	solute carrier family 39 member 10 [Source:RGD Symbol;Acc:1307321]	35472	-0.415667	0.020499	-0.166576	0.637712	-0.582822	0.000199977	ENSRNOG00000011677	363229
Slc40a1	solute carrier family 40 member 1 [Source:RGD Symbol;Acc:620180]	1467.17	-0.300024	0.0332049	0.079981	0.796293	-0.297865	0.0252734	ENSRNOG00000003872	170840
Slc41a1	solute carrier family 41 member 1 [Source:RGD Symbol;Acc:1311397]	2076.69	0.54205	0.0312301	0.236004	0.620913	0.71408	0.00126963	ENSRNOG00000042320	363985
Slc43a2	solute carrier family 43 member 2 [Source:RGD Symbol;Acc:1305819]	1258.39	-0.385453	0.0288623	0.0218461	0.968209	-0.396394	0.0167353	ENSRNOG00000003835	287532
Slc45a4	solute carrier family 45, member 4 [Source:RGD Symbol;Acc:1309971]	197.468	0.317269	0.214199	0.136865	0.777474	0.499361	0.0138004	ENSRNOG00000007818	315054
Slc46a3	solute carrier family 46, member 3 [Source:RGD Symbol;Acc:1307594]	179.57	-0.725003	0.000736251	-0.32354	0.363614	-0.838783	3.00977e-05	ENSRNOG00000000937	288454
Slc52a2	solute carrier family 52 member 2 [Source:RGD Symbol;Acc:1560410]	2888.57	0.526686	1.73351e-07	0.580226	1.53438e-08	0.660379	4.28838e-12	ENSRNOG00000032561	362942
Slc6a6	solute carrier family 6 member 6 [Source:RGD Symbol;Acc:61912]	10041.4	-0.519587	0.0240772	-0.606096	0.0153334	-0.881651	5.53157e-06	ENSRNOG00000009019	29464
Slc7a6	solute carrier family 7 member 6 [Source:RGD Symbol;Acc:1309193]	551.863	0.368973	0.13063	0.334961	0.31092	0.599429	0.00241337	ENSRNOG00000019943	307811
Slc7a8	solute carrier family 7 member 8 [Source:RGD Symbol;Acc:619904]	4942.36	0.298679	0.0564521	0.166026	0.534709	0.318961	0.0271152	ENSRNOG00000014311	84551
Slc9a2	solute carrier family 9 member A2 [Source:RGD Symbol;Acc:3719]	687.321	-0.226685	0.198572	0.0890689	0.790434	-0.416209	0.00250085	ENSRNOG00000015567	24783
Slc9a3r2	SLC9A3 regulator 2 [Source:RGD Symbol;Acc:620380]	21676.4	-0.258268	0.246654	-0.344082	0.167829	-0.403216	0.0245915	ENSRNOG00000002997	116501
Slc9a8	solute carrier family 9 member A8 [Source:RGD Symbol;Acc:1308193]	364.162	0.374028	0.0181524	0.0619443	0.880005	0.512892	0.000197277	ENSRNOG00000008354	311651
Slco1a4	solute carrier organic anion transporter family, member 1a4 [Source:RGD Symbol;Acc:621389]	69715	-0.359893	0.00137733	-0.113531	0.63203	-0.423195	5.13016e-05	ENSRNOG00000047493	170698
Slco1c1	solute carrier organic anion transporter family, member 1c1 [Source:RGD Symbol;Acc:628660]	98186.2	-0.290967	0.00248777	-0.0549675	0.815211	-0.307808	0.000694569	ENSRNOG00000009740	84511
