# Supplementary material for: Fasting upregulates the monocarboxylate transporter MCT1 at the rat blood-brain barrier through PPAR δ activation
Source: Fluids Barriers CNS. 2024 Apr 8;21:33. doi: 10.1186/s12987-024-00526-8 (PMC11003008; doi:10.1186/s12987-024-00526-8)
Supplement: Supplementary file 3 — Supplementary Table S2 Differentially expressed ABC and SLC transporters encoding genes. Data extracted from the whole transcriptomic dataset of endothelial cells freshly isolated from the brain of rats fed ad libitum (AL) or fasted for 1, 2, or 3 days (F1, F2, or F3). [file 12987_2024_526_MOESM3_ESM.xlsx]

## Sheet: raw data
Fasting upregulates the monocarboxylate transporter Mct1 at the rat blood-brain barrier through PPAR d activation
Stéphanie Chasseigneaux, Véronique Cochois-Guégan, Lucas Lecorgne, Murielle Lochus, Sophie Nicolic, Corinne Blugeon, Laurent Jourdren, David Gomez-Zepeda, Stefan Tenzer, Marie-Claude Menet, Jean-Louis Laplanche, Xavier Declèves, Salvatore Cisternino, Bruno Saubaméa
Cellular and Molecular Life Sciences
Corresponding author : Bruno Saubaméa, bruno.saubamea@u-paris.fr (Université Paris Cité, Inserm, Optimisation Thérapeutique en Neuropsychopharmacologie, 75006 Paris, France.)
Proteomic dataset of primary cultured rat brain endothelial cells treated with 100 nM GW0742, 100 nM GW0742 + 2 µM GSK0660 or left untretated (n=3)
raw data from MSstats
Control_1,2,3 : protein intensity in each replicate of Control
GW_1,2,3 : protein intensity in each replicate of GW0742
GW+GSK_1,2,3 : protein intensity in each replicate of GW0742 + GSK0660
LFC_GW/Control and pval_GW/Control : Log2 fold change of protein abundance in GW0742 relative to Control and corresponding p-value
LFC_GW+GSK/GW and pval_GW+GSK/GW : Log2 fold change of protein abundance in GW0742 + GSK0660 relative to GW0742 and corresponding p-value
LFC_GW+GSK/Control and pval_GW+GSK/Control : Log2 fold change of protein abundance in GW0742 + GSK0660 relative to Control and corresponding p-value
Proteins	Genes	Control_1	Control_2	Control_3	GW_1	GW_2	GW_3	GW+GSK_1	GW+GSK_2	GW+GSK_3	LFC_GW/Control	pval_GW/Control	LFC_GW+GSK/GW	pval_GW+GSK/GW	LFC_GW+GSK/Control	pval_GW+GSK/Control
PLS1_RAT	Plscr1	80.4837	#N/A	295.075	299.648	#N/A	288.518	216.074	774.178	347.36	0.932041	0.24485	0.190044	0.793133	1.12209	0.151722
TCAB1_RAT	Wrap53	110.308	#N/A	#N/A	165.638	#N/A	117.129	#N/A	262.013	145.941	0.253212	0.782883	0.713481	0.33671	0.966692	0.352729
MF14B_RAT	Mfsd14b	260.561	#N/A	315.431	410.321	382.792	458.474	287.566	346.307	504.428	0.57565	0.124926	-0.173188	0.546662	0.402461	0.268792
RNH2A_RAT	Rnaseh2a	266.402	#N/A	671.145	782.871	#N/A	459.186	302.08	817.592	731.004	0.632095	0.339949	-0.0327186	0.948251	0.599376	0.325063
TFB1M_RAT	Tfb1m	273.686	#N/A	811.431	867.699	669.454	908.046	1248.65	1056.46	850.159	0.832598	0.0644968	0.253468	0.513758	1.08607	0.0228187
NEK8_RAT	Nek8	311.339	#N/A	563.617	543.278	226.404	386.273	593.859	306.147	699.125	0.172451	0.697078	0.43262	0.298428	0.605071	0.215231
ERD21_RAT	Kdelr1	334.171	#N/A	1043.14	1338.25	#N/A	738.882	878.095	3827.28	2455.6	1.16862	0.151414	0.53548	0.444283	1.7041	0.0364935
NTCP7_RAT	Slc10a7	359.1	#N/A	507.425	742.403	#N/A	497.094	555.477	1068.65	681.572	0.50907	0.28058	0.28391	0.49815	0.79298	0.0862341
RM10_RAT	Mrpl10	368.192	#N/A	#N/A	244.03	#N/A	531.585	#N/A	435.635	444.249	-0.407446	0.482263	-0.0113025	0.978224	-0.418749	0.536507
E2AK3_RAT	Eif2ak3	370.698	#N/A	492.197	599.53	549.942	409.609	289.419	702.974	517.287	0.332545	0.266272	-0.0869804	0.740854	0.245564	0.437556
LYSM3_RAT	Lysmd3	396.202	#N/A	344.174	1004.19	341.153	682.594	725.893	552.028	844.026	1.03092	0.00355056	0.0933492	0.67522	1.12427	0.00201837
ZDH12_RAT	Zdhhc12	441.229	#N/A	#N/A	642.414	772.025	#N/A	820.688	885.224	1034.82	0.605576	0.0253299	0.294254	0.0633053	0.899829	0.00805354
S45A1_RAT	Slc45a1	499.607	#N/A	#N/A	1244.49	1461.12	1730.27	923.826	1667.71	1169.7	1.55234	0.120029	-0.282252	0.595114	1.27009	0.166017
WDR83_RAT	Wdr83	548.984	#N/A	1097.61	#N/A	#N/A	#N/A	1152.41	#N/A	1623.54	#DIV/0!	#N/A	#DIV/0!	#N/A	0.88276	0.140028
MFAP3_RAT	Mfap3	599.778	#N/A	#N/A	1099.9	640.814	935.487	789.215	836.096	838.089	0.537214	0.146556	-0.0845789	0.726946	0.452635	0.211339
TRYB_RAT		606.541	#N/A	#N/A	706.298	264.009	#N/A	#N/A	1212.79	#N/A	0.205441	0.492251	2.18544	0.0504327	2.39088	0.0701107
UB2L6_RAT	Ube2l6	610.501	#N/A	304.808	677.96	#N/A	473.08	487.538	1264.57	904.309	0.392696	0.482936	0.539325	0.21452	0.932021	0.104475
KXDL1_RAT	Kxd1	611.624	#N/A	561.898	1062.03	#N/A	634.343	440.27	1116.03	986.348	0.485531	0.179231	0.103628	0.749023	0.58916	0.0964874
MSMO1_RAT	Msmo1	621.187	#N/A	915.128	1641.94	317.343	1282.39	1312.5	2999.97	2890.04	0.231354	0.703875	1.36333	0.0166265	1.59469	0.0224562
CF120_RAT		646.294	#N/A	750.448	1023.74	702.941	1196.15	694.86	894.293	808.518	0.449865	0.120139	-0.258919	0.295479	0.190945	0.481413
GLRX2_RAT	Glrx2	694.054	#N/A	442.652	730.108	325.748	666.736	568.975	714.29	982.133	-0.0342835	0.943888	0.443937	0.323787	0.409654	0.410783
T132A_RAT	Tmem132a	711.006	#N/A	396.387	470.723	419.756	654.355	#N/A	1843.6	367.846	-0.0164959	0.982582	1.03745	0.159204	1.02095	0.249823
TFE2_RAT	Tcf3	712.978	#N/A	645.011	739.87	674.41	828.098	485.945	445.165	611.747	0.104729	0.646957	-0.516963	0.0273273	-0.412234	0.0822485
STK16_RAT	Stk16	734.988	#N/A	2105.29	1630.52	1074.94	2061.53	1945.03	1390.02	1521.33	0.455764	0.201913	-0.00692891	0.982013	0.448835	0.20095
PAK5_RAT	Pak5	738.353	#N/A	991.176	860.194	#N/A	1050.34	914.373	1405.25	1175.62	0.138297	0.119708	0.133492	0.102981	0.271789	0.00886754
K1C20_RAT	Krt20	758.246	#N/A	6170.29	3614.13	#N/A	3334.2	4195.65	2830.25	3526.82	0.198676	0.754838	0.0130067	0.980768	0.211682	0.72152
KALRN_RAT	Kalrn	769.564	#N/A	#N/A	#N/A	#N/A	1726.97	#N/A	#N/A	#N/A	1.16613	0.0320727	#DIV/0!	#N/A	#DIV/0!	#N/A
GPM6B_RAT	Gpm6b	772.745	#N/A	1254.44	2209.03	#N/A	757.724	1290.26	4159.15	2230.68	0.394021	0.655574	0.822236	0.32241	1.21626	0.159324
KMT5B_RAT	Kmt5b	809.355	#N/A	#N/A	646.841	#N/A	#N/A	719.225	976.219	1478.91	-0.323362	0.0334971	0.153295	0.0704293	-0.170067	0.0635322
CLN8_RAT	Cln8	914.037	#N/A	#N/A	1657.12	569.902	830.697	1066.15	1896.14	1696.54	0.15186	0.753471	0.570507	0.130022	0.722368	0.151752
PLBL1_RAT	Plbd1	916.008	#N/A	2782.17	511.666	#N/A	766.308	1271.77	#N/A	783.14	-1.35019	0.0222411	0.855117	0.132035	-0.495069	0.356568
TTC3_RAT	Ttc3	919.516	#N/A	#N/A	775.835	#N/A	#N/A	#N/A	552.062	319.895	-0.245125	0.693868	-0.823026	0.328575	-1.06815	0.273186
CHD6_RAT	Chd6	1042.44	#N/A	980.472	1549.28	1147.13	956.456	1123.16	1120.38	1151.28	0.242666	0.342814	-0.0768716	0.662536	0.165795	0.511111
SIAT9_RAT	St3gal5	1042.5	#N/A	690.327	1539.73	1027.73	1219.07	1429.06	1177.28	1508.12	0.716355	0.020477	0.113463	0.612818	0.829818	0.0113145
CSTN1_RAT	Clstn1	1137.23	#N/A	1011.05	1140.87	1167.73	1286.17	819.871	957.716	1264.16	0.140802	0.456107	-0.219707	0.188114	-0.0789043	0.672376
NTM1A_RAT	Ntmt1	1145.06	#N/A	1318.43	2226.83	1073.69	1401.2	1181.89	2172.69	1629.61	0.250387	0.434675	0.106956	0.679284	0.357343	0.272407
RETR2_RAT	Retreg2	1173.95	#N/A	1958.22	3423.51	589.077	2574.43	2704.65	3136.75	3051.9	0.140306	0.806913	0.995272	0.064053	1.13558	0.0751121
PEX12_RAT	Pex12	1198.44	#N/A	1519.86	1449.67	1639.32	1585.92	1536.29	1172	1481.83	0.262634	0.153694	-0.195619	0.20845	0.0670151	0.709257
PSD10_RAT	Psmd10	1206.62	#N/A	1157.73	2067.45	2615.7	#N/A	2214.11	1748.93	1287.4	0.97639	0.0841805	-0.444971	0.28376	0.531419	0.211143
CALL3_RAT	Calml3	1226.1	#N/A	4496.12	#N/A	#N/A	#N/A	#N/A	3751.83	#N/A	#DIV/0!	#N/A	#DIV/0!	#N/A	0.671616	0.750648
CLD1_RAT	Cldn1	1236.99	#N/A	2110.38	1433.25	#N/A	2097.73	1357.58	1966.54	1649.87	0.101891	0.605244	-0.136	0.514675	-0.034109	0.868491
KDM3A_RAT	Kdm3a	1250.81	#N/A	1052.32	3257.73	1982.64	3888.5	1677.55	1576.82	2678.12	1.36971	0.017624	-0.565082	0.178448	0.804623	0.0826398
NDUF7_RAT	Ndufaf7	1344.49	#N/A	#N/A	#N/A	4584.16	6470.4	3149.7	6453.63	7351.42	1.07408	0.102764	0.301864	0.313066	1.37594	0.0402465
KPCA_RAT	Prkca	1405.08	#N/A	#N/A	1590.1	778.691	2185.46	851.362	1956.05	1777.9	-0.0691986	0.934439	0.0432652	0.922251	-0.0259335	0.975401
FABP5_RAT	Fabp5	1539.15	#N/A	58347.7	2192.07	455.738	3584.12	4729.13	775.26	1383.57	-2.63097	0.207937	0.167509	0.924718	-2.46346	0.235524
K1C15_RAT	Krt15	1591.99	#N/A	7891.2	1009.41	121677	1382.08	1764.58	726.244	1269.71	0.118074	0.933182	-2.07857	0.127328	-1.9605	0.16694
FRMD6_RAT	Frmd6	1612.3	#N/A	1492.73	#N/A	#N/A	#N/A	#N/A	1498.28	#N/A	#N/A	#N/A	#N/A	#N/A	#N/A	#N/A
CBR4_RAT	Cbr4	1619.31	#N/A	1432.43	2063.12	#N/A	1753.47	#N/A	3682.04	2129.14	0.320598	0.145771	0.309927	0.179731	0.630525	0.0382117
AQP5_RAT	Aqp5	1738.21	#N/A	8000.6	#N/A	#N/A	#N/A	#N/A	#N/A	#N/A	#DIV/0!	#N/A	#N/A	#N/A	#DIV/0!	#N/A
TGM3_RAT	Tgm3	1825.81	#N/A	1533.29	#N/A	#N/A	1982.13	2382.75	#N/A	1347.83	0.453495	0.157811	-0.287129	0.360626	0.166366	0.388265
POMT1_RAT	Pomt1	1872.12	#N/A	1703.66	2500.64	1285.04	2005.61	1636.32	2311.75	2488.83	0.082069	0.79172	0.182251	0.477633	0.26432	0.402828
LIAS_RAT	Lias	2045.31	#N/A	1710.58	2006.8	2220.19	2072.31	2180.97	1590.5	1444.57	0.152161	0.334437	-0.293909	0.033407	-0.141748	0.367073
MED4_RAT	Med4	2206.73	#N/A	1564.9	1827.05	790.914	1126.43	1191.92	1088.43	1396.74	-0.742344	0.353125	0.0515756	0.935597	-0.690768	0.386176
DYLT1_RAT	Dynlt1	2340.51	#N/A	1822.62	2631.61	#N/A	#N/A	1551.96	3129.86	3940.54	0.349527	0.421479	0.180672	0.660668	0.530199	0.142125
LMBD1_RAT	Lmbrd1	2552.5	#N/A	2292.57	3640.18	1583.3	3156.1	2773.48	3401.24	3991.27	0.12059	0.772533	0.349841	0.360488	0.47043	0.27698
EEPD1_RAT	Eepd1	2768.05	#N/A	#N/A	#N/A	4734.72	3715.31	5212.36	#N/A	4324.03	0.694171	#N/A	0.218895	#N/A	0.913066	#N/A
ORC4_RAT	Orc4	2937.01	#N/A	2641.17	2421.9	3503.73	2353.7	2907.25	1697.45	3036.51	-0.0787375	0.79916	-0.0220628	0.930204	-0.1008	0.745177
LYRM1_RAT	Lyrm1	3111.64	#N/A	2094.77	1978.6	2763.36	2762.14	3217.54	3017.63	2529.57	-0.0466701	0.857898	0.233859	0.33052	0.187189	0.479491
PRAF1_RAT	Rabac1	3348.52	#N/A	1149.16	2190.7	2067.02	2361.51	2243.05	1481.86	1652.72	0.0534078	0.863414	-0.296396	0.276479	-0.242988	0.397692
HCFC2_RAT	Hcfc2	3411.99	#N/A	#N/A	7849.9	6527.11	8322.67	6396.85	4365.3	5256.74	1.12932	0.0255961	-0.500727	0.1322	0.628591	0.157227
HUTH_RAT	Hal	3735.88	#N/A	3983.77	1433.28	#N/A	1462.7	2129.38	#N/A	1173.61	-1.41381	0.0034811	0.269487	0.390684	-1.14432	0.00502723
TIM8A_RAT	Timm8a	3781.81	#N/A	2305.91	3380.06	3706.3	3209.56	4066.14	3596.64	5345.9	0.214262	0.455656	0.319778	0.22717	0.53404	0.0864631
K2C80_RAT	Krt80	5678.15	#N/A	30879.3	2970.84	#N/A	4450.92	13593.9	#N/A	#N/A	-1.86451	0.101298	2.37324	0.104128	0.50873	0.688398
KIF2C_RAT	Kif2c	6282.06	#N/A	4350.37	5667.25	#N/A	5155.76	#N/A	#N/A	6600.02	0.0254842	0.948803	0.310799	0.556902	0.336283	0.549781
FAAA_RAT	Fah	6401.27	#N/A	#N/A	6634.88	#N/A	7062.44	#N/A	5595.45	6669.3	0.081744	0.860211	-0.149208	0.63342	-0.067464	0.880584
TGM1_RAT	Tgm1	7102.2	#N/A	50777.1	5299.84	7064.17	7483.77	19603.4	1708.83	6772.01	-1.84295	0.0667191	0.0252966	0.972987	-1.81765	0.0661712
K1C23_HUMAN_CONTA		8263.68	#N/A	10616.4	8243.39	#N/A	#N/A	11496.3	#N/A	#N/A	-0.142198	0.59011	0.479857	0.121445	0.33766	0.248712
DGKQ_RAT	Dgkq	10725.9	#N/A	4739.47	968.789	11559.1	2476.79	6377.63	313.21	424.983	-1.42621	0.306021	-1.29005	0.266773	-2.71626	0.0615505
SLU7_RAT	Slu7	11006.4	#N/A	12134	9420.77	11445	9041.95	12038.6	5515.71	8175.34	-0.239387	0.352138	-0.375392	0.141122	-0.614779	0.0281745
MDM1_RAT	Mdm1	11880.2	#N/A	3005.52	6815.42	15073.6	12144.4	8118.59	#N/A	#N/A	1.17976	0.464336	-0.407097	0.84704	0.772658	0.71814
RM02_RAT	Mrpl2	15990.6	#N/A	16632.5	#N/A	#N/A	4280.37	#N/A	1048.08	#N/A	-1.92981	0.4355	-2.02998	0.452071	-3.95979	0.0977931
NUP85_RAT	Nup85	177561	#N/A	150563	163682	#N/A	#N/A	#N/A	194177	152902	-0.11635	0.204113	0.139309	0.222255	0.0229588	0.615612
LAT2_RAT	Slc7a8	#N/A	#N/A	#N/A	362.171	#N/A	324.605	185.094	252.934	179.519	#DIV/0!	#N/A	-0.780293	0.0665567	#DIV/0!	#N/A
DEPD7_RAT	Depdc7	#N/A	#N/A	#N/A	#N/A	623.599	316.066	#N/A	410.8	568.488	#DIV/0!	#N/A	0.0442442	0.934426	#DIV/0!	#N/A
ANGL4_RAT	Angptl4	#N/A	#N/A	#N/A	925.551	697.597	984.176	407.271	506.38	570.997	#DIV/0!	#N/A	-0.810643	0.0298025	#DIV/0!	#N/A
KANL3_RAT	Kansl3	#N/A	#N/A	#N/A	1739.35	937.027	1429.49	1133.15	547.718	412.99	#DIV/0!	#N/A	-1.17516	0.0899764	#DIV/0!	#N/A
CDN2B_RAT	Cdkn2b	#N/A	#N/A	#N/A	657.711	#N/A	602.049	765.541	828.622	1121.37	#DIV/0!	#N/A	0.483198	0.0933014	#DIV/0!	#N/A
GPN2_RAT	Gpn2	#N/A	#N/A	#N/A	812.526	407.783	#N/A	#N/A	878.197	690.793	#DIV/0!	#N/A	0.378576	0.52112	#DIV/0!	#N/A
HUWE1_RAT	Huwe1	#N/A	#N/A	#N/A	896.237	525.484	430.472	670.01	925.342	859.936	#DIV/0!	#N/A	0.529204	0.075012	#DIV/0!	#N/A
IL4RA_RAT	Il4r	#N/A	#N/A	#N/A	1096.05	528.764	627.386	701.13	949.06	1067.27	#DIV/0!	#N/A	0.189517	0.565265	#DIV/0!	#N/A
FBX11_RAT	Fbxo11	#N/A	#N/A	#N/A	1204.77	1370.94	1321.46	1233.58	949.927	1266.08	#DIV/0!	#N/A	-0.185652	0.314533	#DIV/0!	#N/A
K1C12_RAT	Krt12	#N/A	#N/A	1541.14	#N/A	#N/A	#N/A	#N/A	955.593	2521.45	#DIV/0!	#N/A	#DIV/0!	#N/A	0.158999	0.895488
IN80E_RAT	Ino80e	#N/A	#N/A	#N/A	707.525	#N/A	362.921	1149.83	1016.85	804.962	#DIV/0!	#N/A	0.855074	0.0283792	#DIV/0!	#N/A
CLASR_RAT	Clasrp	#N/A	#N/A	#N/A	1274.7	958.998	1140.36	#N/A	1172.7	1640.47	#DIV/0!	#N/A	0.339091	0.106999	#DIV/0!	#N/A
S20A2_RAT	Slc20a2	#N/A	#N/A	#N/A	1360.05	1500.74	2003.25	1240.56	1414.34	1186.1	#DIV/0!	#N/A	-0.324775	0.21983	#DIV/0!	#N/A
K1C25_RAT	Krt25	#N/A	#N/A	5745.46	#N/A	#N/A	#N/A	#N/A	2052.45	4989.14	#DIV/0!	#N/A	#DIV/0!	#N/A	-0.830289	0.505756
DUSTY_RAT	Dstyk	#N/A	#N/A	#N/A	6239.11	5170.39	5450.07	4956.24	5236.94	5651.78	#DIV/0!	#N/A	-0.0521959	0.617105	#DIV/0!	#N/A
LRC14_RAT	Lrrc14	#N/A	#N/A	#N/A	#N/A	#N/A	#N/A	#N/A	6964.46	5047.87	#N/A	#N/A	#DIV/0!	#N/A	#DIV/0!	#N/A
DHX40_RAT	Dhx40	#N/A	#N/A	#N/A	6215.69	4122.9	5261.48	3386.42	8958.07	7442.66	#DIV/0!	#N/A	0.250907	0.528874	#DIV/0!	#N/A
HSBP1_RAT	Hsbp1	#N/A	#N/A	#N/A	52382.8	#N/A	#N/A	58630.6	50931.3	42084	#DIV/0!	#N/A	-0.110032	0.692441	#DIV/0!	#N/A
BL1S5_RAT	Bloc1s5	#N/A	#N/A	#N/A	2107.75	1263.12	#N/A	#N/A	#N/A	1406.42	#DIV/0!	#N/A	-0.214322	0.791255	#DIV/0!	#N/A
DSG4_RAT	Dsg4	#N/A	#N/A	2461.82	#N/A	#N/A	#N/A	687.93	#N/A	#N/A	#DIV/0!	#N/A	#DIV/0!	#N/A	-1.83939	0.00146377
K2C4_HUMAN_CONTA		#N/A	#N/A	6221.17	#N/A	123930	#N/A	#N/A	#N/A	#N/A	4.31619	0.00560661	#DIV/0!	#N/A	#DIV/0!	#N/A
K1C13_HUMAN_CONTA		#N/A	#N/A	5868.57	#N/A	106557	#N/A	#N/A	#N/A	#N/A	4.18247	0.000241229	#DIV/0!	#N/A	#DIV/0!	#N/A
K1C13_RAT	Krt13	#N/A	#N/A	4763.94	#N/A	55455	#N/A	#N/A	#N/A	#N/A	3.54109	0.0045534	#DIV/0!	#N/A	#DIV/0!	#N/A
ZFAN5_RAT	Zfand5	#N/A	#N/A	1055.57	#N/A	1733.33	1732.35	#N/A	2148.88	1415.04	0.674656	0.238168	0.096047	0.77807	0.770703	0.185788
S22AI_RAT	Slc22a18	#N/A	#N/A	545.865	1047.87	#N/A	#N/A	1084.36	944.387	812.816	0.555925	0.0383689	0.0290665	0.74849	0.584991	0.0183806
FGOP2_RAT	Fgfr1op2	#N/A	#N/A	8897.38	#N/A	13810.3	12214.3	#N/A	#N/A	#N/A	0.500321	#N/A	#DIV/0!	#N/A	#DIV/0!	#N/A
CLYBL_RAT	Clybl	#N/A	#N/A	855.459	#N/A	1080.27	1123.05	1046.08	866.728	1166.22	0.373973	0.390232	-0.129548	0.700734	0.244426	0.532224
S36A1_RAT	Slc36a1	#N/A	#N/A	283.643	616.817	#N/A	205.197	400.894	856.89	592.434	0.32685	0.746292	0.725401	0.351984	1.05225	0.291274
CEP41_RAT	Cep41	#N/A	#N/A	1055.81	1541.22	1095.84	1056.51	1557.99	851.997	1227.97	0.188114	0.528139	-0.0611892	0.724544	0.126924	0.647039
S15A4_RAT	Slc15a4	#N/A	#N/A	1933.11	1563.52	4061.33	1666.65	5166.38	1905.18	2764.21	0.183641	0.821479	0.454084	0.312183	0.637725	0.441503
ABCB6_RAT	Abcb6	#N/A	#N/A	70175.2	103252	79679.6	68812.2	#N/A	67755.5	79123.1	0.100083	0.696895	-0.00562584	0.973895	0.0944569	0.715912
BOREA_RAT	Cdca8	#N/A	#N/A	1001.33	927.766	885.553	933.306	982.531	907.287	803.453	-0.129621	0.535588	-0.0328046	0.767077	-0.162425	0.440783
K2C7_RAT	Krt7	#N/A	#N/A	2390.36	#N/A	#N/A	2161.13	#N/A	1748.76	2927.91	-0.145445	0.744374	0.363893	0.430027	0.218447	0.548209
SRBS1_RAT	Sorbs1	#N/A	#N/A	346.014	308.301	473.014	250.235	214.964	137.863	335.37	-0.163405	0.782637	-0.394841	0.272627	-0.558245	0.362312
KHK_RAT	Khk	#N/A	#N/A	235.519	189.468	#N/A	231.596	#N/A	246.477	175.769	-0.169062	0.752074	-0.00921203	0.978137	-0.178274	0.739237
RENR_RAT	Atp6ap2	#N/A	#N/A	1205.57	1330.23	#N/A	#N/A	1963.07	1441.54	1049.07	-0.419367	0.395028	0.341003	0.378539	-0.0783637	0.808666
CPLX2_RAT	Cplx2	#N/A	#N/A	3840.03	4501.15	1531.7	2251.43	2985.81	3604.44	3724.93	-0.504804	0.474152	0.35727	0.408729	-0.147534	0.832891
FIBG_RAT	Fgg	#N/A	#N/A	2629.06	1618.43	#N/A	#N/A	1832	#N/A	#N/A	-0.699952	0.133188	0.178825	0.659098	-0.521128	0.273658
PYRD1_RAT	Pyroxd1	#N/A	#N/A	844.478	546.095	315.381	695.007	#N/A	764.025	610.191	-0.776969	0.403806	0.47035	0.487275	-0.306619	0.701928
K1C27_RAT	Krt27	#N/A	#N/A	1806.68	#N/A	606.876	870.362	#N/A	1022.12	4544.42	-0.833447	0.366703	1.67836	0.0590376	0.84491	0.356265
OTU1_RAT	Yod1	#N/A	#N/A	8701.4	#N/A	#N/A	4504.47	#N/A	#N/A	#N/A	-0.949891	0.0613344	#DIV/0!	#N/A	#DIV/0!	#N/A
KTI12_RAT	Kti12	#N/A	#N/A	968.894	430.707	#N/A	297.337	#N/A	474.545	762.506	-1.43694	0.0511565	0.749244	0.0856701	-0.687691	0.257891
LX12B_RAT	Alox12b	#N/A	#N/A	13082.8	#N/A	#N/A	3568.17	5827.02	#N/A	#N/A	-1.87442	0.000265571	0.707575	0.00185921	-1.16684	0.000456745
K2C6E_HUMAN_CONTA		#N/A	#N/A	19495.7	#N/A	#N/A	3129.63	3367.2	#N/A	#N/A	-2.63909	0.000171133	0.105558	0.418458	-2.53354	0.00019332
ACTB_RAT	Actb	3.18167e+06	3.52666e+06	3.09129e+06	2.66102e+06	3.02734e+06	2.56802e+06	3.10873e+06	1.59268e+06	2.2301e+06	-0.248538	0.32666	-0.301932	0.239307	-0.55047	0.0471955
H2B1A_RAT	H2bc1	2.14919e+06	2.35237e+06	2.16709e+06	1.73652e+06	2.16592e+06	1.99992e+06	1.99717e+06	1.28736e+06	1.60009e+06	-0.180848	0.317823	-0.290199	0.12393	-0.471047	0.0223111
VIME_RAT	Vim	2.73887e+06	2.27602e+06	2.41775e+06	2.3689e+06	2.35604e+06	2.36265e+06	2.53959e+06	1.67065e+06	1.99717e+06	-0.0642574	0.613141	-0.212672	0.117083	-0.27693	0.0504263
H33_RAT	H3-3b	1.38055e+06	1.76313e+06	944248	1.20981e+06	1.50709e+06	1.21923e+06	1.08494e+06	795000	1.05724e+06	-0.0160367	0.951864	-0.428518	0.13158	-0.444555	0.119428
H4_RAT	H4c2	1.79944e+06	1.65592e+06	1.69828e+06	1.49753e+06	1.57142e+06	1.67076e+06	1.80998e+06	1.05711e+06	1.49782e+06	-0.121369	0.528686	-0.152062	0.432864	-0.27343	0.173986
H14_RAT	H1-4	1.53677e+06	1.47824e+06	1.36586e+06	1.37723e+06	1.48263e+06	1.37309e+06	1.41462e+06	847252	1.13897e+06	-0.0487471	0.795	-0.346118	0.0898302	-0.394865	0.0582979
MYH9_RAT	Myh9	1.28971e+06	1.30196e+06	1.05432e+06	1.21886e+06	1.36315e+06	1.31211e+06	1.25069e+06	940257	1.11048e+06	0.100103	0.469352	-0.246437	0.0958882	-0.146334	0.298163
OPRM_PSEAE	oprM	1.08803e+06	1.21363e+06	1.12056e+06	946530	1.27006e+06	941709	1.53522e+06	757993	1.08682e+06	-0.128766	0.644216	0.0532778	0.847694	-0.0754886	0.785747
H2A2A_RAT	H2ac18	1.30155e+06	1.21312e+06	1.46264e+06	1.21866e+06	1.42894e+06	1.48084e+06	1.37546e+06	1.07711e+06	1.1244e+06	0.0530427	0.693548	-0.21014	0.141368	-0.157097	0.258827
G3P_RAT	Gapdh	1.09922e+06	1.19057e+06	1.10822e+06	1.03046e+06	1.12097e+06	1.02212e+06	862293	774273	871694	-0.0989273	0.156135	-0.340184	0.000479956	-0.439111	7.31453e-05
TRYP_PIG_CONTA		1.03847e+06	1.16162e+06	924160	917686	1.11014e+06	923911	1.13797e+06	566813	753424	-0.0813868	0.762483	-0.317902	0.254585	-0.399288	0.16075
CAVN1_RAT	Cavin1	1.12161e+06	1.0604e+06	798936	1.01641e+06	1.13445e+06	1.15611e+06	1.09727e+06	869615	988287	0.162806	0.318818	-0.166459	0.308691	-0.00365261	0.981629
TBA1C_RAT	Tuba1c	901064	989245	831429	880844	927940	915013	876619	654169	725931	0.00438683	0.971252	-0.281755	0.0412392	-0.277369	0.0438205
H2B1_RAT		1.03609e+06	937681	995008	984614	1.01406e+06	1.0069e+06	1.08337e+06	723307	963304	0.0188654	0.89148	-0.137808	0.332046	-0.118942	0.39927
COF1_RAT	Cfl1	754274	901551	516181	692155	674540	602126	525623	552720	638339	-0.106769	0.625925	-0.200056	0.369056	-0.306825	0.180932
ACTN4_RAT	Actn4	952860	872805	780996	746106	869693	874295	898938	765370	874825	-0.0650777	0.563485	0.0284555	0.799048	-0.0366222	0.743485
CAV1_RAT	Cav1	818079	834253	667395	686288	740682	858140	752047	614361	674123	-0.0207953	0.879478	-0.161986	0.255224	-0.182782	0.203545
EF1A1_RAT	Eef1a1	804920	824766	697592	844288	816229	754723	741837	803177	770880	0.0558146	0.3946	-0.0597768	0.363345	-0.00396218	0.950785
TBB4B_RAT	Tubb4b	784303	763154	531431	693865	782295	727186	585779	490247	579193	0.103808	0.551218	-0.415593	0.035082	-0.311785	0.0959116
MRLCA_RAT	Rlc-a	751396	740822	732076	727373	769984	812593	798269	583728	674994	0.0531213	0.650447	-0.17767	0.151434	-0.124549	0.300354
TPM3_RAT	Tpm3	654794	723687	567540	661478	652472	649384	702465	590326	620178	0.0198515	0.8518	-0.0413547	0.698103	-0.0215033	0.839657
K2C1_HUMAN_CONTA		1.7051e+06	705137	3.13371e+06	970215	809393	1.35234e+06	2.18098e+06	301293	860285	-0.608988	0.361383	-0.303214	0.643521	-0.912202	0.183635
ATPA_RAT	Atp5f1a	772429	693936	571602	777448	823545	860509	740938	654677	724082	0.282189	0.040764	-0.216498	0.100296	0.0656913	0.591992
1433E_RAT	Ywhae	572872	660015	522141	558005	446359	462743	402736	408479	492439	-0.258819	0.0924972	-0.16955	0.248831	-0.428369	0.0124177
PDIA3_RAT	Pdia3	649943	659475	581732	598758	682787	732243	640458	530821	608935	0.0879152	0.431021	-0.177372	0.130625	-0.0894564	0.423275
PPIA_RAT	Ppia	561219	651670	480728	571276	450640	529221	355467	521891	532420	-0.122631	0.56189	-0.154669	0.466947	-0.2773	0.206377
RAB1A_RAT	Rab1A	736803	644411	545093	711719	761551	710859	797882	538837	640405	0.19135	0.256671	-0.161602	0.333073	0.0297488	0.85482
ATPB_RAT	Atp5f1b	637258	637013	505218	593039	657792	716970	647302	501583	578085	0.149188	0.319273	-0.191821	0.208312	-0.0426328	0.770066
GNAI2_RAT	Gnai2	728707	630503	526465	774047	784852	783188	750026	652486	659524	0.32534	0.0130675	-0.186629	0.110719	0.138711	0.221143
MOES_RAT	Msn	596081	616192	401668	555128	547211	563889	463612	428156	470970	0.0718137	0.675311	-0.291213	0.113104	-0.219399	0.21865
BIP_RAT	Hspa5	580571	596538	535869	567980	617969	675113	589071	517925	532575	0.117513	0.19409	-0.181446	0.058428	-0.0639331	0.464742
ACTN1_RAT	Actn1	701562	584493	560160	663292	682349	717970	684730	561525	683315	0.166828	0.228392	-0.102214	0.4488	0.0646144	0.628676
RS27A_RAT	Rps27a	668066	583576	642380	554779	615400	667005	595254	616911	587189	-0.0457335	0.583964	-0.0262491	0.751896	-0.0719826	0.394644
ENPL_RAT	Hsp90b1	593337	574502	537848	569081	601616	670064	581703	523504	550120	0.107805	0.184808	-0.151183	0.0748497	-0.0433782	0.577533
ROA2_RAT	Hnrnpa2b1	576427	572770	606303	591826	636813	662066	670932	492452	556260	0.105962	0.380015	-0.147036	0.23222	-0.0410745	0.72871
ENOA_RAT	Eno1	671558	566625	431611	663287	511846	582860	315635	697899	658029	0.0896167	0.802628	-0.149687	0.677305	-0.0600707	0.866812
RS3A_RAT	Rps3a	493817	563122	268927	462928	514584	436135	307308	284620	336651	0.158111	0.586133	-0.606332	0.05857	-0.448221	0.143933
AT1A1_RAT	Atp1a1	512294	560404	476486	418181	532027	431412	481393	270258	379359	-0.170394	0.465183	-0.319859	0.18604	-0.490252	0.055856
HSP7C_RAT	Hspa8	492104	559843	436513	468113	497755	467978	438340	347345	416639	-0.0470924	0.706449	-0.260505	0.0599526	-0.307597	0.0317275
ROA1_RAT	Hnrnpa1	587045	554311	364411	512612	643964	602727	615870	284061	577340	0.248873	0.495869	-0.326035	0.376775	-0.0771611	0.830754
K1C14_RAT	Krt14	900637	539928	1.99715e+06	495323	619329	959418	1.30523e+06	247041	514037	-0.574117	0.423261	-0.276128	0.696024	-0.850245	0.245508
K22E_HUMAN_CONTA		932214	523256	1.76679e+06	627151	683533	909319	1.44227e+06	264112	572730	-0.381542	0.561092	-0.279114	0.669291	-0.660656	0.323303
LDHA_RAT	Ldha	433278	508051	377228	442355	411775	447748	272768	412221	449755	-0.00865294	0.968077	-0.229838	0.302805	-0.238491	0.286056
PDIA1_RAT	P4hb	551006	498972	431654	525623	548083	620520	570224	438507	496333	0.196999	0.180412	-0.175489	0.228019	0.0215107	0.877514
HS90B_RAT	Hsp90ab1	444505	495571	380690	437910	384255	411074	305927	405407	377778	-0.0926037	0.529234	-0.187332	0.218216	-0.279936	0.0792957
ADT2_RAT	Slc25a5	628585	494411	409350	522008	593670	591653	563980	403097	549180	0.175777	0.402211	-0.184812	0.379456	-0.00903455	0.964948
RS9_RAT	Rps9	481568	488080	357897	468716	500492	535496	434624	386229	385743	0.192845	0.189348	-0.318691	0.0435603	-0.125846	0.378332
LMNA_RAT	Lmna	550542	478872	463941	561949	594672	623988	582919	486844	529099	0.25654	0.0234189	-0.157919	0.127781	0.098621	0.322171
RL6_RAT	Rpl6	487030	469247	431832	503502	536379	595488	453645	464884	455001	0.234831	0.0096874	-0.248339	0.00718598	-0.0135079	0.854988
MYL6_RAT	Myl6	452920	465033	431807	448058	479621	526156	493665	397309	449430	0.104698	0.302068	-0.119726	0.242177	-0.015028	0.878608
K1C10_RAT	Krt10	711503	460306	1.61704e+06	380583	647183	807019	1.03787e+06	238630	487094	-0.471251	0.51238	-0.240152	0.73615	-0.711404	0.330064
GBB2_RAT	Gnb2	488957	458482	381522	501784	470039	509014	548858	391598	407973	0.16307	0.241106	-0.15109	0.274834	0.01198	0.928563
MDHM_RAT	Mdh2	485703	456437	510903	486350	451658	543171	531329	463399	464298	0.0250302	0.756161	-0.0205726	0.798371	0.00445767	0.955778
PROF1_RAT	Pfn1	376613	454864	286171	340888	292944	273799	215759	238047	271453	-0.280785	0.178793	-0.323889	0.126865	-0.604674	0.0119252
K1C9_HUMAN_CONTA		1.32855e+06	453002	2.06406e+06	752946	638088	1.17674e+06	1.79052e+06	187428	650288	-0.378561	0.593333	-0.457767	0.520019	-0.836328	0.252371
CALR_RAT	Calr	498220	452501	436701	516107	517522	656773	586632	532555	555966	0.277779	0.0324448	-0.00476834	0.96636	0.27301	0.0348373
1433Z_RAT	Ywhaz	392928	452122	298198	425579	357363	411976	307755	415683	398604	0.0807094	0.684588	-0.099052	0.618955	-0.0183426	0.92611
RS4X_RAT	Rps4x	417515	448923	306809	405546	462903	415259	359517	253903	328023	0.146318	0.461719	-0.460152	0.0387549	-0.313834	0.13356
KPYM_RAT	Pkm	373223	445830	307751	355277	314876	339686	207743	338186	309253	-0.143455	0.532059	-0.26884	0.254288	-0.412296	0.0946714
RS6_RAT	Rps6	434726	445635	391638	437723	496220	500197	442810	366763	398772	0.172668	0.100216	-0.248796	0.0269418	-0.0761283	0.440137
RS3_RAT	Rps3	406123	445516	332060	401268	434963	477772	346318	350506	347546	0.157647	0.215352	-0.327679	0.0217422	-0.170033	0.184415
RS11_RAT	Rps11	427692	443374	262965	364532	406377	398936	301817	266993	296374	0.081685	0.702696	-0.43571	0.0649033	-0.354025	0.121822
K1C17_RAT	Krt17	970224	439681	#N/A	523009	542222	874097	1.42861e+06	155841	479984	-0.105464	0.907897	-0.404638	0.615587	-0.510102	0.579463
COX41_RAT	Cox4i1	448885	435914	389134	465829	512107	615801	522714	397339	473963	0.316018	0.0565462	-0.192514	0.215554	0.123504	0.41493
RS25_RAT	Rps25	414488	432443	317739	413251	471323	489036	358573	354459	359491	0.24733	0.0867682	-0.353277	0.0226461	-0.105947	0.431588
RL18_RAT	Rpl18	361766	430570	274697	420855	410915	407494	346091	237117	381072	0.239931	0.324384	-0.390708	0.123814	-0.150778	0.528782
ALDOA_RAT	Aldoa	319955	429948	270898	333792	258585	321123	188381	296063	299418	-0.142356	0.594064	-0.243666	0.369006	-0.386022	0.168315
ROA3_RAT	Hnrnpa3	423159	420959	385636	382600	417047	395114	439473	282428	298469	-0.0412682	0.813897	-0.255692	0.167359	-0.29696	0.115063
TAGL2_RAT	Tagln2	411381	419138	345806	412278	330107	331347	268547	415746	365835	-0.134321	0.497184	-0.0476079	0.807637	-0.181929	0.362983
ARF5_RAT	Arf5	414415	416356	319515	466956	362734	305561	440162	211053	359455	-0.0303738	0.916631	-0.210737	0.47417	-0.24111	0.414953
RS16_RAT	Rps16	373829	412876	270383	435148	415320	429376	365623	276281	356366	0.298294	0.140323	-0.369373	0.0762614	-0.0710794	0.708949
H15_RAT	H1-5	467270	409881	409806	435084	500829	536605	460315	427560	417384	0.191691	0.0759163	-0.169783	0.109464	0.0219083	0.823859
TPM4_RAT	Tpm4	346681	405203	307038	368849	378818	409672	382227	329339	337462	0.136111	0.267718	-0.143426	0.244608	-0.00731522	0.950761
RLA2_RAT	Rplp2	366318	398852	351014	494545	440097	513514	450761	353288	445960	0.374616	0.0108584	-0.218067	0.0955328	0.156549	0.214156
ANXA2_RAT	Anxa2	398783	389200	315693	387305	308188	335154	329086	391424	362373	-0.0975116	0.477436	0.0741898	0.586553	-0.0233218	0.863211
RL10A_RAT	Rpl10a	339016	386752	281592	272773	320848	264147	246278	133132	202045	-0.225148	0.390847	-0.601035	0.0394836	-0.826183	0.00911594
RL13_RAT	Rpl13	387606	377174	310111	374671	401331	385236	361175	289003	303053	0.117852	0.323322	-0.290935	0.0297217	-0.173083	0.159256
TBB5_RAT	Tubb5	359656	376940	313251	382708	366501	353601	336122	280543	327383	0.074637	0.461527	-0.228	0.0433405	-0.153363	0.148478
RL13A_RAT	Rpl13a	376816	372284	313180	384326	414685	446036	353908	298768	352142	0.231417	0.0621061	-0.310982	0.0187436	-0.0795649	0.48277
JAM1_RAT	F11r	438319	370332	388962	435047	463595	541668	477098	404273	421757	0.263671	0.0445915	-0.141807	0.241344	0.121864	0.309132
PRDX1_RAT	Prdx1	315893	367109	215367	325229	295772	304807	211485	200614	290361	0.0771344	0.748797	-0.417004	0.107889	-0.339869	0.17965
RL23A_RAT	Rpl23a	404693	364070	354443	374717	423793	413273	371930	324520	333596	0.109884	0.210225	-0.234936	0.0180396	-0.125052	0.159043
PGK1_RAT	Pgk1	324222	361348	246948	317390	260546	293655	174962	355908	305835	-0.0842208	0.78176	-0.116872	0.701246	-0.201093	0.512668
PPIB_RAT	Ppib	386149	353201	321905	405608	379799	447900	413496	365921	407262	0.217406	0.0480092	-0.0543801	0.581292	0.163026	0.120495
CALM1_RAT;CALM2_RAT;CALM3_RAT	Calm1;Calm2;Calm3	359965	346503	433066	377728	334794	448904	436205	277633	364398	0.0239063	0.873532	-0.121108	0.428197	-0.0972021	0.52219
RB11B_RAT	Rab11b	369684	345390	300551	366663	364804	408699	384352	284296	343874	0.170162	0.234229	-0.180305	0.209668	-0.0101432	0.941079
TPM1_RAT	Tpm1	304107	339831	257579	337617	330374	355842	336561	296761	321946	0.192103	0.107571	-0.101244	0.370871	0.0908587	0.41989
MPCP_RAT	Slc25a3	354181	334790	293796	338934	352785	388333	357100	311052	279411	0.138177	0.264941	-0.19374	0.129899	-0.0555631	0.644025
TBA4A_RAT	Tuba4a	390450	329427	432229	454381	340900	444806	347805	372003	381426	0.103179	0.392791	-0.160477	0.196184	-0.0572984	0.630121
RL7_RAT	Rpl7	371399	328729	293273	349874	359152	403660	323861	316920	306492	0.167487	0.119682	-0.229743	0.0427178	-0.0622559	0.538704
GSTP1_RAT	Gstp1	257731	319832	223500	369598	203196	317789	180032	426136	332493	0.124482	0.755875	0.0319966	0.936139	0.156478	0.696401
NUCL_RAT	Ncl	299816	316493	198284	300815	333849	346419	243305	242433	259375	0.295591	0.140275	-0.395067	0.0589204	-0.0994756	0.599484
TYB10_RAT	Tmsb10	274732	313065	252987	389058	214373	302962	284471	285185	334429	0.0718968	0.756881	0.0342122	0.882633	0.106109	0.648815
RL8_RAT	Rpl8	210651	309856	149346	172024	225883	130663	166039	71075.4	130396	-0.31369	0.484007	-0.574065	0.214417	-0.887754	0.0688433
MYH10_RAT	Myh10	338463	305288	215510	309232	373078	355616	309158	204559	275835	0.293854	0.22683	-0.411274	0.10283	-0.11742	0.616723
ARF2_RAT	Arf2	279646	302798	199537	252094	319644	253135	286076	196114	219798	0.0905732	0.690689	-0.242021	0.300617	-0.151448	0.509259
CH60_RAT	Hspd1	308693	301470	263669	333492	347061	376105	373884	242677	297769	0.275687	0.125841	-0.229383	0.193927	0.0463042	0.783297
RAP1B_RAT	Rap1b	423845	301003	324280	542308	313682	413431	421596	450619	501024	0.25517	0.236043	0.145528	0.487384	0.400698	0.0773207
H10_RAT	H1-0	326173	299536	222676	295528	289300	253175	289242	136611	220128	-0.00243717	0.993275	-0.438437	0.153473	-0.440874	0.151449
FLNC_RAT	Flnc	283902	297112	165386	234531	203766	224556	218466	163177	202022	-0.126158	0.624767	-0.191802	0.461114	-0.31796	0.233824
RL35_RAT	Rpl35	307236	295359	258718	338016	328620	317691	268110	241236	305890	0.195981	0.0911982	-0.278283	0.0249985	-0.0823018	0.447569
NB5R3_RAT	Cyb5r3	337100	294682	303368	357229	344695	422878	391853	345751	332252	0.263002	0.0350673	-0.070029	0.525787	0.192973	0.102316
RS14_RAT	Rps14	283246	291181	238087	260605	319949	309919	243825	217295	223699	0.132044	0.273263	-0.374845	0.00904945	-0.242801	0.0604728
S10A6_RAT	S100a6	229305	287695	200184	282966	190159	214694	184320	241545	264762	-0.0643386	0.782408	0.00969435	0.966734	-0.0546442	0.814432
CX6C2_RAT	Cox6c2	290314	287496	263977	306141	337996	333835	331148	231999	280603	0.216258	0.134308	-0.22674	0.118595	-0.0104817	0.938183
RL34_RAT	Rpl34	269437	283815	218337	276822	293616	293294	253669	214544	242242	0.171262	0.165991	-0.284856	0.0334675	-0.113594	0.343534
EHD2_RAT	Ehd2	283214	282014	231512	302349	284967	338418	294312	303142	297580	0.219025	0.0538837	-0.045068	0.659159	0.173957	0.112209
RL35A_RAT	Rpl35a	278862	279461	199467	242153	256968	238201	239853	210359	192008	-0.0228884	0.846651	-0.204503	0.109048	-0.227391	0.0793828
RHOA_RAT	Rhoa	253141	273852	138966	236022	233904	232177	145116	206383	214502	0.137333	0.649112	-0.332179	0.284381	-0.194846	0.521075
VDAC2_RAT	Vdac2	324365	273296	272061	314978	304060	386143	324038	324733	307923	0.205577	0.10216	-0.0635853	0.587301	0.141992	0.240454
RL31_RAT	Rpl31	295748	271827	194843	257710	264602	227472	228375	103917	189041	-0.00470404	0.988663	-0.596576	0.0969335	-0.60128	0.094704
EF1G_RAT	Eef1g	229910	265657	148809	247835	250648	274121	213594	255386	234229	0.301921	0.19801	-0.138127	0.540726	0.163794	0.470137
RAN_RAT	Ran	237695	265458	174887	253151	228922	218927	164111	196708	188874	0.0670929	0.696067	-0.352384	0.063166	-0.285291	0.120421
CLD5_RAT	Cldn5	256588	264206	23053.3	209536	292138	107213	154524	90086.8	146098	0.690058	0.484748	-0.563392	0.566569	0.126665	0.896545
K2C1_RAT	Krt1	658498	262171	1.4063e+06	413403	367508	623109	969679	122546	308794	-0.452903	0.552557	-0.455779	0.550089	-0.908682	0.247106
PLEC_RAT	Plec	340770	258360	280808	297229	337340	345172	323452	305923	286427	0.161775	0.205363	-0.0960675	0.438474	0.0657075	0.592769
RS2_RAT	Rps2	261221	256979	179099	250013	258526	280933	197286	209489	215670	0.198288	0.229625	-0.342184	0.0532165	-0.143896	0.374078
AT1A2_RAT	Atp1a2	214300	256432	188159	162011	205401	148865	#N/A	80714.4	124729	-0.353874	0.163905	-0.764665	0.00670571	-1.11854	0.00204209
RAB5A_RAT	Rab5a	271930	255804	208767	312769	266478	303512	273840	291709	288574	0.2669	0.0422688	-0.0446882	0.701368	0.222212	0.0804925
MDR1_RAT	Abcb1	274352	255434	277446	233976	298452	229405	301076	115525	177065	-0.093141	0.791858	-0.459718	0.212512	-0.552859	0.141045
PECA1_RAT	Pecam1	330125	252905	287738	336153	319255	400265	351557	357699	324083	0.279473	0.0544527	-0.025305	0.845852	0.254168	0.0753501
VAT1_RAT	Vat1	242298	250878	193716	230980	249685	225646	239985	132577	206650	0.0480742	0.841379	-0.328322	0.193056	-0.280248	0.260462
RL14_RAT	Rpl14	277781	250444	188624	246898	277014	279102	227804	233955	217714	0.180239	0.248809	-0.239401	0.135904	-0.059162	0.695131
HMGA1_RAT	Hmga1	323022	244156	187815	300302	337809	283953	316075	213605	234998	0.319842	0.136555	-0.286806	0.176748	0.0330361	0.869656
CISY_RAT	Cs	310395	241524	220097	280019	281911	299335	308177	260844	272270	0.172705	0.197072	-0.0368462	0.773068	0.135859	0.301625
SODM_RAT	Sod2	256068	239281	223962	231615	253043	281337	291363	203671	219925	0.0883079	0.573831	-0.112448	0.476361	-0.0241398	0.876775
GDIB_RAT	Gdi2	214464	238817	177320	212008	161560	196505	126120	225312	209621	-0.14408	0.588218	-0.0587488	0.824049	-0.202829	0.449654
GRP75_RAT	Hspa9	249205	234846	214861	246900	267092	284821	253068	200116	235717	0.192955	0.107447	-0.217965	0.0741811	-0.0250099	0.821935
RL7A_RAT	Rpl7a	249020	230489	191950	216831	218350	232674	188058	188387	173540	-5.7096e-05	0.999556	-0.280461	0.0204647	-0.280519	0.0204456
THIO_RAT	Txn	199522	228690	116233	209015	170625	184137	139437	192623	181198	0.102752	0.720995	-0.144086	0.617766	-0.0413339	0.885415
CH10_RAT	Hspe1	208090	225208	118316	243075	219142	242873	210972	231021	211984	0.407452	0.13014	-0.108147	0.668851	0.299304	0.252195
RTN4_RAT	Rtn4	319865	225184	299475	315778	297221	365481	367897	316034	312493	0.223081	0.114933	0.027654	0.833558	0.250735	0.081463
HNRPK_RAT	Hnrnpk	238116	224469	197623	225449	250757	261093	238739	229438	231929	0.16091	0.0875998	-0.0721468	0.412568	0.0887628	0.318061
H2AZ_RAT	H2az1	245323	223846	182994	225449	296838	280802	303291	215219	200470	0.301015	0.179923	-0.174044	0.422305	0.126971	0.554863
ANXA6_RAT	Anxa6	198159	223191	148240	177791	150566	164654	117929	183471	168423	-0.190948	0.411236	-0.0914867	0.689383	-0.282435	0.234401
COX5B_RAT	Cox5b	213879	222989	238036	273289	247427	303845	314365	244093	248183	0.285273	0.0476051	-0.0364987	0.775968	0.248775	0.076688
RL11_RAT	Rpl11	251223	222143	157277	209360	256176	219646	237862	137729	173219	0.141513	0.598484	-0.351251	0.208545	-0.209738	0.439428
RLA0_RAT	Rplp0	233639	222064	154977	230796	220186	266975	189850	220417	229863	0.251579	0.196354	-0.165393	0.382864	0.086186	0.644012
PTMA_RAT	Ptma	192495	221937	176608	224298	183006	223959	122165	232938	218848	0.0950061	0.729832	-0.187275	0.50024	-0.0922693	0.737273
RL4_RAT	Rpl4	289964	221578	220139	311251	259701	265280	274407	279644	272702	0.200114	0.0687748	-0.0117379	0.906195	0.188377	0.0836219
K1C10_HUMAN_CONTA		345685	221168	855754	204086	325036	450441	615542	126750	244356	-0.376894	0.623407	-0.216098	0.777281	-0.592992	0.444378
EF2_RAT	Eef2	203687	220236	198317	215339	186693	201207	143627	226435	198140	-0.0457558	0.794438	-0.109337	0.537267	-0.155093	0.386653
NONO_RAT	Nono	175982	219970	89117.8	181680	187224	125683	134546	75724.2	129479	0.103144	0.809717	-0.565434	0.207098	-0.46229	0.295189
RL26_RAT	Rpl26	236805	218488	182289	256532	236125	266145	253025	234061	251344	0.257805	0.0356561	-0.038356	0.721908	0.219449	0.0649848
HNRPU_RAT	Hnrnpu	245978	217621	171432	259450	252601	260882	230319	301434	267001	0.299245	0.086172	0.038867	0.808048	0.338112	0.0574943
RPN1_RAT	Rpn1	240398	217079	223399	227602	261130	298326	247100	206834	228887	0.201633	0.115866	-0.199991	0.118474	0.00164279	0.988999
TERA_RAT	Vcp	219708	216937	199981	203807	209031	214283	177328	238759	197890	-0.020765	0.852454	-0.0412534	0.712565	-0.0620184	0.581535
PRDX6_RAT	Prdx6	169296	215771	122675	172360	132306	133222	96388.5	97166.3	147061	-0.186917	0.511062	-0.380419	0.197193	-0.567337	0.0676154
RL10_RAT	Rpl10	269832	215568	162584	151129	246606	181680	194524	69867.3	150394	-0.160669	0.720482	-0.576003	0.21822	-0.736672	0.124704
CALU_RAT	Calu	225332	215197	187013	238737	263947	301147	271767	214905	247156	0.355095	0.0237361	-0.131548	0.340505	0.223548	0.121382
SPTN1_RAT	Sptan1	243106	213778	205444	260293	265192	294002	278229	286340	266728	0.308852	0.00342961	0.0221224	0.784405	0.330974	0.00224831
GDIR1_RAT	Arhgdia	187519	213681	59653.6	206790	140715	174390	108320	243696	194407	0.362027	0.541898	0.00540176	0.992659	0.367429	0.536016
RL3_RAT	Rpl3	222661	212039	160183	198625	232605	214828	185094	157021	165891	0.13074	0.387585	-0.34722	0.0391676	-0.216481	0.167002
RS7_RAT	Rps7	192891	211535	164500	171839	199811	142873	167992	66808.4	132042	-0.150781	0.681367	-0.575646	0.139778	-0.726427	0.0713274
RS8_RAT	Rps8	195717	210507	114981	184455	199396	221205	155967	175612	167856	0.26009	0.299907	-0.274478	0.275589	-0.0143887	0.952808
TBB2A_RAT	Tubb2a	206585	210040	188868	199537	224349	209388	180603	156007	146246	0.0645988	0.537029	-0.39525	0.00347576	-0.330652	0.00945537
RL15_RAT	Rpl15	205048	209614	163134	181035	203822	172972	177795	129142	148914	-0.0452113	0.777473	-0.300156	0.0851945	-0.345367	0.0531527
TPIS_RAT	Tpi1	155124	208690	107174	146820	129385	108228	85495.2	64482.4	118729	-0.251649	0.458529	-0.550412	0.124534	-0.802061	0.0356684
RAC1_RAT	Rac1	240982	207288	166524	211188	229301	221003	179457	186301	211754	0.121179	0.416468	-0.198722	0.195985	-0.0775432	0.598991
FSCN1_RAT	Fscn1	195037	206600	153769	186309	176445	184528	105066	216182	167946	-0.0101991	0.970858	-0.22307	0.432581	-0.233269	0.4126
ITB1_RAT	Itgb1	223590	206595	208238	230354	241444	258373	236906	165468	194736	0.193034	0.173439	-0.304202	0.0447679	-0.111168	0.416638
ABCG2_RAT	Abcg2	210271	205556	173060	183027	209628	167607	223850	111435	144684	-0.0726961	0.787574	-0.277774	0.316416	-0.35047	0.213585
IF5A1_RAT	Eif5a	180236	202364	134353	186500	138536	162997	116981	179988	142428	-0.0728618	0.757504	-0.163288	0.493692	-0.23615	0.329139
CAPZB_RAT	Capzb	209750	202266	182352	200732	205714	204480	213921	170514	183244	0.0420723	0.647235	-0.112381	0.237856	-0.0703083	0.449271
RSSA_RAT	Rpsa	175536	201050	136789	187729	172277	159107	165448	160544	190339	0.0307061	0.849231	-0.00849009	0.958041	0.022216	0.890551
RL30_RAT	Rpl30	193069	196863	165568	180222	211047	216000	178028	157208	161267	0.128212	0.245441	-0.288049	0.0210015	-0.159836	0.155792
GTR1_RAT	Slc2a1	239998	194902	210193	140534	221274	240378	239134	127025	188423	-0.131806	0.672416	-0.128389	0.680353	-0.260194	0.410727
NPM_RAT	Npm1	187802	193227	151854	168735	175237	134338	143210	74896.2	119443	-0.157419	0.564597	-0.544172	0.0686854	-0.701591	0.0258298
MYO1B_RAT	Myo1b	201734	188197	132514	244781	223173	241862	218789	182648	215999	0.464332	0.0239573	-0.204735	0.262493	0.259596	0.163908
TKT_RAT	Tkt	147107	183424	127267	168196	126412	139578	83926.8	141200	126364	-0.0701826	0.781179	-0.328941	0.212606	-0.399124	0.138011
PHB1_RAT	Phb1	164734	183311	120500	181899	156260	175063	167169	128981	160001	0.150501	0.434055	-0.176139	0.362961	-0.0256386	0.892139
K2C6A_RAT	Krt6a	431404	183026	209499	345150	276370	303827	52680.1	98351.7	285741	0.26968	0.694524	-1.43034	0.0599271	-1.16066	0.114846
FKB1A_RAT	Fkbp1a	152074	181614	134074	168943	133103	136935	102447	142281	150569	-0.0887041	0.662291	-0.162843	0.428586	-0.251547	0.232401
AOFA_RAT	Maoa	247832	181312	247481	280442	217435	295122	278507	247069	261443	0.23148	0.0393473	-0.000160196	0.998706	0.23132	0.039455
RL12_RAT	Rpl12	178219	180154	117750	185893	180433	197118	163892	173680	177110	0.268794	0.148176	-0.130391	0.462568	0.138403	0.436421
LMNB1_RAT	Lmnb1	224132	179904	177247	220729	230448	269122	234961	208749	203483	0.312547	0.0343484	-0.151958	0.256643	0.16059	0.232534
LAMB2_RAT	Lamb2	191103	178969	168320	266512	194254	257011	233811	227387	231453	0.402905	0.00770771	-0.0375916	0.757389	0.365313	0.0128266
VDAC1_RAT	Vdac1	216838	178359	200197	216963	223740	280613	229347	213640	215652	0.271677	0.0473161	-0.122146	0.328903	0.149531	0.238101
RS28_RAT	Rps28	192593	178326	185017	259654	208289	270949	223490	206942	246204	0.401824	0.000475893	-0.121301	0.142206	0.280523	0.00477316
CLH1_RAT	Cltc	211625	177300	187946	240699	189631	235874	233768	271507	246941	0.203471	0.125338	0.180599	0.167897	0.38407	0.0110141
RS13_RAT	Rps13	144571	175515	90924.1	161777	161989	159352	137461	115343	145437	0.285338	0.2726	-0.285587	0.27221	-0.000249249	0.999208
SERPH_RAT	Serpinh1	197854	173568	154264	194093	200266	205575	208132	147239	200837	0.197664	0.236724	-0.12555	0.441461	0.0721145	0.654705
RPN2_RAT	Rpn2	190058	171622	170185	216985	218878	288115	222442	222352	221329	0.433866	0.00494926	-0.107299	0.38449	0.326566	0.0213265
DHE3_RAT	Glud1	190488	169264	145005	209601	200774	234318	170133	215504	200190	0.358871	0.0265608	-0.14198	0.322118	0.21689	0.143974
RS19_RAT	Rps19	164945	169157	131044	150041	167658	176651	132531	105604	128698	0.0937931	0.517903	-0.434267	0.0124055	-0.340473	0.0371982
RL23_RAT	Rpl23	195840	168789	121088	167742	175152	136468	150140	101594	122176	0.000821125	0.996572	-0.368446	0.0787789	-0.367625	0.0793411
RL17_RAT	Rpl17	165071	167151	163093	176832	202409	203917	180521	164825	167635	0.232569	0.00557791	-0.183071	0.0191206	0.0494981	0.460864
TRAP1_RAT	Trap1	150562	167113	144859	150431	134839	149596	120536	125383	139594	-0.0881404	0.318086	-0.174789	0.0655447	-0.262929	0.0116827
RS18_RAT	Rps18	171433	166722	146356	199637	153950	212148	147425	176870	192100	0.213448	0.211632	-0.126794	0.444985	0.0866541	0.598399
ANXA3_RAT	Anxa3	156353	166500	119444	183634	125532	154384	101012	208632	156279	0.064916	0.836038	-0.0372665	0.905346	0.0276495	0.929685
K2C5_RAT	Krt5	410894	162991	1.58341e+06	204387	221310	458243	821399	45838.8	168166	-0.785014	0.497227	-0.570291	0.619697	-1.35531	0.252998
RAB7A_RAT	Rab7a	172772	162841	118447	167881	178835	172757	172905	105750	151389	0.212748	0.363696	-0.301975	0.207535	-0.089227	0.697594
AATM_RAT	Got2	185425	161968	166224	184698	173313	229868	184664	198663	191592	0.186556	0.138224	-0.0220265	0.851948	0.16453	0.185188
CDC42_RAT	Cdc42	157010	161528	139204	148289	169829	183073	145168	152615	146279	0.128358	0.197188	-0.169527	0.0990334	-0.0411682	0.665688
DPYL2_RAT	Dpysl2	145876	161049	118160	169689	129425	120965	90284.8	159852	127325	-0.0211293	0.9356	-0.177261	0.50337	-0.198391	0.455329
PTBP1_RAT	Ptbp1	142843	160944	66425.7	112403	105688	82000.9	74261.7	65550.1	83800.8	-0.216202	0.553478	-0.4186	0.263865	-0.634802	0.104203
CD151_RAT	Cd151	212376	160421	147056	156330	227819	208900	188780	174601	190124	0.19015	0.342991	-0.0825318	0.674187	0.107618	0.584892
RS26_RAT	Rps26	159625	159329	88608	148910	175227	146875	95963.5	120399	134432	0.255349	0.364126	-0.434332	0.138436	-0.178983	0.519692
S61A1_RAT	Sec61a1	155187	158937	123396	138339	146901	135411	163074	99407.9	109692	-0.0484535	0.808333	-0.209992	0.307093	-0.258445	0.215438
WDR1_RAT	Wdr1	146196	158914	120159	140591	117059	134124	93781.7	148197	122293	-0.11293	0.577217	-0.12569	0.535835	-0.23862	0.252737
RACK1_RAT	Rack1	149041	157114	108116	150930	137787	146892	100521	126733	119627	0.0903236	0.593682	-0.334414	0.0708768	-0.24409	0.169222
ARP2_RAT	Actr2	144878	156475	110711	144285	118480	136399	100749	155922	129824	-0.0353863	0.867158	-0.0644171	0.761184	-0.0998034	0.638975
RS15_RAT	Rps15	153350	156411	154157	146128	175915	196397	139201	104721	132512	0.149772	0.329182	-0.462016	0.0111436	-0.312245	0.0599692
RS15A_RAT	Rps15a	185501	155682	108796	158713	164509	153043	145304	123060	132289	0.115622	0.531119	-0.25213	0.189224	-0.136509	0.46161
CAVN2_RAT	Cavin2	172527	154463	129234	158358	177664	172047	195081	160127	145505	0.163693	0.253948	-0.0302626	0.826778	0.133431	0.346484
ADT1_RAT	Slc25a4	174674	154198	157499	201502	175829	194769	192824	125214	189798	0.233977	0.111182	-0.196862	0.171451	0.0371155	0.785688
RL27A_RAT	Rpl27a	158353	154132	115918	173246	165361	164342	154856	143789	143097	0.244909	0.0432672	-0.187754	0.105059	0.0571545	0.59666
CALX_RAT	Canx	157825	153660	172182	193333	194662	234602	192466	177042	187246	0.360091	0.000383646	-0.156212	0.0410297	0.203879	0.0125176
DEST_RAT	Dstn	137178	153429	107482	152334	110824	123303	87379.6	151088	142207	-0.039999	0.882438	-0.049656	0.854391	-0.089655	0.740933
ACON_RAT	Aco2	181516	151333	163193	182134	189624	234236	199969	194984	170009	0.283902	0.0504996	-0.095787	0.466021	0.188115	0.169156
PLST_RAT	Pls3	134927	150599	114671	120010	120664	85930.7	96626.1	120329	89327.1	-0.301666	0.0403076	-0.0869189	0.507766	-0.388585	0.0130663
RS20_RAT	Rps20	151219	147535	104997	157130	172864	165217	117304	154786	134682	0.312636	0.0909188	-0.291957	0.110915	0.0206797	0.903113
SODC_RAT	Sod1	105140	145613	101530	127327	95917.8	98169.6	78750.5	73884.9	113895	-0.124867	0.607257	-0.285116	0.254936	-0.409983	0.114319
VDAC3_RAT	Vdac3	186021	144966	174941	256087	164222	214952	201017	216156	224754	0.31275	0.0729157	0.0371469	0.814856	0.349897	0.049259
CAVN3_RAT	Cavin3	177786	144508	142948	185664	163542	189966	216477	190980	173402	0.217107	0.0446578	0.104552	0.290642	0.321659	0.00723041
IF4A2_RAT	Eif4a2	124321	144278	100363	137720	122714	105777	121779	92382.5	129433	-0.00336033	0.986697	-0.098635	0.626929	-0.101995	0.615403
HXK1_RAT	Hk1	154512	143546	101938	151182	141448	145842	154824	173509	168155	0.15468	0.352575	0.178152	0.28809	0.332832	0.0641472
ARF4_RAT	Arf4	148692	143462	126958	144312	134809	112437	145158	126241	126738	-0.102708	0.11967	0.0288133	0.641082	-0.073895	0.24739
HNRPC_RAT	Hnrnpc	186764	142338	172838	167759	137178	202231	165203	158496	164906	0.00616197	0.960383	-0.0360385	0.771949	-0.0298766	0.809978
SAR1B_RAT	Sar1b	151121	141626	108634	155902	143266	110245	204765	83446.4	120278	0.0275941	0.92695	-0.0869273	0.773199	-0.0593333	0.843857
RL27_RAT	Rpl27	141079	141543	105681	141230	147699	158709	133009	127668	120715	0.216545	0.118163	-0.230519	0.0990861	-0.0139741	0.913687
ECHB_RAT	Hadhb	145242	141026	132607	169468	176253	195150	169719	119800	166516	0.367224	0.0326195	-0.261272	0.106244	0.105953	0.485192
ANXA5_RAT	Anxa5	122812	140674	101313	122224	95765.1	127408	77636.2	183613	127617	-0.0770233	0.821511	0.0955769	0.77969	0.0185535	0.956601
S10AB_RAT	S100a11	115160	140540	122159	106303	83290.5	70042.5	77084.6	73820.2	86521.7	-0.557553	0.00900082	-0.110994	0.525734	-0.668547	0.003226
RTN1_RAT	Rtn1	132837	139605	99865.8	123575	124690	127466	123857	99443.1	122404	0.0282629	0.854041	-0.127197	0.416287	-0.0989338	0.524117
TMED9_RAT	Tmed9	166778	139222	66403.2	156832	179304	213410	169817	157569	152784	0.653534	0.0947644	-0.184599	0.610714	0.468936	0.213224
AP2B1_RAT	Ap2b1	162944	139098	136967	163425	153185	179585	162826	144900	169367	0.17809	0.0690688	-0.0566777	0.527765	0.121413	0.193038
SPTN2_RAT	Sptbn2	144120	137678	119673	113752	120721	86328.3	136744	113554	75501.4	-0.334062	0.0856541	-0.0053477	0.976025	-0.33941	0.0815091
P5I11_RAT	Tp53i11	169633	137522	151980	159852	169746	211549	187746	157727	161034	0.231714	0.13013	-0.0891781	0.537465	0.142536	0.332291
1433G_RAT	Ywhag	128476	137386	113690	127869	106650	111808	95663.8	130703	118656	-0.132088	0.376573	-0.0131461	0.928272	-0.145235	0.333146
CPNS1_RAT	Capns1	107845	136579	77809.3	125944	128048	86876.2	97745.4	91200.3	110427	0.0965989	0.700047	-0.169731	0.502235	-0.0731321	0.770132
MYO1C_RAT	Myo1c	191936	136439	143450	185966	213148	238395	189368	207804	187524	0.443606	0.0193136	-0.118917	0.465516	0.324689	0.0671823
HNRPM_RAT	Hnrnpm	147249	135214	109173	122053	158108	148127	136588	111003	110870	0.13171	0.43547	-0.255313	0.148083	-0.123603	0.463326
UBA1_RAT	Uba1	132816	134630	101733	123899	108296	104214	75731.5	117242	114823	-0.126511	0.55901	-0.151941	0.484707	-0.278451	0.214514
RALB_RAT	Ralb	168162	134263	121701	173001	163352	183720	154424	141184	153612	0.30601	0.0324957	-0.210839	0.115893	0.0951718	0.452439
RAB6A_RAT	Rab6a	141662	134203	134245	151915	148530	167834	143879	149905	158081	0.189771	0.00816827	-0.0504946	0.392319	0.139276	0.0350892
PDIA6_RAT	Pdia6	157993	131176	132456	156394	146064	191067	167917	162639	175038	0.222995	0.0918223	0.0437435	0.719869	0.266739	0.0504418
EFTU_RAT	Tufm	152385	130939	127973	151778	158295	171005	155497	128925	148805	0.228723	0.049431	-0.153928	0.161079	0.0747954	0.476978
HS90A_RAT	Hsp90aa1	113212	130000	99925	131292	106018	118107	84970.4	142884	130231	0.0535733	0.813893	-0.0187416	0.934273	0.0348317	0.878243
H2AY_RAT	Macroh2a1	174985	128565	116788	194348	197454	218729	206494	176110	172043	0.55856	0.00591674	-0.141321	0.38847	0.41724	0.0253984
ATPO_RAT	Atp5po	137728	127770	117947	153419	142333	179181	152236	130070	139353	0.304886	0.0214331	-0.167944	0.16017	0.136942	0.243435
MYADM_RAT	Myadm	155813	125700	126838	149047	150276	180598	147066	156729	136764	0.234458	0.0826975	-0.119915	0.344183	0.114543	0.36517
CLIC1_RAT	Clic1	103623	124994	96396.1	125468	85352.7	106712	67289.6	146573	123337	-0.042566	0.897375	0.0300418	0.927453	-0.0125243	0.969715
TGM2_RAT	Tgm2	135140	124993	119072	153874	129485	124671	80791.9	151441	126098	0.101505	0.678067	-0.229021	0.358454	-0.127517	0.603074
MAP4_RAT	Map4	123501	124167	95437.7	103853	116504	96908.3	96618.1	88674.9	89367.2	-0.106608	0.301148	-0.204944	0.0641967	-0.311552	0.0107323
PLP2_RAT	Plp2	143704	123520	113833	129896	133160	143435	139670	105957	119885	0.0987142	0.439425	-0.161258	0.218963	-0.062544	0.62063
GBB1_RAT	Gnb1	163072	123328	133583	146509	172506	180790	151902	145356	166788	0.255399	0.0855081	-0.103732	0.452972	0.151666	0.281027
RL22_RAT	Rpl22	119330	122490	110320	126063	123182	128494	117282	110011	114969	0.102441	0.0510935	-0.142585	0.0121175	-0.0401441	0.401079
ALDH2_RAT	Aldh2	136195	121783	120768	134317	140664	175467	152547	138372	149091	0.242291	0.0602408	-0.0250326	0.829334	0.217258	0.0862238
TCPG_RAT	Cct3	104850	120913	81168.4	102043	114254	105425	78348.4	87041.2	90255.6	0.0854488	0.574882	-0.332601	0.0497517	-0.247152	0.126617
PHB2_RAT	Phb2	141243	120782	134733	142739	145396	178947	134204	157783	164024	0.23074	0.0719338	-0.0322094	0.782417	0.198531	0.113331
LASP1_RAT	Lasp1	117435	120327	88097	128916	104237	104877	74180.9	98407.6	87528.5	0.0596704	0.73838	-0.380406	0.055679	-0.320736	0.0970793
VAMP3_RAT	Vamp3	139506	120027	126784	133001	147287	142201	131801	102034	117072	0.130648	0.254333	-0.274395	0.0308235	-0.143747	0.213189
SYAM_RAT	Aars2	3984.63	119111	11169.6	4898.69	5003.58	8484.35	4608.05	4209.18	6075.18	-1.0242	0.198576	-0.27318	0.709646	-1.29738	0.110384
LRC59_RAT	Lrrc59	149070	118599	93696.2	136166	151441	167575	139265	136478	120123	0.353595	0.0830073	-0.199308	0.300308	0.154287	0.41698
CAH4_RAT	Ca4	132394	118305	98062.9	142236	136596	149792	133326	127070	116534	0.307344	0.031026	-0.186607	0.155491	0.120738	0.342043
PLOD1_RAT	Plod1	137546	118298	107745	126492	133686	159456	139773	126337	125472	0.207031	0.130434	-0.0944429	0.467172	0.112588	0.389039
RL18A_RAT	Rpl18a	120415	118159	101800	112009	129203	136257	108835	103354	102511	0.148374	0.155308	-0.258026	0.0245023	-0.109653	0.281249
ODP2_RAT	Dlat	119967	117426	102185	107573	117051	113399	113906	60056.6	87058.6	-0.00390067	0.986743	-0.420522	0.0986399	-0.424422	0.0959945
ATPG_RAT	Atp5f1c	117607	116092	96750.6	127903	125625	139536	134962	90124.2	129935	0.254408	0.175741	-0.168158	0.356744	0.0862495	0.630275
HNRPF_RAT	Hnrnpf	142201	113665	102394	127965	132409	128257	143154	120159	119142	0.13098	0.24876	-0.0282014	0.796599	0.102778	0.35851
TYB4_RAT	Tmsb4x	109489	113106	100605	141841	75279.1	113625	105951	112776	117628	-0.0127625	0.956066	0.0707388	0.760703	0.0579763	0.802719
RAB2A_RAT	Rab2a	134939	112665	92377.7	135155	142835	155452	151233	110380	142810	0.365158	0.0713389	-0.110696	0.550926	0.254462	0.188137
AOFB_RAT	Maob	119626	112496	106184	124432	132261	129775	124081	105450	104601	0.193263	0.116694	-0.214009	0.0868228	-0.0207465	0.856347
ATIF1_RAT	Atp5if1	94359.1	111251	65663.8	65407.1	67867.6	43607.6	59093.4	26976.6	43609.4	-0.610749	0.129335	-0.49247	0.211138	-1.10322	0.0145758
C1QR1_RAT	Cd93	95774.7	111142	110641	100744	89708.9	109085	123058	101071	87566.4	-0.0855111	0.64061	0.0478943	0.792846	-0.0376167	0.836463
PABP1_RAT	Pabpc1	111165	110169	73570.8	113033	110221	84323.2	93812.8	95716.3	96942	0.0738396	0.636901	-0.0904195	0.564489	-0.0165799	0.91507
CAP1_RAT	Cap1	104592	109590	87647.8	98590.5	90711	84026.6	61514.5	96763.1	98561.5	-0.139631	0.514543	-0.119055	0.577125	-0.258686	0.240413
ZO1_RAT	Tjp1	141940	109586	113163	124027	129549	123796	137856	93509.1	113788	0.0587871	0.673758	-0.146477	0.306531	-0.0876898	0.532565
RL19_RAT	Rpl19	127785	109530	97224	134558	126351	150663	115901	141472	116149	0.304184	0.0517711	-0.142533	0.32109	0.161651	0.264174
RL38_RAT	Rpl38	134223	108996	83608.8	95865.8	131562	98769.2	122408	56388	88510.1	0.00877442	0.979494	-0.342631	0.32905	-0.333857	0.340934
NHRF2_RAT	Slc9a3r2	116262	108933	111063	116546	114564	120498	118807	38183.5	86443.5	0.0646168	0.870093	-0.67886	0.110887	-0.614243	0.144162
P4HA1_RAT	P4ha1	115868	108708	84000.7	134230	144426	178648	135431	87163.1	133299	0.570249	0.0345087	-0.379383	0.132194	0.190866	0.426448
ATPK_RAT	Atp5mf	157425	107466	139769	175617	141058	166933	156456	163506	169229	0.268797	0.0628714	0.0220331	0.865786	0.29083	0.0473441
DHB12_RAT	Hsd17b12	122881	107011	105377	125054	132795	149794	122147	104488	120736	0.281382	0.0237087	-0.230306	0.053203	0.0510755	0.633646
ERD22_RAT	Kdelr2	127543	106283	108773	97400.4	121578	126166	115751	88000.5	98732.8	0.00633018	0.96717	-0.190331	0.23514	-0.184001	0.24987
SRSF2_RAT	Srsf2	84632.2	106064	67853.1	86655.7	95031.5	97859.6	77886	100168	81282.9	0.134644	0.390063	-0.115252	0.459382	0.0193923	0.899385
LBR_RAT	Lbr	122170	105717	93616.3	118243	124822	154092	130176	113703	112579	0.303825	0.0618425	-0.149579	0.321304	0.154246	0.30728
AP2M1_RAT	Ap2m1	113787	105683	101308	115259	129767	128378	123852	80690.4	101518	0.218792	0.198565	-0.306793	0.0834861	-0.0880006	0.590306
K22E_RAT	Krt2	108997	105556	217338	87616.6	158797	169407	292512	56613.2	100500	-0.028425	0.967463	-0.16735	0.810518	-0.195775	0.77924
H31_RAT		105762	105243	138695	56726.6	89192.5	38994.7	95925	14592.6	42979.1	-0.989339	0.196861	-0.571147	0.441793	-1.56049	0.0554952
ARL8B_RAT	Arl8b	114803	104667	96198.2	116138	125259	130559	34296.8	68254.9	106646	0.238799	0.636673	-0.975822	0.0768721	-0.737022	0.165672
SCRB2_RAT	Scarb2	122645	103957	117190	123847	141473	162397	116448	109323	110194	0.309761	0.0213914	-0.340096	0.0137362	-0.0303356	0.791552
RL28_RAT	Rpl28	87551.3	103307	61101.6	49323	67988.6	30489.3	56756.3	12925.5	29659.6	-0.811448	0.21103	-0.744118	0.248138	-1.55557	0.029623
PARK7_RAT	Park7	73292.5	103054	73598.6	79143	70679.5	67336.7	53635.7	55594.3	69924.8	-0.187175	0.311306	-0.284403	0.137544	-0.471579	0.0242851
PTTG_RAT	Pttg1ip	136155	103023	101481	123182	153569	157841	124849	94112.2	123668	0.356244	0.0820097	-0.346347	0.0894799	0.00989723	0.957824
LDHB_RAT	Ldhb	90196.4	102197	84668.3	97031.2	80233	100150	54973.4	112415	96861.2	-0.000478682	0.998659	-0.127109	0.657316	-0.127588	0.656122
CLPB_ECOLI	clpB	82894.6	101606	57830.3	85913.7	138630	89350.9	122264	41592	56604.4	0.375841	0.43644	-0.628795	0.206158	-0.252954	0.596945
HNRPD_RAT	Hnrnpd	98036	101004	54780.9	73938.2	54540.6	68430.2	81457.9	44684.9	66315.3	-0.325013	0.344563	-0.0643673	0.84778	-0.38938	0.262587
DYHC1_RAT	Dync1h1	94796.8	100950	66495.8	91982.5	94099	95691.5	73881.9	85302.7	71793.2	0.126755	0.415995	-0.290756	0.082207	-0.164001	0.298592
AT5F1_RAT	Atp5pb	115650	100842	102375	122947	126172	156076	117218	121412	119197	0.339983	0.00938309	-0.171077	0.132238	0.168906	0.136619
CSRP2_RAT	Csrp2	121415	100379	81019.5	113053	112289	128410	109544	126033	113015	0.241078	0.1548	-0.0210463	0.895127	0.220032	0.189991
CAN2_RAT	Capn2	97259.5	100218	75151.4	80041.4	97417.3	73633.7	85805.8	56325.6	67394.1	-0.11714	0.580578	-0.2726	0.215038	-0.389741	0.0888945
G6PI_RAT	Gpi	84242.3	99681.6	66619.9	91478.8	71984.2	88817.7	50112.2	94226.5	90341.3	0.0213802	0.942975	-0.151762	0.614207	-0.130381	0.664364
CD59_RAT	Cd59	108106	98854	96614.8	125626	112078	131801	121926	116414	129647	0.281951	0.00233719	-0.00404618	0.953354	0.277905	0.00255572
ATP5H_RAT	Atp5pd	112121	98362	85238.6	108209	113036	85436.9	119838	59631.7	74880.6	0.0509087	0.832039	-0.321879	0.200763	-0.27097	0.275076
CATB_RAT	Ctsb	75500.8	97679.3	72288.2	69627.9	73761.4	66004.5	63552.8	19393.1	56404.6	-0.217736	0.646968	-0.761927	0.131744	-0.979664	0.0618708
ECHA_RAT	Hadha	120286	97541.1	90446.5	123064	123488	151836	125134	103845	105335	0.373536	0.0321552	-0.251137	0.122963	0.122399	0.428264
VAPA_RAT	Vapa	111436	97360.4	78517	107977	111111	102459	101469	67679.4	81152.5	0.176359	0.299514	-0.380413	0.0415891	-0.204055	0.234651
GNAQ_RAT	Gnaq	118132	97353.2	95134.4	118808	125304	127851	120058	102692	105488	0.266263	0.0224813	-0.183131	0.0911443	0.0831318	0.412865
CYTB_RAT	Cstb	71969.9	96744.4	73628.6	69551	55143	58415.7	44726.6	61576.2	60109.2	-0.398079	0.0590207	-0.145504	0.450012	-0.543583	0.0162163
CD9_RAT	Cd9	114208	96687.4	87979.7	101912	109326	118337	91584.7	63464.7	84915.1	0.146856	0.402993	-0.472524	0.0199269	-0.325668	0.0834871
ARPC2_RAT	Arpc2	88543.2	96523.7	57437.6	93350.9	81626.7	88289.3	60163.1	82456.8	79988.7	0.151561	0.522444	-0.253877	0.29386	-0.102316	0.663883
ALBU_BOVIN_CONTA		96521.6	96081	116233	118936	105023	110490	118375	92195.3	91463.6	0.118845	0.388677	-0.155797	0.265478	-0.0369519	0.784604
AT2A2_RAT	Atp2a2	105325	95546.2	82992.1	105391	103304	113195	115673	73965.4	90975.8	0.187093	0.281563	-0.220973	0.209096	-0.03388	0.840293
NDKB_RAT	Nme2	104883	94869.9	84791.4	108359	84093.6	100993	66818.2	140457	135640	0.0417823	0.894846	0.156029	0.62386	0.197811	0.535841
H11_RAT	H1-1	111022	94723.7	89433	98037.4	109362	119947	109196	103085	106072	0.150463	0.183429	-0.0357081	0.7402	0.114755	0.300258
KHDR1_RAT	Khdrbs1	116065	94705.5	83538.5	119895	116171	132077	99609.7	103452	104766	0.334146	0.0237248	-0.256306	0.0668247	0.0778401	0.542526
ITPR2_RAT	Itpr2	70870.4	94557.6	48671.9	50641.6	51274.5	26693	54021.4	15847.5	29985.4	-0.744813	0.196137	-0.47766	0.393893	-1.22247	0.0476514
TCPE_RAT	Cct5	76045.1	94447.7	52237	82535.1	78098.2	76578.9	57290.9	76810.8	68572	0.131934	0.559643	-0.236669	0.305444	-0.104736	0.642077
COX2_RAT	Mtco2	153016	94301.4	110714	250642	128414	189652	220802	228898	220959	0.644636	0.0168385	0.290483	0.219754	0.935119	0.00215521
PRS8_RAT	Psmc5	63092.1	94174.8	52274.3	54539.3	53729.8	55223.9	43402.6	52548	46104.4	-0.313529	0.1407	-0.20733	0.313256	-0.520859	0.0250628
PTMS_RAT	Ptms	74594.3	94160.5	72498.1	91619.5	63942.7	81632.3	48553.2	94083.8	82119.2	-0.0301858	0.918141	-0.116779	0.692167	-0.146965	0.619228
MIC60_RAT	Immt	98611.5	94128.6	79819.4	99005.6	100901	123079	108958	85614.3	85636.7	0.243591	0.130115	-0.207373	0.189847	0.0362174	0.80995
PDIA4_RAT	Pdia4	101259	93907.2	88805.4	100592	106372	123802	107223	79376.7	105843	0.216533	0.166682	-0.185445	0.229677	0.031088	0.833789
SDHA_RAT	Sdha	98978.7	93833.3	93296.1	107647	98948.2	117615	96069.8	81007.3	98886.2	0.177293	0.0335671	-0.234336	0.00906351	-0.0570434	0.440973
PRDX2_RAT	Prdx2	74929.3	93589.6	66243.2	91142.3	66373.9	78630.2	57384.6	87354.5	89076.5	0.0113895	0.962113	-0.0304095	0.899117	-0.01902	0.93678
IF2G_RAT	Eif2s3	96482.9	92854.3	60259.9	85422.9	100624	91654.3	90677.8	70390.7	68113.2	0.181762	0.377118	-0.285886	0.177967	-0.104124	0.607471
DDX4_RAT	Ddx4	104688	91504.6	94155.6	104427	101566	106596	102045	93841.1	94367.4	0.108642	0.0484113	-0.107735	0.0499424	0.000906684	0.985222
ODO1_RAT	Ogdh	102289	90985	85850.1	101673	110411	129028	102817	105070	107449	0.286092	0.0218107	-0.106476	0.329748	0.179615	0.116204
TCPB_RAT	Cct2	68529.7	90154.9	53479.7	79105.1	75278	80764.5	61913.6	77717.9	73555.1	0.180531	0.382552	-0.147464	0.47248	0.0330673	0.870183
MYO1D_RAT	Myo1d	97657.1	89882.7	75268.6	86902.9	95544	117145	101128	80882	93553.2	0.185991	0.268762	-0.115356	0.483362	0.0706351	0.665007
HYEP_RAT	Ephx1	97721.7	89664.3	85812.1	97262.8	116830	129625	104060	86597.4	98769	0.323367	0.0306595	-0.242255	0.0872977	0.0811121	0.536708
PSA1_RAT	Psma1	76639.9	89324.7	68921.6	78595	71377.7	82716.4	54940.6	90770.5	76207.6	-0.00800874	0.969123	-0.0960181	0.644636	-0.104027	0.617662
TMEDA_RAT	Tmed10	111277	88816.8	84450.2	111542	93707.1	124557	127718	89303.6	93484.1	0.213796	0.180019	-0.096026	0.530152	0.11777	0.443916
LPPRC_RAT	Lrpprc	88464.6	88688.2	79570.3	89139.4	92472.1	69828.9	95768.7	21179.3	71622.1	-0.0390551	0.945525	-0.662097	0.264093	-0.701152	0.238905
NOS3_RAT	Nos3	102996	88414.1	75987.7	94988.6	100353	89168.9	98192.5	76936.4	80714	0.0989144	0.379016	-0.159734	0.169373	-0.06082	0.583362
RD23B_RAT	Rad23b	66749.3	88309.5	63511.9	73271.4	72269.5	72206.7	59112	63671	66372.6	0.0101401	0.938305	-0.204699	0.142585	-0.194559	0.161083
ACADM_RAT	Acadm	99773.7	88094.2	85443.8	102665	102400	134861	113133	103373	108578	0.30558	0.0371763	-0.053013	0.681638	0.252567	0.074212
YBOX1_RAT	Ybx1	97773.4	87997	85064.6	94876.3	99890.7	113917	85804.6	86780.3	84153.7	0.186952	0.0477712	-0.261621	0.01075	-0.074669	0.384226
CLIC4_RAT	Clic4	73512.9	87558.9	59657.4	68799.6	58298.1	61526.2	42037.7	72130.8	66944.6	-0.212634	0.407753	-0.0939285	0.710186	-0.306562	0.242143
MDHC_RAT	Mdh1	99976.2	86991.2	60364.2	115776	90679.5	105352	44385.4	108060	102561	0.35835	0.384592	-0.389648	0.346317	-0.0312981	0.938127
TM109_RAT	Tmem109	95617.8	86932	89002.8	86913.2	95476.6	102746	102020	80313.8	79612.2	0.0682379	0.572167	-0.12877	0.297353	-0.060532	0.615627
GLSK_RAT	Gls	98854.5	86411.4	87203.8	99380.9	102415	115720	107928	101407	98003.1	0.220322	0.0249398	-0.0449915	0.596623	0.17533	0.0612318
MFGM_RAT	Mfge8	103626	85832.1	105183	109637	110178	113652	128917	86602.3	93551.5	0.184438	0.229632	-0.131482	0.382212	0.0529564	0.719922
RS5_RAT	Rps5	90158.3	85490.2	37481.9	32622.6	67029.1	46336.5	70080.4	61570.1	18710.6	-0.503869	0.471807	-0.109236	0.874255	-0.613105	0.384616
SSRA_RAT	Ssr1	95366.8	85414.3	81099.8	94000.3	100067	111123	98880.2	83870.1	93115.8	0.220662	0.0516591	-0.145594	0.173159	0.0750671	0.465122
THOC5_RAT	Thoc5	68371.1	84137.6	25130.5	26534.2	37035.7	14805.9	28477.6	3371.62	9754.85	-0.961592	0.311614	-1.31914	0.15403	-2.28073	0.0276368
FBRL_RAT	Fbl	78409.3	83910.5	63125.2	68773	90499.8	89183.8	77580.8	51906.7	66960.4	0.139482	0.505108	-0.347203	0.118073	-0.207721	0.328231
GELS_RAT	Gsn	106818	83687.7	76272.8	95761.8	99806.6	110841	111278	107739	101101	0.211914	0.14595	0.0647599	0.638329	0.276674	0.0674924
PGAM1_RAT	Pgam1	74089.5	83653.1	71878	86378.2	65948.1	80133	46220.4	84419.7	84839.4	0.0117185	0.96523	-0.154516	0.569086	-0.142798	0.598241
HINT1_RAT	Hint1	44106.2	82967.3	74628	72163.7	57602.7	76388.5	26671.2	139987	110424	0.0725082	0.902847	0.125576	0.832716	0.198084	0.739481
RL9_RAT	Rpl9	88738.6	82857.8	70702.4	99045.9	91328.3	104852	78659.9	83029.7	82554.9	0.28916	0.0135268	-0.271609	0.0182913	0.0175511	0.856679
IF2A_RAT	Eif2s1	93490	82857	57550	81830.5	88917.9	59740.6	78297.8	22668	52650.5	-0.0121421	0.980542	-0.739249	0.16119	-0.751391	0.15514
DX39B_RAT	Ddx39b	92155.4	82836.6	73791.1	89743.1	81570.8	87920.9	87183.7	93810.5	84043.4	0.0640923	0.491125	0.0316274	0.731359	0.0957197	0.311655
SFXN3_RAT	Sfxn3	85946	82530.7	65141.2	79719.1	93446.6	105064	82975.6	72163.2	77343.7	0.253444	0.117949	-0.252343	0.119347	0.00110147	0.99417
M2OM_RAT	Slc25a11	104246	82098.2	73600.1	93111.6	102949	110031	97558	89604	94944.3	0.247894	0.104066	-0.11525	0.422362	0.132644	0.358608
MBOA5_RAT	Lpcat3	91950.2	82088.6	76793.7	93154	96164.8	105857	88416.4	57570.5	65577.9	0.236717	0.180713	-0.502106	0.0131859	-0.265389	0.138224
SHAN3_RAT	Shank3	90862.6	82026.7	62397.2	85834.4	79131.3	93249	77664.8	75620.3	76768.4	0.148544	0.328384	-0.163449	0.284867	-0.0149045	0.91969
MVP_RAT	Mvp	74108.9	81559	61035.6	72071.8	73926.4	74026.4	55930.8	76029	64387.1	0.032141	0.808663	-0.175533	0.20632	-0.143392	0.29472
PA2G4_RAT	Pa2g4	80886.4	81016.5	60949.2	82040.6	85689.2	93631.9	75365.5	81451.8	74978.3	0.240244	0.0858222	-0.172043	0.200505	0.0682015	0.597292
TCPD_RAT	Cct4	74196.6	80790.1	66564.8	80436.8	76131.6	82555.8	63559.7	71951.1	70167	0.11381	0.210889	-0.2186	0.0293384	-0.10479	0.246218
RBMX_RAT	Rbmx	92446.5	80227.4	77009.8	84589.3	92962.2	93424.3	84602.7	67403.4	78823.7	0.121054	0.296982	-0.236254	0.0590132	-0.1152	0.319566
PAXI_RAT	Pxn	69234.2	80121.2	63411.8	62077.8	72290.9	37602.4	59038	27465.2	52168	-0.353234	0.367506	-0.332101	0.395601	-0.685336	0.0987829
ALD1_RAT	Akr1b7	73106.3	80090.4	40563.4	67344.9	52065.2	52441.8	38140.8	50710.3	52636.9	-0.123066	0.686888	-0.284305	0.361226	-0.407371	0.201409
ANXA1_RAT	Anxa1	68456.1	79560.3	54812.3	65865.5	53536.2	60539.9	37965.1	74667.8	62352.3	-0.161269	0.57786	-0.0907735	0.75263	-0.252042	0.390398
HNRPL_RAT	Hnrnpl	105570	79114	77479.9	99384.9	96117.7	107270	95923.9	91567.4	83329	0.22104	0.113405	-0.161821	0.231287	0.0592186	0.649674
RRAS_RAT	Rras	93198.7	78571.6	60163.7	114732	78948.8	86427.3	95790.6	94830.5	110172	0.276465	0.200826	0.118106	0.569937	0.394571	0.0803571
NEST_RAT	Nes	85468.9	78545.9	80142.9	86575.9	90705.7	79721	76617.2	70002.6	72330.4	0.0728692	0.268142	-0.230146	0.00471392	-0.157277	0.0313252
EHD1_RAT	Ehd1	70609.8	78405.8	56475.8	73905.7	79358.4	79110.1	58059.4	70177.6	63831	0.189823	0.150064	-0.278378	0.0464261	-0.0885552	0.481607
ATLA3_RAT	Atl3	115001	78342.5	94365.6	133686	99095	115437	131666	34184.4	54781	0.28233	0.443512	-0.877601	0.0343506	-0.595271	0.125327
ACADL_RAT	Acadl	91502.1	78309.7	71655	121676	116356	143738	97744	95054.6	92739.8	0.662251	0.000267124	-0.413288	0.00570248	0.248963	0.0579517
ODO2_RAT	Dlst	97123.1	78175.9	82528.7	92898.5	86784.9	104118	108682	75646.4	91797.9	0.140603	0.238976	-0.0511569	0.657228	0.0894466	0.443063
PSA7_RAT	Psma7	63432.4	77970.4	53369.6	66039.2	55541.1	56651.8	44706.8	53154	61098.5	-0.115056	0.537016	-0.172396	0.361361	-0.287451	0.143309
ETFB_RAT	Etfb	88506.1	77481.3	80750.1	99740	103874	126986	98335.5	91117.6	89853.5	0.41615	0.0032382	-0.236175	0.0505911	0.179976	0.119849
THIM_RAT	Acaa2	101298	77404.4	93600.4	121133	121172	170583	109764	119876	111558	0.590148	0.00639168	-0.256794	0.158673	0.333354	0.0771442
RL24_RAT	Rpl24	92757.4	77291.5	81491.9	103494	78702.9	98483.9	91889.5	87929.4	91867.2	0.152452	0.0905065	-0.03733	0.653535	0.115122	0.186077
SCMC2_RAT	Slc25a25	86195.3	76883.2	72213.5	75707	89652.4	52610.5	74017.6	28303.5	46920.4	-0.140809	0.720094	-0.620352	0.137724	-0.761161	0.0766856
RL21_RAT	Rpl21	93410.8	76857.3	71524	80904.2	94294.2	115504	82775.9	88533	85594.7	0.259686	0.136017	-0.163437	0.329723	0.0962496	0.558975
HNRDL_RAT	Hnrnpdl	126294	76742.5	67419.6	83096.9	111388	105058	85460.6	88349.8	103213	0.191174	0.477754	-0.106467	0.689624	0.0847076	0.750269
ETFA_RAT	Etfa	90731.4	76388.4	79082.6	95450.9	96723.8	117475	99932.2	92043.2	85417.8	0.328198	0.017991	-0.155038	0.205859	0.17316	0.162125
TCPA_RAT	Tcp1	64304.7	76345.7	52578.2	67105	63474.8	64558.4	51043.8	52081.1	58627.8	0.030425	0.830609	-0.273042	0.0795226	-0.242617	0.112946
CTNB1_RAT	Ctnnb1	89419.2	74400.8	73992.8	82433.2	87120.1	90128.4	93615.2	71964.6	82408.3	0.131642	0.269683	-0.0737979	0.526163	0.0578444	0.617731
HYOU1_RAT	Hyou1	80019.6	74347.3	64955.5	79968.2	89074.4	106175	86979	89960.9	88073.1	0.322907	0.0262065	-0.0447137	0.721511	0.278193	0.0478975
ARP3_RAT	Actr3	72436.2	74159.8	56971.2	65394.4	62291	66697.8	51573.5	66514.9	64227.9	-0.0572508	0.689277	-0.100774	0.485731	-0.158024	0.283736
NCKP1_RAT	Nckap1	67061.1	74136.4	51997.5	61826.5	70399.6	67835.9	58789.5	50265.6	54278.7	0.0639128	0.664883	-0.293441	0.069936	-0.229528	0.142261
PLAK_RAT	Jup	100451	73754	219312	89492.7	81681	93096.6	164856	35203.6	72832.7	-0.418521	0.49358	-0.229018	0.705269	-0.647538	0.298217
CAZA2_RAT	Capza2	102627	72526.7	79173.6	118902	98071	108562	110337	107075	105873	0.367702	0.00469585	-0.00577512	0.954561	0.361927	0.00514177
LAMP1_RAT	Lamp1	82333.1	72475.7	68953	87414.6	94926.1	108568	90115	83214	85064.4	0.376876	0.00466869	-0.166021	0.134403	0.210855	0.066281
AP1B1_RAT	Ap1b1	69970.6	72449.6	64278.4	61994.7	73937.6	56538.1	68959.9	47565.4	57578.8	-0.110127	0.514212	-0.152156	0.372661	-0.262283	0.140299
ARC1B_RAT	Arpc1b	76964.6	72444.8	51820.8	69521.8	65773	72983.7	42927.4	67324.8	61547.5	0.0693095	0.760118	-0.3026	0.202623	-0.23329	0.316995
1433F_RAT	Ywhah	65197.3	72389.5	61141.9	67695.5	58810	62626.5	49763	70804	64463.1	-0.0702869	0.63993	-0.0448393	0.764517	-0.115126	0.448287
APT_RAT	Aprt	56613.7	72002.7	46790.1	57569.9	47383.4	51189.5	37699.9	65299.9	53859.4	-0.149954	0.561754	-0.0249016	0.922504	-0.174855	0.500145
PSME1_RAT	Psme1	64096.9	71490.9	47406.6	84455.4	59735.8	66850.8	46800.1	98028.8	80162.5	0.211543	0.526237	0.0416372	0.899611	0.253181	0.450386
STIP1_RAT	Stip1	68517.8	71308.1	59540.8	64730.4	67614.3	68747.1	53616.4	73976.9	65637.9	0.0162156	0.898454	-0.0695976	0.586933	-0.053382	0.675821
RL5_RAT	Rpl5	72227.3	71297	61563.4	61228.9	61433	52502.9	62659.3	62790.8	60441	-0.227612	0.00383444	0.0893286	0.163889	-0.138283	0.0435604
TCP4_RAT	Sub1	64331.5	70669.1	70733.7	78177.3	76327.4	121591	53013.5	106745	92018.3	0.391305	0.232667	-0.159512	0.614514	0.231794	0.467823
TOP1_RAT	Top1	80686.5	70571.3	57783.7	68522.4	76743.7	84070.7	72673	63141.3	58561.5	0.142052	0.377952	-0.239424	0.152491	-0.0973721	0.540824
REEP5_RAT	Reep5	105605	70211.2	68155.5	80246.3	99146.2	94971.6	83461.1	105832	97312.9	0.193452	0.359724	0.0619834	0.764197	0.255435	0.234481
1433B_RAT	Ywhab	65269.3	70139.6	60154	73300.2	61869.9	71569.9	48536.8	73265.8	68598.5	0.0790377	0.654984	-0.137336	0.442703	-0.0582987	0.741046
TFR1_RAT	Tfrc	83796.9	69912.2	73233.4	84462.4	78749	80792.6	87173.5	65117.1	80790.9	0.108284	0.190169	-0.0762244	0.344612	0.0320593	0.684677
NUP93_RAT	Nup93	81168.6	69807.5	68745.7	78722.8	84204.2	72623.6	72839.7	58813.8	68646.4	0.101846	0.511877	-0.237016	0.146481	-0.13517	0.388391
RL36A_RAT	Rpl36a	68268	69782.4	57068.9	56799.7	65303	56916.5	55135.5	24951.9	48148.5	-0.121634	0.697406	-0.557418	0.0989021	-0.679052	0.0517098
SET_RAT	Set	58872.6	69649.7	50446.5	60120.8	50251.3	30429.8	35358.6	68164.9	56838.1	-0.389986	0.294564	0.191814	0.597408	-0.198172	0.585516
ATP5I_RAT	Atp5me	76763.3	69544.5	63043.3	80030.3	78887	106038	85087.5	81679.6	87295.3	0.330714	0.0353293	-0.0473369	0.731391	0.283378	0.063037
AP2A2_RAT	Ap2a2	78478.2	69102.4	57698.5	75842.4	75711.8	82293	75832.7	91590.3	79453.1	0.198244	0.157966	0.0746085	0.576439	0.272852	0.0630923
ERLN2_RAT	Erlin2	80837.7	68929.8	81262.3	98709.7	79264	106859	96543.2	91211.6	95217.1	0.294919	0.0115479	0.00137178	0.988593	0.29629	0.0112782
AN32B_RAT	Anp32b	58428.8	68479.7	35363.3	44110.9	50435.2	42617.3	29004.9	15987.3	38521.1	-0.192534	0.633119	-0.802712	0.0695139	-0.995246	0.0310045
LAP2_RAT	Tmpo	97938.3	68222.6	77051.8	89998.2	78925.1	94060.7	89684.8	101582	94672.1	0.12534	0.41284	0.1228	0.422021	0.24814	0.123384
IF4A3_RAT	Eif4a3	77630	68198.7	60719.3	72773.1	80599.4	89031.3	76049.2	69282.2	73276.7	0.233325	0.0683783	-0.145239	0.229727	0.0880862	0.454614
BASI_RAT	Bsg	74124.8	67937.5	75245	91615.3	81674.6	101956	79541.9	79616.7	76523.1	0.336532	0.00430964	-0.218224	0.0364581	0.118308	0.215939
MARE1_RAT	Mapre1	59134.4	67581	48618.2	61241.7	56739.5	56518.6	39948.1	61955.8	51282	0.00516092	0.978297	-0.209925	0.284638	-0.204764	0.295897
RS17_RAT	Rps17	62288.2	67464.1	61057.5	46448.8	47327.4	56503.7	39265.7	62245.8	46589.5	-0.348862	0.0717642	-0.0418027	0.812368	-0.390665	0.0482101
TMED7_RAT	Tmed7	73422.4	67311.7	67549.2	68626.7	75286.3	80607.5	76661.6	57274	65751.8	0.106351	0.391731	-0.176218	0.17023	-0.0698667	0.569043
PRP19_RAT	Prpf19	75857.6	67105.1	54862.7	74576.5	81603.4	78307.1	77939.2	72867.1	72522.2	0.256984	0.0558494	-0.0701505	0.563934	0.186833	0.145094
RL36_RAT	Rpl36	84844.5	66849.4	71704.8	83526.6	75898.1	95551.8	77690.8	74987.1	74730.4	0.191592	0.103028	-0.158833	0.16681	0.0327583	0.763464
HNRPQ_RAT	Syncrip	77588	66751.1	45895.6	88518	76764.3	94294.1	82034	69689.3	86228.8	0.476865	0.0505164	-0.126082	0.565574	0.350782	0.131404
MK03_RAT	Mapk3	56869.1	66714.5	43272.1	51082	49245.2	47492.7	42741.4	50432.3	46740.4	-0.15286	0.326799	-0.0819507	0.591799	-0.234811	0.145639
NCLN_RAT	Ncln	63168.3	66624.5	53511	63808.5	72273.1	83017.3	66096.5	60674.1	72520.5	0.255177	0.0986261	-0.132191	0.364939	0.122986	0.397811
HA11_RAT	RT1-Aw2	79785.4	66132.5	62826.2	78738.7	71058.6	84168.8	81189.4	58771.6	61679.6	0.168839	0.184899	-0.226055	0.0867344	-0.0572155	0.638208
PRDX3_RAT	Prdx3	68965.3	66095	57675.6	73967.2	82085.9	98349.6	81546.5	72987.6	76491.1	0.394523	0.0106118	-0.130457	0.315743	0.264065	0.0599982
RAB10_RAT	Rab10	69378.5	65103.4	52496.9	61831.9	61762.7	62745.3	66914.9	46173.4	54442.3	0.00504615	0.974154	-0.170159	0.290392	-0.165113	0.304053
DLDH_RAT	Dld	45848.7	64785.8	27660.3	49730.6	67393.2	55950.8	31541.8	45747.9	50528.2	0.39684	0.265709	-0.454277	0.207375	-0.0574369	0.867423
EHD3_RAT	Ehd3	67758.5	64552	55102.1	67470.3	66402.1	69547.9	59461.9	74670.7	64285.2	0.123506	0.286066	-0.0421636	0.707632	0.0813421	0.474176
CLCA_RAT	Clta	86663.3	64185.5	53105.1	82803.6	78155.4	81271.9	80265.9	76132.8	76697.9	0.277425	0.109227	-0.0554335	0.730661	0.221992	0.188677
1433T_RAT	Ywhaq	54355.8	64073.2	41996.3	61592.8	50662.9	62987.8	42632.2	68598.3	65636.8	0.142116	0.574625	-0.0113802	0.963824	0.130736	0.605136
HSP74_RAT	Hspa4	53399.6	63859.7	43317.6	50612.7	50878.8	56377.4	35847.3	58943.5	48906.8	-0.00833542	0.969293	-0.163483	0.457512	-0.171819	0.435654
COX5A_RAT	Cox5a	73840.2	63701.1	60354.3	108611	99642.7	138980	130413	121177	135610	0.801828	0.000325191	0.170263	0.26311	0.972091	7.77089e-05
AL7A1_RAT	Aldh7a1	67402	63585.3	53002.5	64453.7	64283.3	69097.1	60453.4	49011.4	54029.6	0.111263	0.357167	-0.279548	0.0374676	-0.168285	0.176204
MUC18_RAT	Mcam	72913.7	63447.1	68020.3	79432.9	75352.7	79070	76387.1	64582	70969.4	0.196272	0.000409162	-0.144956	0.00301706	0.0513157	0.188408
PAK2_RAT	Pak2	59684.1	63404.1	59406.1	58398.6	58130.6	57041.5	54166.1	54216.3	55773.1	-0.0717639	0.244096	-0.0805191	0.195489	-0.152283	0.0267041
TEBP_RAT	Ptges3	73340.2	63073.5	45950.3	65547.6	54015.4	53581.6	47434	80723.4	72081.1	-0.0546876	0.839302	0.180293	0.508701	0.125606	0.643074
HPCL1_RAT	Hpcal1	58810.6	62927.1	47364.7	67086.5	53288	60029.3	73527.2	61145.6	56310.9	0.0973105	0.472085	0.0794801	0.555029	0.176791	0.205828
IMB1_RAT	Kpnb1	65882.6	62881.9	43831.1	68035.3	53107.3	58974.2	52345.2	82094.6	66114.6	0.0769265	0.747271	0.138345	0.564832	0.215271	0.376686
RBBP7_RAT	Rbbp7	75710.7	62436.9	51203.1	86046	74163.5	76421	76079.4	80973.6	72841	0.336887	0.0227446	-0.0400265	0.751968	0.296861	0.0388084
AMPL_RAT	Lap3	56523.8	62146.2	40278.6	55580.3	46022	47999.6	33173.3	53294.4	47286.9	-0.0682068	0.781017	-0.184824	0.457535	-0.253031	0.315615
NCPR_RAT	Por	79331.6	62055.2	71081.2	86369.9	64308.9	99234.7	87010	68285.7	84402	0.218491	0.0514553	-0.0454499	0.651658	0.173042	0.109175
LEG1_RAT	Lgals1	68146.1	62014.9	46313.7	78956.7	58001.7	62784.5	69833.5	89688.7	72301.2	0.18496	0.365801	0.218434	0.289821	0.403393	0.0675904
RS30_RAT	Fau	90588.4	61518.5	72467.6	114511	69678.7	91648	84708.1	83732.3	116495	0.285518	0.183353	0.0587459	0.773528	0.344264	0.116227
2AAB_RAT	Ppp2r1b	53366.8	61219.8	48993.2	52744.2	54007.6	54456	42688	56359.7	52476.1	-0.0150867	0.893161	-0.099037	0.388092	-0.114124	0.32325
UBP7_RAT	Usp7	58289.1	60895.3	38710.1	50179.4	57239.7	60129.4	55371.5	56494.6	52210.6	0.109972	0.563955	-0.0268611	0.886905	0.0831106	0.661495
COMT_RAT	Comt	65777.7	60742.6	57456.6	60212	71430.4	67025.4	70995.7	45378.3	45573.5	0.109506	0.578905	-0.324457	0.122224	-0.214951	0.287644
CATL1_RAT	Ctsl	68550.1	60517.5	51190.3	74270.3	65471.9	84610.4	70880	90635.8	81922.4	0.318039	0.0731942	0.118407	0.46957	0.436445	0.0213046
PRS6B_RAT	Psmc4	46361.1	60383.7	35854.1	44763.3	46491.2	45770.2	34232.5	39509.8	38252.4	-0.025177	0.888687	-0.293518	0.127542	-0.318695	0.101689
TALDO_RAT	Taldo1	55342.8	60307.9	41124.6	57540	45666.1	47107.3	31747.9	60889	48534.6	-0.0497028	0.861357	-0.13326	0.64142	-0.182963	0.524829
ESYT1_RAT	Esyt1	66068.9	59433.2	58140.3	68237.2	78177.1	83681.2	71860.8	58545.8	64146.8	0.322476	0.0164728	-0.24202	0.0547238	0.0804567	0.481836
THOP1_RAT	Thop1	5664.87	59386.1	123121	47104.8	45413.4	44049	23269.1	12667.1	29634.5	0.395284	0.737896	-1.1848	0.347087	-0.789515	0.526617
ODPA_RAT	Pdha1	67166.6	59385.6	59656.3	62775.2	68101.1	79848	70134.5	68425.3	65518.4	0.173532	0.112367	-0.0395252	0.69796	0.134007	0.207325
NAMPT_RAT	Nampt	50947.2	59304.4	41497.4	47253.3	50279.9	47294.2	34177.5	43824.2	41909.3	-0.0527004	0.709885	-0.280006	0.0717282	-0.332706	0.0383374
CDC37_RAT	Cdc37	51969.5	59143.7	46702.1	52335.1	47809.7	47135.6	39191.7	46748.2	45670.3	-0.0944927	0.414508	-0.16506	0.169317	-0.259552	0.0433277
PAIRB_RAT	Serbp1	64663.1	59132.7	51270.2	65388	65391.3	69320.4	57705.1	46192	57796.2	0.198795	0.133773	-0.314695	0.0283322	-0.1159	0.361772
SEP11_RAT	Septin11	50249.4	59132.3	34255.8	48208.2	48347.7	46484.1	39958.3	33553.9	46069.6	0.0300195	0.894267	-0.270223	0.249651	-0.240204	0.302401
DC1I2_RAT	Dync1i2	50988.5	59126.4	48766.4	44911	56996.3	50901.1	36925.6	40422.5	36486.7	-0.0580765	0.366021	-0.419492	7.2629e-05	-0.477569	2.63375e-05
SYRC_RAT	Rars1	53201.2	59074.9	45874	50738.2	53031.4	44863	45658.5	36239.6	38467.7	-0.0854116	0.482168	-0.307783	0.0268406	-0.393195	0.00819513
PSD13_RAT	Psmd13	51701.9	58777.6	40820.4	53602.9	43934.3	42767.8	41395.5	45435.7	47039.3	-0.100197	0.541065	-0.0623387	0.701871	-0.162536	0.329668
SC11A_RAT	Sec11a	64272.9	58674.3	58043.7	68803.1	72724.6	83104.1	75572.4	66488.5	71495.5	0.308586	0.00658761	-0.0703404	0.443892	0.238246	0.0239103
ATPD_RAT	Atp5f1d	58709.4	58657.3	53049.7	64585.1	65503.3	83572.6	70391.9	65059.6	65942.2	0.317518	0.0179953	-0.0758082	0.508142	0.24171	0.0556017
DOCK9_RAT	Dock9	54397	58566.1	46738.4	50931.9	61090.6	54821.2	50514.9	41993.7	43826.7	0.0653507	0.598221	-0.291853	0.0374139	-0.226502	0.0908965
UGGG1_RAT	Uggt1	65661.3	58279.9	59090.2	65828.5	65906.1	67726.2	67672.6	57712.2	66344.3	0.12596	0.0879375	-0.0604731	0.382179	0.0654866	0.345761
MESD_RAT	Mesd	57639.3	58255.7	49754.8	56855.3	62786.6	64563.1	57912.4	44779.3	54481	0.154724	0.223567	-0.235335	0.078024	-0.0806111	0.512992
DYN2_RAT	Dnm2	61072.4	58252	47143.5	60836.1	56287.4	60734.9	57162.8	54238	53660.1	0.103459	0.402882	-0.107345	0.386167	-0.00388558	0.974421
CTTB2_RAT	Cttnbp2	50634.3	58168.4	28420.8	59384.7	65867.8	66721.4	54849.1	48979.4	56295.1	0.422409	0.0260622	-0.27077	0.127748	0.151638	0.396006
LA_RAT	Ssb	66858.8	58123.8	53516.5	54236.6	57626	59444.8	48867.7	41096.8	48030	-0.0542306	0.618693	-0.315232	0.0150554	-0.369463	0.00660478
GNAS2_RAT	Gnas	70542.4	57897.1	49606.6	72688	63064.3	73009.9	75855.6	72544.9	60925.1	0.241373	0.0918552	0.000843981	0.994881	0.242217	0.0908925
EF1D_RAT	Eef1d	56800.5	57800.6	51653.4	64985	59496.2	66213.3	59529.9	71710.9	60351.8	0.198058	0.0562855	0.00305916	0.973759	0.201117	0.0532645
GPDM_RAT	Gpd2	82121.3	57797.2	67154.8	71622.9	85496.4	96412.5	80949.4	87362.8	93051.4	0.29642	0.104504	0.0521874	0.757853	0.348607	0.0627126
MARCS_RAT	Marcks	63429.1	57716.4	58543.6	67083.9	71716.7	73881.3	76802.1	66649.2	60653.8	0.243282	0.0294559	-0.0650514	0.506879	0.178231	0.090788
VIGLN_RAT	Hdlbp	53234.5	57671.6	42588.8	51168.9	53918.6	45387.7	48198.8	27983.7	41592.7	-0.0207822	0.929104	-0.386144	0.123347	-0.406926	0.106818
VINC_RAT	Vcl	61248	57627.6	49376.4	60775.2	49545.2	58101	45446.1	65637.8	57651.3	0.00185067	0.991278	-0.00825181	0.961126	-0.00640114	0.969839
MPRD_RAT	M6pr	62665.6	57582.7	58759.5	64365.6	70269.4	86261.7	67606.8	60389.3	65815.9	0.293259	0.0298723	-0.179337	0.149583	0.113922	0.343045
APOB_RAT	Apob	28738.5	57553.8	28189.5	19569.6	60146.7	19188.9	72251.7	10714.7	27370.4	-0.348562	0.685784	-0.0307105	0.97143	-0.379273	0.660047
SRC8_RAT	Cttn	57495.6	57529.8	47023.2	48945.6	49827.1	44022.2	44748.8	34330.7	40922.9	-0.178265	0.273466	-0.257361	0.126509	-0.435626	0.019086
K2C4_RAT	Krt4	#N/A	57492.9	4958.9	#N/A	45685.8	43171.8	49928.8	11414.7	#N/A	1.94016	0.114932	-1.4081	0.234796	0.532063	0.656947
LMAN1_RAT	Lman1	61978.5	57390.5	54862.9	44466.1	67864.8	69862.2	71815.3	53763.8	43936.8	0.0371575	0.882336	-0.104509	0.678525	-0.0673517	0.788782
SEPT2_RAT	Septin2	41874.1	57246	39960.8	35606.1	31943.6	54640.8	31041.7	66021.4	43041.3	-0.208063	0.564765	0.168411	0.640079	-0.0396517	0.91181
PSB7_RAT	Psmb7	40986.2	57115.8	34533.9	47900.4	44245.4	45049.9	34024.4	36900.2	45966.1	0.080015	0.706189	-0.242106	0.269167	-0.162091	0.450734
SND1_RAT	Snd1	67224.5	57075.5	46361.1	63559.7	62691.4	64700.8	61532.4	65698.2	55488.9	0.178464	0.193557	-0.066922	0.611005	0.111542	0.40267
SEPT7_RAT	Septin7	50658	57022.5	41529.8	47870.5	50242.3	50823.7	37123.6	56070.8	52270.3	0.00902452	0.96106	-0.0559887	0.762557	-0.0469641	0.799785
DNJA2_RAT	Dnaja2	59815	56992.8	36092.8	44823.4	57700.7	47368.5	41946.4	38312.1	36371	-0.00207637	0.991566	-0.355879	0.0954069	-0.357955	0.0937683
CDIPT_RAT	Cdipt	58455	56972.8	59650.3	58756.3	61191.7	67464.6	67742.8	39773.3	55531.2	0.0960272	0.619814	-0.232349	0.245263	-0.136322	0.484364
GARS_RAT	Gars1	50614.9	56719.1	47045.2	56677.1	49103.7	57831.2	39504.7	61160.6	51289.1	0.0843353	0.638826	-0.125722	0.48748	-0.0413866	0.816969
NUCB1_RAT	Nucb1	66490.8	56656.1	54426.4	78229.1	74664.4	93939.5	78800.8	81418.3	69589.2	0.473389	0.0039515	-0.0991436	0.441706	0.374245	0.0140694
ESAM_RAT	Esam	65638.1	56601.3	62762.3	72405.6	80425.5	94769.1	69216.6	70132.1	64273.6	0.414302	0.00455243	-0.274251	0.0348448	0.140051	0.236698
RS27_RAT	Rps27	60779.6	56495.7	41051.6	55696.4	64145.9	51630.5	51752.2	47583.7	54120.5	0.129333	0.457299	-0.156301	0.372451	-0.0269683	0.874928
RSMB_RAT;RSMN_RAT	Snrpb;Snrpn	52566.8	56466.8	37521.9	74635.1	54713.2	61517.1	71925.4	64737.5	80557.2	0.391147	0.0787741	0.192795	0.354076	0.583942	0.0159779
YBOX3_RAT	Ybx3	62454.5	56408.8	52846.5	65791.2	59677.8	65746	59991.8	58566.7	62333.7	0.157153	0.0509954	-0.0790443	0.286994	0.0781085	0.292379
SCOT1_RAT	Oxct1	72253.4	56371.2	51219.6	65852.7	59501.7	86242.4	74669.1	66961.7	76002.3	0.23195	0.238664	0.0564408	0.765762	0.288391	0.151068
TMED2_RAT	Tmed2	58945.5	56093.8	53575.3	52909.2	54377.7	57710.9	59306.6	37184.9	40417	-0.0311384	0.862323	-0.299169	0.120584	-0.330307	0.0909101
QCR1_RAT	Uqcrc1	61832.4	56031.8	62919.8	65281.7	67286.8	80533.9	67596.8	62731.1	61733.3	0.232825	0.0345219	-0.144804	0.156138	0.0880211	0.371424
ANGP2_RAT	Angpt2	62287.8	55927.9	61914.6	51127.1	63366.9	73018.2	57923.6	58111.1	53543.3	0.0444257	0.745257	-0.130801	0.349662	-0.0863752	0.53104
SC31A_RAT	Sec31a	50585.9	55927.3	44431	58936.6	53975.1	53556.9	39949.5	44148.7	43899.1	0.146227	0.15599	-0.379264	0.00303891	-0.233037	0.0357302
PSD11_RAT	Psmd11	50908.6	55470.8	31054.7	46747.9	48605.4	48864.9	38556.7	45344.7	46936.7	0.113456	0.626501	-0.145394	0.534633	-0.0319389	0.890342
COPB_RAT	Copb1	52771	54951.9	18980.2	54066	53043.5	56241.6	27552.3	48448.7	49494.7	0.51704	0.298208	-0.42921	0.383298	0.0878299	0.855391
VAPB_RAT	Vapb	64718.7	54590.7	55449.4	63351	64858.5	68626.9	66672	65271.2	62727.9	0.175141	0.0397948	-0.0156009	0.835375	0.159541	0.0564656
SC22B_RAT	Sec22b	65642.4	54461.9	46218.8	66399.5	67675.3	80616.2	60824.4	62281.4	63793.1	0.377507	0.0251014	-0.194674	0.199908	0.182833	0.226169
CD47_RAT	Cd47	67260.7	54281.9	49633.5	79822.1	57395.7	62908.3	75684.2	62345.6	65359	0.223143	0.0101813	0.0325628	0.647746	0.255706	0.00483591
COPD_RAT	Arcn1	60038	54233.5	40701.7	38379.3	54563.2	43479.1	42112.1	31397.5	48359.5	-0.180524	0.465136	-0.169964	0.490897	-0.350488	0.172776
STMN1_RAT	Stmn1	46189.3	54157.3	42073.6	47451.4	37965.8	39308	36339.9	41480.8	42236.6	-0.190553	0.18151	-0.0511588	0.706475	-0.241712	0.0994013
CATD_RAT	Ctsd	45840.2	53852.2	45543.4	43409	45720.1	51105	39087.4	57173.9	52618.1	-0.0495247	0.709273	0.0711121	0.593976	0.0215874	0.870481
ACLY_RAT	Acly	47140.4	53769.2	36834.4	42580.7	43591	38619.4	31279.3	29517.9	38190.1	-0.127082	0.462389	-0.341185	0.0693878	-0.468267	0.0197734
PDLI1_RAT	Pdlim1	78385.8	53759.8	59938.5	75155.6	63760.3	67563.9	74126.4	80359.7	78928.6	0.119396	0.413812	0.179405	0.230089	0.298802	0.0606148
AL9A1_RAT	Aldh9a1	50282.4	53670.3	46098.3	49493.7	46709.4	52010.8	40611.1	57666	46165.5	-0.0163744	0.907046	-0.0511198	0.716395	-0.0674942	0.632442
PSMD2_RAT	Psmd2	40603.8	53653.2	38695.3	39391.9	44135.9	42346.7	31563	39009.7	35729.8	-0.0651122	0.505655	-0.247636	0.027067	-0.312748	0.00880221
ARHG2_RAT	Arhgef2	59727.8	53616.4	43926.1	55931.5	58993.8	50698.6	58491	45451.9	43373.2	0.0833387	0.427331	-0.178937	0.107956	-0.0955981	0.365225
RAB18_RAT	Rab18	63031.9	53411.7	48860.5	71771.5	68412.7	68879	75556.7	54433.1	64585.1	0.346611	0.00963411	-0.116165	0.301131	0.230446	0.0575326
IMPA1_RAT	Impa1	44320.4	53397.4	38153.7	47374.5	35327	40389.2	27607	49111.4	44042.1	-0.139238	0.602093	-0.0596255	0.822197	-0.198863	0.460079
ELAV1_RAT	Elavl1	61837.4	53372.2	56150.7	54660.8	61721.1	63231.4	63427.4	54931.8	54229.8	0.0676805	0.491407	-0.0583593	0.551589	0.00932125	0.923475
SYDC_RAT	Dars1	47145	53324.8	40276.4	51104	47702.8	48697.3	42469	47200.5	47810.5	0.0765012	0.497039	-0.102937	0.365833	-0.0264355	0.812285
QCR2_RAT	Uqcrc2	67078.6	53168.6	51372.7	76253.3	75374.8	90846.3	81979	65543.3	68201.3	0.503627	0.0055307	-0.17027	0.251497	0.333358	0.0399458
ELOB_RAT	Elob	37779.4	53149.9	33169.6	34815.4	37112.9	30305	32152.8	24505.7	31075.2	-0.25544	0.246726	-0.225793	0.301916	-0.481233	0.0444573
OST48_RAT	Ddost	72413.2	53126	64029.3	84008.8	66377.7	78892.2	79862.9	88970.4	88470.9	0.278907	0.0629598	0.171643	0.224224	0.45055	0.00755706
SARNP_RAT	Sarnp	69010.3	52840.8	49937.8	58418.6	60767.4	60572	70308.5	66428.7	60804.3	0.0799257	0.510181	0.133768	0.280719	0.213693	0.0999694
ORN_RAT	Rexo2	51608.4	52675.8	41186.4	44623.7	48730.6	59546.3	43467.4	54693.3	47780.3	0.0699117	0.668177	-0.0629778	0.699109	0.00693391	0.965909
MK01_RAT	Mapk1	45961.5	52394.8	34654.5	45418.9	41991.4	43508.5	36692.5	40100.7	41922.1	-0.00273615	0.986145	-0.14262	0.376331	-0.145356	0.367652
TRA2B_RAT	Tra2b	51438.4	52377	10581.7	44929.2	49121.5	46771.9	29036.5	42438.2	45132.7	0.618764	0.363138	-0.297415	0.656136	0.321349	0.630782
ODPB_RAT	Pdhb	57547	52184	51358.7	51893.9	62990.3	71729.5	64917.6	57312.6	57371.3	0.201435	0.150209	-0.045157	0.732511	0.156278	0.253383
LONM_RAT	Lonp1	56362.9	52182.2	39776.7	54317.2	55546.5	56548.9	55098.7	42755.6	49334.9	0.18146	0.263706	-0.184622	0.256053	-0.00316167	0.983882
CASP6_RAT	Casp6	33541.7	52048.1	29635.1	22594.7	27009.4	18821.4	18660.5	7504.04	15894.3	-0.67145	0.0346365	-0.841509	0.0113734	-1.51296	0.000110865
F162A_RAT	Fam162a	60335.8	51990.9	57242.7	54233.9	59985.1	77327.2	60732.6	62615.6	58072.6	0.162137	0.266761	-0.0626417	0.658213	0.0994951	0.485982
CNN3_RAT	Cnn3	43601.5	51727.2	42412.6	50861.5	42420.7	41719.3	43869.3	41429.6	45090	-0.0292466	0.793805	-0.0451248	0.687553	-0.0743714	0.510785
CPT1A_RAT	Cpt1a	55810.5	51681.1	37478.8	69118.5	71450.2	79935	58406.7	33093.2	47435.3	0.622863	0.033257	-0.70207	0.0197129	-0.0792068	0.756778
C1TC_RAT	Mthfd1	52973.5	51618.6	43564.5	48499.2	55518.7	54200.9	54562.8	46957.7	47052.3	0.0976447	0.377204	-0.091902	0.404719	0.00574269	0.957628
CLCB_RAT	Cltb	71493.7	51414.8	55576.3	75091.4	65332	68631.7	79496	68329.9	65348.2	0.24028	0.0321307	0.0254118	0.794905	0.265692	0.0207207
GLRX3_RAT	Glrx3	43981.2	51336	38428.3	48903.6	38619.2	44464.7	29268.4	51268.8	42271.5	-0.0157026	0.947482	-0.134935	0.574846	-0.150638	0.532091
ARL1_RAT	Arl1	52118.7	51299.3	37919.3	54110.1	59180.5	49083.1	73778.8	38306.1	50657.3	0.210859	0.427962	-0.0448994	0.863616	0.16596	0.529881
SRSF6_RAT	Srsf6	53147.4	50928	28766.5	54120.1	52775.6	54032.7	47133	50703.4	49992.3	0.329007	0.194655	-0.123114	0.612695	0.205893	0.403325
MPPB_RAT	Pmpcb	58850	50797.1	39758.7	56164.5	48384.2	54099.9	61990.6	33883.2	46022	0.102254	0.629395	-0.201626	0.350379	-0.0993718	0.638961
PLOD3_RAT	Plod3	55905.7	50537.6	45679.1	53782.8	63616.2	68182.7	56274.1	44772.8	48725.5	0.284685	0.0615342	-0.308724	0.0458504	-0.0240393	0.860934
FXR1_RAT	Fxr1	52922.7	50471.6	35720	51508.6	58144.2	59915.7	49531.2	49605	48647	0.303765	0.083241	-0.195403	0.24176	0.108361	0.504669
PURB_RAT	Purb	56903.4	50299.7	36950.7	49607.8	51560.6	56255.3	45004.1	47678.3	49143.9	0.148053	0.380011	-0.149473	0.375655	-0.00142082	0.993125
UBXN1_RAT	Ubxn1	41707.5	50099.7	23650.1	35238.5	32588.9	28125.8	23054.9	19807.7	27087.9	-0.204509	0.508501	-0.461548	0.154646	-0.666057	0.0516477
ICAL_RAT	Cast	51102.6	50096.2	40488.8	47768.9	46220.7	46435.5	38145.8	48607.3	44611.9	-0.00526086	0.966492	-0.103238	0.418637	-0.108499	0.396236
SAHH_RAT	Ahcy	38258.8	50075.5	32235.1	42077.3	34325.4	42270.8	26371	44457	43036.9	-0.00551745	0.983694	-0.0916806	0.734996	-0.097198	0.719812
CR1L_RAT	Cr1l	76882.8	50046.1	69292.7	82952.6	68605.4	87490.9	81470.1	91168.4	83131.2	0.300374	0.116694	0.103485	0.564662	0.403859	0.0445089
COPB2_RAT	Copb2	54011.8	50045.1	44199.4	51329.2	48679.1	54032.1	41100.1	44817.3	40658	0.0587891	0.509131	-0.283388	0.00902986	-0.224599	0.0275249
THIL_RAT	Acat1	58686.8	49968.5	50190.4	56523.2	57412.1	74692.5	63815.3	65906.8	60171.7	0.239899	0.0921831	0.0207503	0.874137	0.260649	0.0709345
IDH3B_RAT	Idh3B	57323.6	49642.5	48428.6	56238	59787.1	66065.7	62141.7	49243.4	53737.3	0.229573	0.0775225	-0.144622	0.241086	0.084951	0.479783
KINH_RAT	Kif5b	43633.8	49635	34759.6	45653.2	41338.1	47057.5	34427.9	44722.6	41300.3	0.0794649	0.630623	-0.160626	0.340678	-0.0811607	0.623447
PDLI7_RAT	Pdlim7	73810.2	49368.3	50365.2	73204.7	58469	55338.8	67629.3	64679.9	73738.1	0.122688	0.443766	0.148493	0.357644	0.271182	0.110427
ES1_RAT		45702.8	49235.7	36399.9	41124.9	43646.2	47315.1	48267.1	26819.6	37445.6	0.0174163	0.941851	-0.269683	0.275346	-0.252266	0.305535
PGRC1_RAT	Pgrmc1	47661.8	49130.9	48996	47785.6	53295.1	68962.6	53545.6	47611.1	54799.4	0.204755	0.171112	-0.110055	0.44464	0.0947004	0.508868
SAP_RAT	Psap	48355.2	49113	49785.7	61705	44895	53435.5	47967.4	34915.9	41855.4	0.108078	0.365407	-0.359462	0.0113631	-0.251384	0.053827
GBP2_RAT	Gbp2	43697.6	49096.8	42557.3	49644.9	40139	44406.8	34715.3	59435.3	48591.3	-0.0150514	0.943083	0.060052	0.776237	0.0450006	0.831166
F10A1_RAT	St13	43160.7	49068.7	33790.1	40749.4	44178.1	43084.4	40118.3	44664	43743.8	0.0387187	0.775327	0.0050596	0.970179	0.0437783	0.747075
PYGB_RAT	Pygb	42456.6	48976.5	36457	44324.9	45348.2	42954.6	26831.1	40283.5	35375.8	0.0625668	0.694049	-0.391706	0.0315361	-0.329139	0.061308
PIPNA_RAT	Pitpna	45498.2	48877.3	31938.4	46502.7	40161.6	43986.1	31667	52878	45624.9	0.0699708	0.779387	-0.0349032	0.888684	0.0350675	0.888164
FUBP1_RAT	Fubp1	50970.2	48723.8	43949.9	53689.7	52807	64242	54238.2	59921.5	52786.8	0.24625	0.0374404	-0.028776	0.782104	0.217474	0.0596687
RASN_RAT	Nras	59238.6	48690.8	57409.1	67056.2	54228.3	62567	69121.5	60727.4	56267.7	0.152784	0.0906265	0.0179904	0.828421	0.170774	0.0632422
SPRC_RAT	Sparc	56626.8	48665.9	56623	83327.6	52873.3	73236	67563.8	63723	75087.9	0.349367	0.0199492	0.000919158	0.994236	0.350287	0.0197088
PEBP1_RAT	Pebp1	48282.8	48618	41664.8	53796.8	35175	41255.6	28581.5	57357.1	48158.1	-0.10839	0.719543	0.00538965	0.985701	-0.103	0.732849
MAP1B_RAT	Map1b	47289.7	48312.3	36413	48197.1	58695.2	53972.4	49094.4	43100.6	39711.2	0.292014	0.0624034	-0.287199	0.0660584	0.00481483	0.972799
MYH11_RAT	Myh11	52847.3	48286.1	48602.9	52156	60267.2	62619.4	54661.4	38818.9	46834	0.222112	0.142106	-0.32866	0.0411837	-0.106548	0.460027
ARHG7_RAT	Arhgef7	48293.7	48210.6	39659.2	39600.8	50727.9	36563.6	45545	28556.9	33420.1	-0.110042	0.61837	-0.25229	0.26721	-0.362331	0.123611
CDS2_RAT	Cds2	69104	48171.5	43175.3	66528.7	56483	70141.6	71987.9	45152.9	53672.9	0.291637	0.121447	-0.198433	0.274563	0.0932036	0.598026
RS12_RAT	Rps12	62537.5	47975.6	55891	58470.3	48412.2	47875.4	58793.5	64097.1	66596.9	-0.102426	0.634194	0.296337	0.187975	0.193911	0.375522
CAZA1_RAT	Capza1	47897.6	47918.2	47541.2	52338.7	45920.3	56937.2	48853	44238.4	49146.5	0.108892	0.369936	-0.121848	0.318467	-0.0129563	0.913057
TBCA_RAT	Tbca	46160.4	47907.8	27896.8	42221.6	36447.1	41218.4	22768.5	46007.4	43905.5	0.0133517	0.969668	-0.154589	0.661508	-0.141238	0.688874
CD48_RAT	Cd48	65265.5	47892.3	50320.6	63996.7	55671.8	67447.5	67107.6	66853.4	41801.6	0.203815	0.384129	-0.119224	0.605514	0.0845905	0.712977
AL3A2_RAT	Aldh3a2	52680.2	47761.7	49862	53335	58549.1	69896.5	57668.3	50493.4	53448.2	0.266298	0.037287	-0.162645	0.170143	0.103653	0.366814
FUMH_RAT	Fh	53841.7	47743.2	44071.9	54642.4	52565.9	62267.3	57581.2	61685.5	54678	0.219581	0.0560513	0.0396236	0.701628	0.259204	0.0293213
RL32_RAT	Rpl32	70929	47353	46055.2	33852.4	62521.7	57371.1	61133.5	42734.8	61945.2	-0.116417	0.719372	0.138142	0.670326	0.021725	0.946348
AP1M1_RAT	Ap1m1	46048.1	47352.1	34124.8	38249.9	48019.1	40074.9	44281.5	30285.8	36728.4	-0.0052082	0.979435	-0.193174	0.35131	-0.198382	0.339119
UCRI_RAT	Uqcrfs1	46037.2	47272.4	45143.6	49001	52826.3	56744.9	52644.3	34108.3	50261.4	0.193415	0.285475	-0.234237	0.202319	-0.0408226	0.815952
PDC6I_RAT	Pdcd6ip	40500.7	47251.9	25563.1	40874.4	37433.3	38043.2	31155.3	29323.3	32415.4	0.0835914	0.715675	-0.324985	0.177883	-0.241394	0.305871
FUBP2_RAT	Khsrp	52158.2	47017.1	51999.6	54350.9	59110.3	64096.3	59978.3	57950.4	54846.9	0.230458	0.0137364	-0.0370952	0.634942	0.193363	0.0306271
GALT1_RAT	Galnt1	53079.7	46798	50885.4	55829.7	60843.3	70357.2	57958.5	58090.5	53178.1	0.306323	0.0115439	-0.138892	0.185678	0.16743	0.11817
HEXA_RAT	Hexa	30139	46779.6	29604.9	19656.5	24531	12536.5	19661.2	5660.64	14765.3	-0.929199	0.114007	-0.626382	0.268312	-1.55558	0.0167559
SAC1_RAT	Sacm1l	55170.6	46702.7	51878.7	57199.4	61523.1	77632.6	58797.3	59103.4	55828.3	0.343747	0.0221207	-0.164601	0.218943	0.179146	0.184206
UB2V2_RAT	Ube2v2	39579.2	46697.2	33385.2	43219.5	35135.1	38467.8	28473.8	44495.1	37716.5	-0.0263452	0.900025	-0.0965907	0.646947	-0.122936	0.561401
CAPG_RAT	Capg	42702.6	46621.2	37711.1	44559	32338.7	39084.1	28160.8	52958.2	42505.7	-0.138247	0.600281	0.0568825	0.828181	-0.081365	0.756556
UBE2N_RAT	Ube2n	39960.6	46568.9	32497.2	47671	33658	34512.8	33339.4	43253.3	41945.2	-0.0423555	0.840622	0.0424489	0.840276	9.33256e-05	0.999646
ARGL1_RAT	Arglu1	60883.4	46458.8	27627.8	58189.5	55352.4	66593.3	54166.8	66853.1	59792.4	0.485552	0.128082	0.00452794	0.987872	0.49008	0.124997
ECI1_RAT	Eci1	46343.9	46431.7	47994.5	42566.6	43892.9	51755.5	48412	32059.6	45675.4	-0.0316467	0.842762	-0.149293	0.360624	-0.180939	0.273067
RS10_RAT	Rps10	49897.6	46154.4	44576.2	43638.2	52852.3	47787.6	45885.6	21844.9	37611.5	0.0341613	0.902863	-0.515895	0.0905055	-0.481734	0.110474
TIF1B_RAT	Trim28	73065.7	46070	67341.3	84054.6	71572.8	90928.9	68622.1	104896	77436.1	0.423655	0.109758	0.00902852	0.970663	0.432684	0.103387
USO1_RAT	Uso1	43025.1	45847.8	35907.8	37611.8	42541.4	40773.1	38139.1	36285.9	37334.7	-0.0395537	0.694884	-0.112157	0.280328	-0.151711	0.15468
DYL1_RAT	Dynll1	36914.7	45807.4	49757.1	47449.5	48242.7	44035.9	58452.6	45858.3	50133	0.0869014	0.544597	0.138275	0.342602	0.225176	0.137235
HNRH1_RAT	Hnrnph1	56023.6	45791.3	65232.9	65197.1	78323.6	84048.2	76386.4	70802	73097.1	0.452923	0.0127601	-0.0395176	0.793014	0.413405	0.0197916
UTRN_RAT	Utrn	50309.3	45772.6	44862.1	45283.4	48284.4	51440.5	41375	43634.8	45646.2	0.0408803	0.566875	-0.14957	0.0576602	-0.10869	0.148475
SDCB1_RAT	Sdcbp	39796.3	45424.4	34023	39384.9	37918	33117.2	39531.7	20937.6	30652.4	-0.104835	0.680824	-0.321001	0.225478	-0.425835	0.118371
NIBA2_RAT	Niban2	40479.2	45421.4	34573.7	35278.9	34773.7	35976.7	31029.8	31427.1	28882.4	-0.175454	0.139678	-0.216004	0.0772425	-0.391458	0.00562005
RS27L_RAT	Rps27l	47479.6	45293.8	30298.8	53681.3	52096.1	53729	56010.9	48259.9	43341.4	0.401804	0.0291816	-0.119673	0.46013	0.282131	0.102255
SYK_RAT	Kars1	41443.4	45281.9	20962.7	43836.3	41781.9	40720.5	38616	42346.1	41849.1	0.307618	0.312187	-0.0413782	0.888659	0.26624	0.378284
PON2_RAT	Pon2	57223	45202.5	41240.6	42417.7	67435.5	56435.7	53802.6	45085.9	57613.5	0.199239	0.376688	-0.0693405	0.753611	0.129899	0.559312
RAB1B_RAT	Rab1b	77861.2	44998.3	80983.2	82255	70823.3	96225.4	81381.9	75695.4	85400.3	0.327449	0.0860077	-0.0305298	0.861356	0.296919	0.114431
DDB1_RAT	Ddb1	41689.5	44706.9	34723.2	39968.5	43675.6	37085.9	39658.5	25593.6	37311.9	0.000160051	0.999354	-0.257838	0.212983	-0.257678	0.213243
PSB1_RAT	Psmb1	34139.5	44407.7	31308.1	38726.4	30047.6	29454	24644.1	38174.7	35032.3	-0.156586	0.505431	-0.0188292	0.935354	-0.175415	0.457084
ARPC5_RAT	Arpc5	37011.7	44299.6	31528	36905.7	32334.5	34959.3	25796.5	32547.8	35014.6	-0.103105	0.547431	-0.168298	0.334212	-0.271403	0.134291
GBG11_RAT	Gng11	44889.7	44240.1	42483.6	52740.2	53108.8	53523.8	56938.8	38598.5	41818.8	0.276464	0.075854	-0.235308	0.121983	0.0411555	0.772044
RAB14_RAT	Rab14	55079.2	44101.9	47078.5	63578.6	49934.4	61243	64028.4	54390.1	58559.1	0.255235	0.000749757	0.0229427	0.664402	0.278177	0.00041212
LYPA1_RAT	Lypla1	39768.2	43884.4	42362.6	43484.7	42126.8	38829	39931	30159	38130.4	-0.0185788	0.875141	-0.210447	0.100302	-0.229026	0.0774362
ITB6_RAT	Itgb6	55139.5	43832.8	41392.4	68826.8	49678.2	#N/A	61632.2	61352.1	58433.2	0.298873	0.121183	0.0821682	0.596712	0.381041	0.0510897
MBNL2_RAT	Mbnl2	49515.3	43787.7	34033.1	34228.3	46773.6	27751.4	40842.1	27762	35234	-0.243965	0.368192	-0.0511012	0.847114	-0.295066	0.281428
SCPDL_RAT	Sccpdh	49937.8	43759.8	34961.5	46695.7	51746.2	58504.1	49015.5	48687.1	45046.4	0.295925	0.0768115	-0.131698	0.397068	0.164227	0.29628
HCD2_RAT	Hsd17b10	46027	43634.3	54847.2	67770.5	48272.7	64389.7	63074.5	52734	65982.6	0.311777	0.00694816	0.0197284	0.830667	0.331505	0.00492611
PDE2A_RAT	Pde2a	51287.5	43629.7	38232	43049.2	48617.9	47444.5	42949.1	35326.9	39355.6	0.0716723	0.5889	-0.244584	0.0881382	-0.172911	0.209396
PFKAL_RAT	Pfkl	39176.7	43523.3	27854.3	30883.3	32272.4	28929.6	26204.4	18041.6	28499.5	-0.240003	0.328538	-0.365865	0.149754	-0.605868	0.0283701
LEG9_RAT	Lgals9	52816.5	43503.2	51675.9	64694	60477	72520.3	54271	61708.6	61469.7	0.418935	0.00246899	-0.154292	0.160382	0.264643	0.0276194
GIT1_RAT	Git1	49672.7	43482.8	33680.7	48177.9	43080.7	39655.1	46533	22478.8	30449.1	0.0593664	0.798027	-0.456567	0.0732615	-0.397201	0.111621
AT1B3_RAT	Atp1b3	70496.3	43396.4	58912.9	68884.1	58835.9	72827.8	65922.8	65010.6	72199.6	0.237216	0.13463	0.0226952	0.878506	0.259912	0.105213
EIF3B_RAT	Eif3b	34389.9	43340.8	25448.9	38762.9	36678.5	36774.6	25301.3	37281.9	31770.5	0.154335	0.486582	-0.267649	0.239992	-0.113314	0.607162
ILF3_RAT	Ilf3	49801.5	43318.7	44636.4	47942.9	48812.6	54727.9	46713.5	42552.3	44199.8	0.13715	0.103755	-0.181244	0.0404403	-0.0440944	0.574927
MYL3_RAT	Myl3	44347.6	43231.1	55941.2	45181.8	49073.5	58087.6	43557.3	39862.6	49074.2	0.0880259	0.342619	-0.198667	0.0500995	-0.110641	0.23965
PSB4_RAT	Psmb4	35114	43140.6	33150.8	42035.2	33298.4	38716.4	26893.8	38122.7	39983.7	0.0366187	0.853267	-0.13422	0.503012	-0.0976014	0.624126
PSA3_RAT	Psma3	29504.2	43055.6	27380.4	20601.5	20984.2	16081.4	16245.7	6849.24	17254.9	-0.774274	0.085757	-0.618789	0.157481	-1.39306	0.00703411
PPM1F_RAT	Ppm1f	33792.1	43002.8	24103.2	28616.9	35018.2	29798.7	26384.7	21230.9	28907.3	-0.0767055	0.753277	-0.294308	0.245108	-0.371014	0.151427
PNPH_RAT	Pnp	39276.8	42863.2	12360.4	41183.9	29132.9	39250.9	22168.6	55618.6	41162	0.392772	0.517987	0.0359814	0.952202	0.428753	0.481393
GNA11_RAT	Gna11	43314.2	42741	16581.6	35670.8	43094.9	39866.7	25616.6	22929.8	36705.6	0.332467	0.443866	-0.502381	0.257069	-0.169914	0.69191
SUCA_RAT	Suclg1	57882.8	42740.9	45230.5	53306.1	57045.4	62838.5	54747.4	55549.9	58176.9	0.257338	0.0698403	-0.0370133	0.77407	0.220325	0.11209
SDHB_RAT	Sdhb	44837.7	42728.8	45153.2	46575	52708.5	58121.6	51472.5	44121.6	45069	0.240639	0.0344335	-0.159747	0.132754	0.080892	0.424283
KAP2_RAT	Prkar2a	47887.6	42609	44178.6	44117.3	47528.1	44036.4	41974.8	42530.6	43398.3	0.0115564	0.838312	-0.0843858	0.15946	-0.0728294	0.218237
GMFB_RAT	Gmfb	32253.6	42534.7	27091.3	37250.7	28491.6	31991.8	19968.2	39850.1	34552.5	-0.0434751	0.890273	-0.101476	0.748039	-0.144951	0.647361
RTCB_RAT	Rtcb	42418.4	42456.3	26781.6	39126.5	39152.1	38965.9	39061.9	30658.6	31091.7	0.102513	0.587871	-0.226957	0.244885	-0.124443	0.51231
DC1L2_RAT	Dync1li2	40612.2	42451.2	29033.2	39300.8	39130.3	38607.4	30491.9	30620	32730.8	0.0820999	0.582501	-0.319391	0.0537224	-0.237291	0.133755
NUCB2_RAT	Nucb2	43756.1	42389.1	32871.9	41466.3	42179.7	47752.6	46119.6	40620.9	42644.5	0.151346	0.262226	-0.0213679	0.869634	0.129978	0.331137
MANF_RAT	Manf	47079.7	42284.3	32103.4	52687.5	48214.7	64442	49515.8	49551.5	54564.3	0.452327	0.0276048	-0.0967195	0.588362	0.355607	0.0691052
MLEC_RAT	Mlec	47739.1	42272.4	40241.3	48439.4	51124.8	60460.3	54255.6	43146.1	50233.9	0.294208	0.0452842	-0.116176	0.382965	0.178032	0.193433
VWF_RAT	Vwf	43034.2	42072.4	40827.4	43198.3	44468.5	49764.8	47536.3	34007.4	44442.6	0.123664	0.370778	-0.137355	0.322702	-0.013691	0.919224
PEA15_RAT	Pea15	30549.4	42054.8	25954.7	34528.1	24833	6505.91	28817.6	9105.99	22161	-0.859853	0.279328	0.0200029	0.97922	-0.83985	0.289942
SNP23_RAT	Snap23	55447	42027.3	38293.2	52293.7	42306.9	48168.5	53342.6	37727.2	37639.2	0.0853665	0.413183	-0.164164	0.133365	-0.0787973	0.44877
EIF3E_RAT	Eif3e	39312.1	42020.8	32629.6	40950.4	40634.9	41938.1	34605.6	46961.4	37332.5	0.1242	0.357594	-0.0673164	0.611931	0.0568834	0.667483
AN32A_RAT	Anp32a	47038.4	42002.9	33953.7	28908.4	29889.5	29438.6	18609	28354.5	28132.6	-0.466353	0.0438539	-0.259003	0.22562	-0.725357	0.00537418
SI1L1_RAT	Sipa1l1	45818	41937.9	22013.8	42595.6	25386.7	20283.5	43907.6	10450.5	10966.8	-0.31583	0.472862	-0.707967	0.127377	-1.0238	0.038069
XPP1_RAT	Xpnpep1	35017.1	41826.6	23387.3	35248.4	30428.8	29448.1	17170	28483.3	27626.6	-0.0390133	0.894977	-0.40837	0.188922	-0.447383	0.15386
EIF3A_RAT	Eif3a	35700.7	41577.2	30288.1	37693.6	38256.1	36552.5	30541.7	38014.9	31940.6	0.0764939	0.44943	-0.16908	0.114434	-0.0925859	0.363525
ACTZ_RAT	Actr1a	37102.6	41527.7	33642.7	35197	36631.9	37014.9	30065.5	33401	35276.8	-0.0397444	0.676815	-0.143311	0.154831	-0.183056	0.0785842
MCAT_RAT	Slc25a20	39380.4	41527.7	33983.3	37701.8	47813.8	54787.8	36749.8	28348.3	33567.8	0.276511	0.142287	-0.499277	0.0174944	-0.222766	0.22739
PSME2_RAT	Psme2	31597.4	41519.3	23819.4	31776.9	25093.9	24452.1	20597	16806.6	25235.6	-0.226815	0.394902	-0.386118	0.162612	-0.612933	0.0389738
HSPB1_RAT	Hspb1	35497.9	41453.7	60620.6	30195.1	34786.2	31474.9	31255	20940.5	24871.2	-0.477336	0.0748698	-0.340724	0.184435	-0.818061	0.00726066
PRS6A_RAT	Psmc3	41511.3	41401.5	28477.3	42162.8	37179.8	44467.3	36614	45416.8	39383.6	0.170079	0.360804	-0.0300066	0.868874	0.140072	0.448216
DCTN2_RAT	Dctn2	31266.1	41393.7	27257.8	32155.2	31599.4	29412.9	26356.9	23099.7	28564.2	-0.0797605	0.640953	-0.260377	0.149665	-0.340138	0.0697374
YES_RAT	Yes1	52234.8	41357.5	42439	51240.7	47808.8	53482	51433.4	56908.2	49711.6	0.171691	0.141475	0.0504341	0.647164	0.222125	0.0667
SH3G1_RAT	Sh3gl1	44584.4	41236.5	39642.8	36936.4	46061.3	42073.3	43584.9	40229.6	35433.8	-0.00867107	0.939615	-0.0680976	0.555841	-0.0767686	0.507809
PRAF3_RAT	Arl6ip5	57859	41130.4	39832.9	49621.1	53956	60850.8	63815.8	45039.9	61271.7	0.260435	0.226711	0.0374417	0.856156	0.297877	0.171938
RS21_RAT	Rps21	62087	41099.9	45227.9	61898.2	47611.3	44423.2	47377.4	60134.3	71818.5	0.0606248	0.803358	0.214743	0.387324	0.275367	0.274003
LXN_RAT	Lxn	38731.5	41025.7	29506.2	46337.1	31574.6	39398.7	27736	47733.5	39675.4	0.0993414	0.70947	-0.044691	0.866466	0.0546504	0.837153
MRP_RAT	Marcksl1	46782.1	40989.8	39843.8	45693.4	45835.4	44907	51108.5	40664.5	39939.1	0.0999385	0.237614	-0.060085	0.466359	0.0398535	0.626037
HCDH_RAT	Hadh	44551.1	40838.2	40176.3	47318.2	52488.8	52371.5	52586	32285.3	40231.9	0.277153	0.147907	-0.309763	0.110657	-0.0326105	0.856382
RS29_RAT	Rps29	45639	40837.7	34863.2	41139.1	45220.6	47123.5	35451.3	42923.6	41477	0.144021	0.277508	-0.158005	0.236594	-0.0139838	0.913107
PSA4_RAT	Psma4	36527	40828.7	31313	36940.6	33720.7	38282.8	24297.3	40365.9	36410.5	0.0100765	0.962517	-0.139083	0.521541	-0.129007	0.551501
QKI_RAT	Qki	39189	40752.5	35633.9	27202.7	40263.1	28036.9	31137.9	24642.4	26824.5	-0.296685	0.12472	-0.19239	0.300791	-0.489075	0.0210289
IDHP_RAT	Idh2	46020.4	40737.8	36797.4	52529.4	38487.9	53326.4	48658.7	64596.9	56083.8	0.21471	0.25191	0.236456	0.210503	0.451166	0.0300566
5NTC_RAT	Nt5c2	32565	40687.3	17073.3	26416.7	23785.8	27444.5	26108.3	22612.3	19631.5	-0.130523	0.688525	-0.191095	0.559351	-0.321618	0.334241
K2C5_HUMAN_CONTA		176486	40676	833722	77191	52570.8	188052	396156	19696.2	62928.2	-0.990467	0.424029	-0.212044	0.861688	-1.20251	0.335841
SCP2_RAT	Scp2	41984.2	40672.1	38268	51624.4	49313.9	51648.6	54238.1	48414.8	48644	0.33625	5.74549e-05	-0.0139198	0.775871	0.322331	7.95899e-05
TXTP_RAT	Slc25a1	48399.8	40603.9	39207.1	44253.7	46854.7	50542.2	47734.6	35940.5	39736.4	0.147916	0.281261	-0.20679	0.143519	-0.0588738	0.659039
PYRD_RAT	Dhodh	15702.8	40384.3	26187.5	33708.7	28094.7	19803	24646.5	5165.41	18919.6	0.0490698	0.942559	-0.986973	0.125584	-0.937903	0.186469
TXD12_RAT	Txndc12	35594.5	40352.2	31740.2	36364.2	37804.6	51363.6	39534.8	39390.4	37549.1	0.210404	0.20403	-0.0906924	0.569498	0.119711	0.455856
AGFG1_RAT	Agfg1	40138.8	40282	30690.3	35277.7	37367.4	29421.6	32875.2	28191.1	28658.7	-0.118502	0.256825	-0.182065	0.0957847	-0.300567	0.0133338
CSRP1_RAT	Csrp1	45217.1	40249.6	37342.6	66156.3	42798.1	54829	43538	69890.4	76797.2	0.397233	0.165184	0.196687	0.473585	0.59392	0.0502997
PRDX4_RAT	Prdx4	35615.3	40133.1	38839.8	33572.7	34311.3	37213.6	42158	23024.8	32207.9	-0.124341	0.574661	-0.151798	0.495165	-0.276139	0.228153
NDUV2_RAT	Ndufv2	50955.6	40128.3	45279.7	62147	50769.2	73560.6	63075.8	70831.3	57872	0.441949	0.0254174	0.0519235	0.76048	0.493872	0.0152213
INSRR_RAT	Insrr	90431.1	40071.7	1.08597e+06	87366	32620.5	140998	331963	20287.7	40015.6	-1.09726	0.449673	-0.19211	0.892997	-1.28937	0.377296
IDH3A_RAT	Idh3a	41160.8	40031.6	38310.5	46327.4	45896.3	51187.6	48517.9	35940.5	47097.9	0.261963	0.0519272	-0.135415	0.276902	0.126548	0.307554
ROCK1_RAT	Rock1	44537.3	40020.5	17867.7	39844.2	47813.6	50520.8	45238.4	29223.6	39592	0.531855	0.196897	-0.292927	0.462425	0.238929	0.546831
PRS4_RAT	Psmc1	28628.7	39952.7	21646.9	36710.2	35461.7	36272.1	28940.9	39018.3	34845.8	0.310461	0.190356	-0.0876843	0.698479	0.222777	0.336034
EIF3C_RAT	Eif3c	38205.3	39851.5	40482.5	46228.1	40981.2	51531.9	39641.7	54781.3	45545.4	0.221164	0.139966	0.00626842	0.964409	0.227433	0.130355
LAMP2_RAT	Lamp2	39055.3	39786.6	38006.5	36671.8	40112.9	41016.2	41414	29248.8	34204.5	0.0102942	0.936725	-0.180748	0.185574	-0.170453	0.209463
ATP5J_RAT	Atp5pf	45187.4	39614.9	43553.2	69666.8	63407.7	87812.4	76209.3	66983.7	68641	0.771604	8.56261e-05	-0.0489028	0.679766	0.722701	0.000140499
MACF1_RAT	Macf1	45421.4	39245.7	42497.1	46810.9	42997.8	42101.7	42129.2	43364.8	40475.1	0.0539047	0.41159	-0.0655347	0.322509	-0.01163	0.856752
MBB1A_RAT	Mybbp1a	39653.4	39094.9	28755.4	46150.1	44216.7	48843.5	38014.6	46422.1	42565.1	0.386945	0.0257356	-0.136019	0.372919	0.250925	0.117742
CHMP5_RAT	Chmp5	31558	38923.2	31219.6	27160.7	33357.3	25419.7	29354.9	11251.8	23740.5	-0.245206	0.519419	-0.51812	0.190269	-0.763326	0.0665035
NDUAA_RAT	Ndufa10	43216.9	38859.1	39793.9	44129.8	44710.5	56884.4	44722.9	43309.3	44564.4	0.249335	0.0416642	-0.126271	0.260016	0.123064	0.271469
CYB5_RAT	Cyb5a	43064.9	38811.7	42181.2	47106.5	47596.2	56736.2	54966.8	35868.6	49813.8	0.283812	0.0783724	-0.124405	0.406761	0.159407	0.293679
GSLG1_RAT	Glg1	44916.3	38784.8	32544.8	40977	46740.3	46399.5	47046.3	31769.3	34927.8	0.216144	0.271071	-0.255833	0.198569	-0.0396894	0.834324
DNJC3_RAT	Dnajc3	39321	38782.4	30367.6	37448.4	43038.1	45334.4	40728.2	33408.5	35338	0.219297	0.147124	-0.20122	0.179487	0.0180769	0.898838
PSB2_RAT	Psmb2	37398.1	38582.4	33695.5	43107.9	30907.6	37751.2	24932.5	45643.9	40221.4	0.0163243	0.949305	-0.0453423	0.859933	-0.029018	0.910038
SEPT8_RAT	Septin8	32493.6	38580.8	23470.2	35737.8	36734	36085.6	36617	30799.6	31127	0.229039	0.234003	-0.144131	0.442785	0.0849074	0.647532
IF4H_RAT	Eif4h	35616.4	38566.1	31774.7	39400.2	34077.4	38910.9	27891	40395.6	36483.5	0.0864798	0.592669	-0.115317	0.478414	-0.0288368	0.857378
NSF_RAT	Nsf	37081.6	38539.2	32873.7	39842.4	43693.4	39351.4	40100.3	39893.9	40408	0.181389	0.0127991	-0.0279021	0.645222	0.153487	0.0278111
6PGD_RAT	Pgd	32991.2	38450.7	25334.2	36535.3	27820.1	30360.8	21684	35060.4	30662.3	-0.0195172	0.93718	-0.134896	0.589047	-0.154413	0.537381
ARF6_RAT	Arf6	36386.6	38430.9	24520.9	33773.7	38103.8	32584.2	37692	29301.8	30894	0.0967731	0.597779	-0.0991444	0.588983	-0.00237133	0.989601
PLAP_RAT	Plaa	35598.7	38329.8	29945.9	34196.6	33491	32396.7	26729.2	31887.5	29829	-0.0463922	0.653109	-0.181783	0.101893	-0.228175	0.0480797
ENTP1_RAT	Entpd1	38705	38283.6	36351.1	39549.4	41989.9	41527.2	39634.7	21366.1	33392.5	0.118836	0.600914	-0.428714	0.0822142	-0.309878	0.191129
KAPCB_RAT	Prkacb	39526	38263.5	29533.7	37562.6	37819.7	31709.2	33104.1	35354.1	34067.8	0.00406861	0.967632	-0.0586813	0.562194	-0.0546127	0.589129
ADA10_RAT	Adam10	47926.2	38144.9	36361	46799.7	49209.8	56584.9	47800.4	53147.2	46333.4	0.323721	0.0345893	-0.0489303	0.715687	0.274791	0.0639524
OX2G_RAT	Cd200	44229.9	38021.8	39279	48267.1	42672.9	47816	49730.1	46582.5	47947.6	0.192081	0.00135875	0.0578382	0.202617	0.249919	0.000218524
QCR8_RAT	Uqcrq	29157.1	38011.3	37172.8	27461.7	23815.8	8911.17	26373.1	17337.6	6231.26	-1.02685	0.0570071	-0.387137	0.372102	-1.41398	0.0177561
RINI_RAT	Rnh1	33216	37966.5	32237.5	34444.6	28370.6	35300.4	22295.4	48226.2	38078.3	-0.0789955	0.789397	0.0823901	0.780613	0.00339463	0.990823
G6PD_RAT	G6pdx	35123.3	37956.7	21384.1	37467	48730.2	30716.6	43060.7	30423.4	36346.5	0.325377	0.280499	-0.0786938	0.787524	0.246683	0.406656
SYAC_RAT	Aars1	32854.6	37900.8	25820.1	33997.4	27022.2	32293.3	21002	38185.9	32100.4	-0.0386699	0.885275	-0.0682182	0.799331	-0.106888	0.691194
ALBU_RABIT_CONTA	ALB	32526.7	37831	34024.5	34675.9	35464.7	27637.7	33765.3	15179.1	26026.8	-0.100272	0.743789	-0.449775	0.164835	-0.550047	0.0975021
PCY1A_RAT	Pcyt1a	27706.2	37783.6	25020.3	27443.5	32093.1	29104.6	27739.3	22894.9	22210.9	-0.0103629	0.953218	-0.28725	0.128848	-0.297613	0.117249
APMAP_RAT	Apmap	43087	37752.5	31729.2	43839.1	46492.4	51607.6	44686.6	42434.5	41768.1	0.342385	0.0196933	-0.136437	0.288456	0.205948	0.122805
TMED5_RAT	Tmed5	43567.4	37446.9	36002.4	42635.2	41988.9	54685.9	44973.1	44951.6	45202.9	0.245677	0.0747596	-0.0331227	0.792037	0.212554	0.115294
ILK_RAT	Ilk	47287.1	37402.6	43922	50035	42507.2	43664.9	39996	49919.6	40379.7	0.0858638	0.531874	-0.0680096	0.619019	0.0178542	0.895446
PRS7_RAT	Psmc2	29462.1	37307.9	20942.6	30138.2	31069.2	30486.6	21657.6	29942	25344.7	0.103491	0.616487	-0.265508	0.216011	-0.162017	0.437729
CRIP2_RAT	Crip2	37317	37174.1	31442.6	46396.2	33218	40764.3	31423.7	55626.8	46000.3	0.175475	0.479815	0.118666	0.630092	0.294142	0.247877
ANM1_RAT	Prmt1	32852.3	37101.7	26465.8	37330	37619.7	34249.9	28796.1	31678.7	35095.8	0.192103	0.200313	-0.195746	0.192671	-0.00364307	0.979663
FAF2_RAT	Faf2	42769.4	37081.5	31067.2	43742.4	50481.3	30878.4	38881.8	26524.7	29149.5	0.156237	0.506646	-0.393826	0.115257	-0.237589	0.320358
SGPL1_RAT	Sgpl1	43575.8	36991.9	39688.6	44522.2	41277.7	50398.1	46739.8	36383	38725.5	0.177932	0.0944005	-0.16402	0.118954	0.0139121	0.887018
RL29_RAT	Rpl29	37872.4	36969.7	24238	32221.4	30630.7	35955.7	20516.1	33080.3	32711.6	0.0214855	0.935483	-0.225563	0.404897	-0.204077	0.449484
KLC1_RAT	Klc1	29677	36919	33636.3	32243.7	35157.8	34320.6	27278.5	19464.7	22816.9	0.0260698	0.885004	-0.561069	0.0107948	-0.535	0.013719
AGRL3_RAT	Adgrl3	10889.2	36907.1	29602.7	6527.58	14816.3	3890.89	34566.1	37588.6	2866.01	-1.43021	0.224596	1.58439	0.163658	0.154182	0.885054
CRK_RAT	Crk	36167.9	36865	35736.7	37749.6	27968.3	28824.7	24046.8	16268.8	29734.2	-0.215604	0.371135	-0.462494	0.0742222	-0.678097	0.0159479
AP2S1_RAT	Ap2s1	39630.9	36603.6	24701.3	48415.9	39468.6	39676.7	47935.4	45343.8	50331.3	0.360426	0.0795303	0.176325	0.358886	0.536752	0.0164025
SYFA_RAT	Farsa	30537.9	36577.6	26665.6	33678.2	38380.2	32295.1	28870.6	22511.5	28979.9	0.162318	0.332041	-0.382725	0.0387846	-0.220408	0.197337
CUX1_RAT	Cux1	31049.5	36548	26420.3	44920.6	36350.9	34696.7	27111.3	35197.4	29415.6	0.306052	0.170852	-0.33774	0.134926	-0.0316879	0.880936
DKC1_RAT	Dkc1	42330	36547.5	33291.7	38164.2	47374.3	46248.2	38878.6	24924.8	37302	0.233036	0.280392	-0.403304	0.0781029	-0.170268	0.423133
CTRB1_RAT	Ctrb1	20703.7	36421.3	11142.4	17702.5	25220.3	22776.6	15179.3	16871.6	18027	0.091786	0.829994	-0.379746	0.384295	-0.28796	0.505517
UBR4_RAT	Ubr4	40785	36348	24034	28028.2	43609.4	41917.7	30884.1	19424.9	29150.3	0.174696	0.580732	-0.516932	0.124262	-0.342236	0.290758
FKBP9_RAT	Fkbp9	44896.8	36250.2	41232.4	46652.8	50399.6	58993.9	50002.2	62283	51851.5	0.349187	0.0299533	0.0730923	0.602995	0.422279	0.0124443
AFAD_RAT	Afdn	43435.6	36215.5	33193	42098.4	41526.2	40107.4	39041.6	42077.1	36616	0.141763	0.148765	-0.0737105	0.432815	0.0680528	0.467805
HSP72_RAT	Hspa2	40548.2	36135.9	30315.5	30368	31425.2	29769	28408.7	28303.1	26380.8	-0.214947	0.0316475	-0.140502	0.131064	-0.355449	0.00229885
ADHX_RAT	Adh5	28221.4	36125	22133.5	28514.7	23270.1	24272.4	16483.6	25172.1	23456.8	-0.162172	0.513588	-0.242212	0.336309	-0.404384	0.124176
RAP2B_RAT	Rap2b	42741.7	36062.3	36978.6	47393.2	37214.6	47784.2	45161.3	45327.5	48910.1	0.188085	0.0918791	0.0828415	0.42757	0.270927	0.0237201
S10AA_RAT	S100a10	37583.3	35914.7	33275.2	28540.4	28843.7	19971.8	31513.3	14504	21234.2	-0.483295	0.162322	-0.253475	0.445261	-0.73677	0.0454604
RAP1A_RAT	Rap1a	24891.7	35907	32762.9	47996	32386.3	45660.7	42088.3	22125.2	31548	0.425752	0.180551	-0.424198	0.181993	0.00155427	0.995887
CLAP2_RAT	Clasp2	41521.4	35769.8	32414.8	42391.9	41685.3	47486.6	45197.3	42507.5	38917.8	0.267201	0.0382014	-0.0554876	0.626439	0.211713	0.0866941
NUDC_RAT	Nudc	32565	35762.8	25579.5	32183.7	30591.9	29398.5	23735.5	33245	30975.7	-0.0138501	0.937367	-0.0813014	0.646569	-0.0951515	0.592339
SAM50_RAT	Samm50	41529.4	35608.1	31272.7	41458.2	42003.6	46124.8	41786.4	31573.5	38117.1	0.265491	0.093116	-0.225177	0.145679	0.0403138	0.781979
DAD1_RAT	Dad1	36580.1	35492.9	31983.7	34031.1	34858.4	38769.2	40304.9	15754.8	44694.2	0.0491157	0.904127	-0.232145	0.572561	-0.183029	0.655275
HPRT_RAT	Hprt1	36511.7	35489.9	26791.5	42224	27239.4	33791.1	21881.4	46063.2	37339.1	0.0542865	0.869973	-0.0154653	0.962779	0.0388212	0.906777
LIS1_RAT	Pafah1b1	37596.2	35424.8	30892.9	33813.6	32911.1	37237.6	22662.6	34256.8	36340.2	0.00343656	0.986184	-0.184887	0.363155	-0.18145	0.371732
U520_RAT	Snrnp200	37184.6	35366.8	31299.1	34780.8	38721.3	36873.7	38084.9	36916.8	31666.9	0.0902621	0.299009	-0.0525127	0.537383	0.0377494	0.655786
TPPC3_RAT	Trappc3	70694.3	35319.4	927614	97685.5	27445.2	143847	81994.3	20341.9	40488.7	-0.49674	0.445781	-0.997174	0.149306	-1.49391	0.0413116
KAD2_RAT	Ak2	38491.2	35287.8	37284.5	39718.2	34360.6	41751.9	42833.2	45404.4	44145.4	0.0567084	0.478811	0.197143	0.0302559	0.253851	0.00912024
CAND1_RAT	Cand1	35605	35260	26352.3	34301.7	29178.2	31257.3	22075.6	32311.3	29160.3	-0.0268917	0.888145	-0.196289	0.318438	-0.223181	0.260475
GET3_RAT	Get3	32580	35184.6	28441.7	38016.6	36912	38778.3	37922.6	28413.7	32252.2	0.246343	0.0778988	-0.215642	0.115619	0.030701	0.80977
CDK17_RAT	Cdk17	37677.2	35044.2	25981	34388.5	39970	29766.6	33811	33876.3	35754.8	0.0847382	0.590427	0.00045595	0.99767	0.0851941	0.588463
5MP2_RAT	Bzw1	35148	35034.1	30367	36909.6	36687.8	38385	31724.1	40790.8	36851.1	0.158375	0.163589	-0.0414354	0.700706	0.11694	0.291681
COR1B_RAT	Coro1b	49048.9	34899.1	30435	32609.6	23702.7	24414.5	29351	13062.1	20309.5	-0.48835	0.0378719	-0.425714	0.0630503	-0.914063	0.00138266
PUF60_RAT	Puf60	32152.8	34887.1	27333.4	33516	36494.4	31148.8	36349.8	32007.9	33884.4	0.104467	0.31445	0.0164318	0.870622	0.120899	0.248825
PSPC1_RAT	Pspc1	35831.9	34865.6	34768.4	41707.4	41527.3	42862	37980.4	40109.4	37940.4	0.257745	0.00885133	-0.120377	0.154721	0.137368	0.110024
NDUS4_RAT	Ndufs4	34067.3	34837.5	16308.7	34854.2	38631.9	37268.2	34210.9	21049.1	31367.2	0.458134	0.21609	-0.383866	0.293825	0.0742679	0.834045
LMF2_RAT	Lmf2	43290.8	34829.4	34504.4	41661.8	45784.7	53969.2	43633.7	42470.5	42517	0.328193	0.0277071	-0.128594	0.331017	0.199598	0.145221
KAD3_RAT	Ak3	35898.3	34822.6	38158	36430.5	43746.3	49391.3	41517.7	40154.4	39916.2	0.240878	0.0538661	-0.0807688	0.476294	0.16011	0.174756
PHOCN_RAT	Mob4	29113.8	34697.1	31758.5	34036.3	33770.5	27563.3	32035.7	18233.2	26759.8	-0.00602402	0.98134	-0.339757	0.208068	-0.345781	0.200814
HP1B3_RAT	Hp1bp3	34114.4	34691.9	26492.5	35874.1	38460	29831.5	28662	27602	25487.4	0.130857	0.181504	-0.343146	0.00423387	-0.21229	0.0433532
LYRIC_RAT	Mtdh	47154	34652	46368	44379.9	45721.6	51182.1	42391.4	45522.2	44884.6	0.151657	0.273693	-0.087286	0.519115	0.0643712	0.632602
NASP_RAT	Nasp	27529.6	34433.4	19525.1	26183.2	28664.3	25282.3	21426.6	21320.7	23780.9	0.0119659	0.954428	-0.268188	0.220399	-0.256222	0.239983
PLS3_RAT	Plscr3	40264.4	34373.4	30016.9	40846.9	43017.9	49384.2	41705	41451.3	37471	0.354213	0.0210544	-0.1406	0.296819	0.213613	0.126758
ACSL5_RAT	Acsl5	36371.9	34368.3	28785	34605.1	32188.2	37498.1	30793.1	31456.9	33263.1	0.0717056	0.516355	-0.12481	0.26987	-0.0531049	0.628901
PSA5_RAT	Psma5	27889.1	34334.5	28088.8	32960.7	25567	32738.7	22432	37194.2	29774.3	0.0122245	0.955717	-0.0504404	0.819029	-0.0382159	0.862293
RPGF5_RAT	Rapgef5	54187.1	34332.9	47618.4	45192.2	51438.1	52239.4	33011.5	46790.7	43702.8	0.151663	0.51429	-0.282379	0.237987	-0.130715	0.572847
CATA_RAT	Cat	39274.3	34319.6	36499	60034.1	60800.3	80139	41969.8	38286.8	39742.6	0.857297	0.000184083	-0.731827	0.000572784	0.12547	0.396857
SUMO2_RAT	Sumo2	28376.1	34253.6	22879.3	34963.3	25678.3	33826	19258.7	37167.3	33066.2	0.14985	0.627599	-0.119873	0.697262	0.0299763	0.922184
SPTC2_RAT	Sptlc2	40403.6	34252.7	42726.7	40257	27370.6	43667.8	38442.9	29895	33306.8	-0.0991344	0.56903	-0.109999	0.528342	-0.209134	0.243914
PPID_RAT	Ppid	30979.1	34211.4	22108.8	29903.5	24897	31331.3	17438.8	37622.6	31747.2	-0.00216927	0.994842	-0.054452	0.871185	-0.0566213	0.866109
SYYC_RAT	Yars1	29510.6	34087.6	26744.9	32238.7	30576.5	31872.7	25118.8	29429.2	29327	0.0745997	0.495474	-0.17843	0.123528	-0.10383	0.348643
NQO1_RAT	Nqo1	29681.7	34086.4	20119.3	30625.4	23015.8	27501.1	20396.6	32568.6	28747.5	-0.0235013	0.931817	-0.00719792	0.97909	-0.0306992	0.911023
TWF1_RAT	Twf1	35400.6	34006.6	22216.5	32768.8	32086.2	29432.2	28570.1	25479.6	32936.5	0.0701482	0.733773	-0.122709	0.554582	-0.0525613	0.798556
PP2AB_RAT	Ppp2cb	29691.2	34006	29279.5	30593.9	27710.4	28391.5	23218.1	29656.9	28401.7	-0.0988609	0.395635	-0.0998451	0.391141	-0.198706	0.106598
PGTA_RAT	Rabggta	31529.8	33969.7	24181	33280.1	32033.3	33366.3	25076	33731.7	28919.3	0.152595	0.359943	-0.180059	0.284422	-0.0274634	0.866017
TGFR2_RAT	Tgfbr2	28603.7	33969.7	24383.7	32259.6	33302.4	33190.6	24524.5	35149.6	32092.9	0.196588	0.232848	-0.122048	0.447561	0.0745407	0.639259
NEUA_RAT	Cmas	45925.2	33899.5	31580.2	48168.5	47037.2	47833.9	48142.5	46630.3	42798.6	0.380119	0.0122223	-0.0579275	0.645274	0.322191	0.0265344
LETM1_RAT	Letm1	38185.2	33857.6	29732.9	32083.5	43127	43381.6	37384.5	25987.1	32304.5	0.214317	0.290959	-0.311846	0.137033	-0.0975288	0.62197
PSMD1_RAT	Psmd1	24613.2	33846.1	21921.4	23117.8	24718.6	21172.9	17834.4	21202.1	21265.5	-0.197982	0.205315	-0.196478	0.208477	-0.39446	0.0236007
SNX1_RAT	Snx1	27919	33725.6	24316.9	28863.4	29533.6	27960.4	24558.5	27486	25644.3	0.0193106	0.842762	-0.153807	0.138352	-0.134496	0.188736
RBM3_RAT	Rbm3	42748.2	33723.5	33625.7	40361.1	38963.9	38044.1	41187	32004.1	35651.3	0.101199	0.239329	-0.116126	0.182099	-0.0149271	0.856672
DCTN1_RAT	Dctn1	28211.5	33620.9	19390.4	26343.7	25336.9	21380.2	22004.8	18698.9	19619.3	-0.122003	0.512405	-0.273976	0.159998	-0.39598	0.0541317
SNX3_RAT	Snx3	30548.4	33618.2	31722.2	31662.8	33267.1	28589	29648.7	27765.5	28878.6	-0.0378295	0.654527	-0.113693	0.197724	-0.151522	0.0968096
GBRL2_RAT	Gabarapl2	31598.8	33559.9	26973.8	31571.9	26674.8	33006.4	19999.6	33583.9	28060.3	-0.0137681	0.948969	-0.186864	0.395019	-0.200632	0.36262
MARC2_RAT	Mtarc2	36393.4	33540.5	28511.4	34411.5	37086.4	37058	34238.1	23332.6	32353.7	0.147481	0.399555	-0.290562	0.115459	-0.143081	0.413218
ECHD1_RAT	Echdc1	34593.8	33388.7	27425.9	30660.5	34868.5	29046.3	32731.4	25303.8	28085.4	-0.00958415	0.943333	-0.138935	0.316961	-0.148519	0.286642
PRPS1_RAT	Prps1	27761.8	33334.3	18457.2	23818.8	24760.9	24017.9	19626.8	19313.8	26713	-0.0900068	0.717276	-0.161424	0.51954	-0.251431	0.323747
AKAP2_RAT	Akap2	38968.4	33315.1	28987.4	37781.6	34763.7	27242.7	38916.4	36385.3	35736.2	-0.0242579	0.785452	0.16666	0.0860879	0.142402	0.134066
TOP2A_RAT	Top2a	43583.3	33249	39768	46662.6	49288.5	55592.7	36967.9	45758.4	45924.2	0.38324	0.0229818	-0.239617	0.121258	0.143623	0.331898
LAT1_RAT	Slc7a5	37373.7	33216.2	25393.1	42677.8	38353.2	47792.3	42912.7	43693.3	40055.5	0.437088	0.0214003	-0.0195975	0.903544	0.417491	0.0262443
ATP5E_RAT	Atp5f1e	41245.1	33188.5	26234.6	43507.5	31934.7	47797	41162.8	48571.3	40415	0.295644	0.214545	0.0943425	0.680026	0.389987	0.111999
UBC9_RAT	Ube2i	32733.9	33062.8	29895.7	38330.8	27077.9	29043.2	21777.8	37563.2	33678.5	-0.0340375	0.888331	-0.0432723	0.858369	-0.0773099	0.750352
RL37P_RAT	Rpl37a-ps1	48981.7	33008.5	41264.2	45929.6	31357.1	36758	41506.2	31433.2	29186.6	-0.111231	0.299866	-0.158451	0.15155	-0.269682	0.0257456
SYVC_RAT	Vars1	27845	32995.2	25168.5	30386.5	29553.4	32169.4	26203.3	35715.1	28543.7	0.107048	0.440799	-0.0376623	0.783049	0.069386	0.613812
PSB9_RAT	Psmb9	25928.4	32927.8	23740.8	24453.5	22366.7	23482	21158.6	13169.5	17858.1	-0.219418	0.305982	-0.455976	0.0505485	-0.675394	0.00864874
CALD1_RAT	Cald1	39233.2	32927.3	37422.9	32247.2	37671.4	31908.3	36587.3	38627.5	34796.3	-0.106236	0.293303	0.114444	0.259925	0.00820797	0.933172
AMPD2_RAT	Ampd2	24723.5	32796.1	20206.6	21627.2	23871.4	19727.5	23435.9	16950.6	19602.3	-0.228634	0.302787	-0.129085	0.55246	-0.357719	0.121415
DPP3_RAT	Dpp3	28625	32787.9	24656.3	27667.7	27811.2	28114.8	19379.2	32007.2	28622.5	-0.0323985	0.871818	-0.0950476	0.637881	-0.127446	0.530059
PP2BA_RAT	Ppp3ca	33407	32780.3	29919.2	33170.3	28518.7	32820.7	26938	39990.4	31669.7	-0.0258799	0.868687	0.0453309	0.772497	0.0194511	0.901077
SRPRB_RAT	Srprb	37699.5	32742.4	32618.5	39893.9	44451.2	50529.3	40709.6	35392.3	37810.9	0.384704	0.0064337	-0.239301	0.0558315	0.145403	0.215145
INO1_RAT	Isyna1	29704.8	32720.7	23079.2	26997.2	21126.8	25741.3	15998.9	26628.9	26151.7	-0.203842	0.432301	-0.1327	0.605526	-0.336541	0.207787
MATR3_RAT	Matr3	35330.9	32714.4	33542.8	41064.3	37377.4	40327.7	41899.9	31980.1	37858.8	0.224988	0.00740211	-0.0956917	0.177582	0.129297	0.0795273
NOP58_RAT	Nop58	44797.3	32568.5	35278	42637.3	46394.9	52431.8	43670.2	49092.1	39780.3	0.336956	0.0528281	-0.0941088	0.549125	0.242847	0.142718
ERAP1_RAT	Erap1	41817.4	32454.6	32317.6	39812.9	39023.3	50913.9	40890.8	45241.9	49681.5	0.283595	0.104085	0.0721706	0.656375	0.355766	0.049529
NDUS2_RAT	Ndufs2	42791.4	32340.2	28962.9	43050.2	47438.6	54674.2	45964.5	44483.2	45535.9	0.492695	0.0130804	-0.0873862	0.597824	0.405309	0.0319179
NSMA_RAT	Smpd2	36855.9	32335.2	23471.1	37098	40406.3	51787	39044.6	37805.7	37447.6	0.490876	0.0347393	-0.163305	0.429877	0.327571	0.131717
SRSF5_RAT	Srsf5	33620.5	32218.5	26347.4	32254.8	33518.5	32934.9	31051.8	33101.3	28892.4	0.106398	0.231867	-0.0872783	0.320371	0.0191192	0.82295
KCRB_RAT	Ckb	29145.2	32214.6	21332.5	32730.5	24334.4	28749.1	20321.2	30101	27054.6	0.0643763	0.781382	-0.156159	0.505404	-0.0917825	0.693023
CSN1_RAT	Gps1	23058.4	32201	22534.5	20452.5	29155.4	23152.2	36873	26358.6	26975.7	-0.0924515	0.688044	0.30844	0.199811	0.215988	0.357897
K1C16_HUMAN_CONTA		115710	32156.9	242910	89300.8	88185.5	229241	307122	18737.6	57648.9	0.332696	0.748827	-0.814681	0.439651	-0.481986	0.643822
ABI1_RAT	Abi1	30803	32143.6	25774.4	30415.8	30201.1	32451.8	25531.8	25718.5	28940.9	0.0747274	0.45975	-0.216505	0.0520568	-0.141778	0.176905
PCNA_RAT	Pcna	24513.7	32087.6	23156.4	30114.4	24038.1	25741.3	20195.3	30812.5	31380.1	0.0109479	0.961624	0.0225069	0.921221	0.0334549	0.883172
PSA6_RAT	Psma6	32460.6	32035.9	27314.4	28564.5	22851.6	28211.1	18622.6	40676.6	36475.1	-0.208421	0.514501	0.19513	0.541071	-0.0132916	0.96643
NSF1C_RAT	Nsfl1c	26599	32022.2	21855.1	31871.5	30974.1	32574	26134.2	27180.1	30383.6	0.262877	0.0977466	-0.191757	0.210718	0.07112	0.629194
DDX21_RAT	Ddx21	35628.5	31975.2	28498	35528.8	37314.6	39486.4	33230.5	31219.5	33429.8	0.229746	0.02808	-0.197999	0.0507626	0.0317475	0.726259
RNPS1_RAT	Rnps1	40961.3	31972.4	32906.7	44624.9	42629.1	59635.3	40047.3	48747.7	43353.4	0.465462	0.0219462	-0.140889	0.42436	0.324572	0.0859759
KIF1B_RAT	Kif1b	34342.6	31941.2	19729.6	26550.8	26568.8	20218.1	27649.8	10702.3	18551.1	-0.20055	0.602452	-0.459146	0.247825	-0.659696	0.109544
SHLB1_RAT	Sh3glb1	33907	31790.4	28428.6	32415.7	32373	23076.5	32706.8	20021.3	23756.8	-0.113204	0.550457	-0.212814	0.273557	-0.326018	0.107691
NDUS1_RAT	Ndufs1	36006.8	31487.9	28732.5	34605.3	36149.7	37220.6	36950.4	31533.3	34295.4	0.171776	0.111683	-0.0735313	0.469658	0.0982444	0.339566
SORT_RAT	Sort1	33152.7	31456.8	21715.8	33062.9	33640.4	37246.7	33812.6	29823.3	31892.6	0.290426	0.118578	-0.121766	0.487859	0.16866	0.34258
BORG5_RAT	Cdc42ep1	37134.5	31226.1	37939.8	37855.4	41725.6	36568.3	41367.9	32290.7	33016.2	0.130934	0.329441	-0.12974	0.333635	0.00119369	0.992705
GDIA_RAT	Gdi1	27528.8	31221.1	24968.6	31048.3	21932.7	28905.2	15620.6	38240.2	31129.1	-0.0415497	0.908331	-0.0273746	0.939516	-0.0689244	0.848621
ALDR_RAT	Akr1b1	28835.2	31219.9	25211.2	31401.6	24368.3	24629.3	19376.6	26975.1	28238.6	-0.0893786	0.641614	-0.117538	0.54231	-0.206917	0.293806
SBDS_RAT	Sbds	41311.2	31090.3	54250.5	38891.9	54987.6	47616.9	51932.5	25372.5	38973.8	0.182473	0.683631	-0.329213	0.466948	-0.14674	0.742708
PUR9_RAT	Atic	25421.6	31063.3	19041.9	26298.4	21750.7	25407.6	13384.2	30152.8	26442.8	-0.0163831	0.963411	-0.148533	0.678976	-0.164916	0.646247
GATM_RAT	Gatm	38644.3	30955.7	37491.7	38804.6	36267.7	49766.1	39821.5	48643.6	43789.3	0.214349	0.201266	0.0921006	0.568152	0.306449	0.080189
FKBP8_RAT	Fkbp8	38861.5	30917.1	31061.3	35373.4	36339.1	43311.1	41021.4	38659.1	37734.1	0.192354	0.142759	0.0347107	0.778544	0.227065	0.0905105
DC1L1_RAT	Dync1li1	24458.9	30903.1	18581	23637.4	28562.9	26893.8	18958.3	17013.8	20119.9	0.123517	0.540299	-0.494778	0.0312122	-0.371261	0.0880155
GNAI3_RAT	Gnai3	36219.9	30864.6	32000.8	37107.7	36911.2	44498.2	37580.7	34704.6	35507.4	0.256228	0.025961	-0.132095	0.203181	0.124133	0.229331
NH2L1_RAT	Snu13	12893.9	30777.4	38417.3	30590	28324.2	34291.2	26022.2	25764.8	33471.2	0.320872	0.396022	-0.134955	0.716468	0.185917	0.618041
TRXR1_RAT	Txnrd1	26471.3	30767.5	22123.7	30212.6	19783.8	23406.3	15872.3	33219.8	27304.3	-0.121688	0.711128	0.013772	0.966436	-0.107916	0.742377
PCYOX_RAT	Pcyox1	34869.5	30535.9	27114.6	53935.4	59590.6	73771.9	36826.3	34018.5	30761.1	1.01261	8.97998e-05	-0.873743	0.000269286	0.138872	0.382984
PDLI5_RAT	Pdlim5	30555.2	30436.2	26427.8	28326.1	27148.8	27842.6	24093.4	30761.1	28568.6	-0.0663171	0.536184	-0.00538142	0.959519	-0.0716985	0.504416
GSTA4_RAT	Gsta4	27032.9	30409.5	19417.3	27890.9	22764.4	25453.5	16653.8	33357.7	26790.3	0.00595363	0.984437	-0.0396195	0.896769	-0.0336658	0.912201
VPS29_RAT	Vps29	22689.6	30345.8	23625.1	27143.1	23273.2	24929.4	19781.5	25602.3	25070.1	-0.0155807	0.921622	-0.103569	0.518092	-0.11915	0.458896
KAD4_RAT	Ak4	31031.1	30337.9	27375	35771.5	33630.8	41198.3	37612	37321.6	38810.1	0.314495	0.00500934	0.0454852	0.606637	0.35998	0.00223311
ZNT7_RAT	Slc30a7	34079	30336.2	29746.4	35054.8	38117.5	42764.1	39331.8	32945.7	34373	0.297942	0.0196397	-0.119802	0.284121	0.17814	0.124587
IF2P_RAT	Eif5b	35251.4	30280.2	31415.8	34732.9	41794.1	33492	35517.7	20884.6	29790.9	0.178627	0.41282	-0.379191	0.10166	-0.200564	0.360184
ADDA_RAT	Add1	33348.5	30262.1	26617.2	30431.8	36182.5	29643	31330.6	31393.1	27442.2	0.0936884	0.291029	-0.0913821	0.302337	0.00230631	0.978574
STXB1_RAT	Stxbp1	32692.9	30236.3	28772.8	35585	32988.6	35853.3	34226.6	26934.8	33018.1	0.188462	0.0488333	-0.155832	0.0924465	0.0326299	0.702635
ERO1A_RAT	Ero1a	34976.1	30235.4	30022.2	37599.4	31837.8	39405.4	37592.3	30527.6	40334.9	0.190402	0.0742263	-0.00908635	0.925349	0.181315	0.0866707
TMM43_RAT	Tmem43	31541.1	30233.5	40922	47368.1	42334.6	64220.4	49872.7	53879.9	49597.8	0.574176	0.00515395	0.0164961	0.918337	0.590672	0.00437886
ODBA_RAT	Bckdha	32882.4	30223.3	24089.5	34522.3	36998.2	42718.6	37469.5	29901.5	30070.3	0.396155	0.0338264	-0.231858	0.177347	0.164297	0.326756
ITA7_RAT	Itga7	30863.9	30083.5	26831.6	29553.5	33064.5	37809.6	32558.4	24575.7	26981.5	0.189514	0.203501	-0.258378	0.0943619	-0.0688638	0.630231
AIMP2_RAT	Aimp2	26521.9	30067.7	22612.3	26011.8	25492.5	28620.8	21549.5	23623.3	24925.5	0.0245993	0.838266	-0.193605	0.132599	-0.169006	0.182772
SNAA_RAT	Napa	31375.3	29960.4	31449	36944	38366.1	46056.5	41637.4	39232	34799.6	0.380958	0.00496851	-0.0665322	0.534965	0.314426	0.0138231
YKT6_RAT	Ykt6	27125.6	29952.8	23477.4	24170	26601.1	22932	25910.6	21115	22216.4	-0.123852	0.305311	-0.0928758	0.436056	-0.216728	0.0895947
RAB35_RAT	Rab35	35141.2	29919.8	30166	31577.3	33985.5	33621.6	32569	31002.9	30294.8	0.0620012	0.410351	-0.0794059	0.297522	-0.0174048	0.813932
DJB11_RAT	Dnajb11	33763.4	29905.4	35999.6	39233.4	39606.6	50090.9	41413.5	45099.4	43174.5	0.366175	0.0127584	0.0170062	0.888756	0.383181	0.0101238
FINC_RAT	Fn1	32080.2	29841.4	27251.9	32204	35899.4	36373	32875.2	28786.3	25636.1	0.22957	0.0685464	-0.264501	0.0410208	-0.0349306	0.760153
YIPF3_RAT	Yipf3	31799.9	29712.6	29652.4	26710	29812.2	29559.2	31380.7	17290.2	26998.9	-0.0837858	0.707835	-0.228052	0.319781	-0.311838	0.183759
RAB8B_RAT	Rab8b	27779.5	29690.3	16472.1	24776.8	23590.1	22888.9	26233.8	20197.7	20173.8	-0.00740455	0.972384	-0.107907	0.616486	-0.115311	0.592887
COG6_RAT	Cog6	22627.9	29686.4	17248.3	22893.1	23665.5	21574.6	16765.9	18512.5	20627.8	0.00422396	0.98363	-0.289471	0.182168	-0.285247	0.188011
PP1B_RAT	Ppp1cb	28528.3	29681.6	28625.9	30709.5	24893.8	29599.7	27062.1	30432.4	30153.3	-0.033076	0.720201	0.0447133	0.629283	0.0116373	0.899386
GLYR1_RAT	Glyr1	33597	29654	24854.2	31659.7	31337.8	32999.6	30099.6	26484.9	30705.7	0.134316	0.284534	-0.139859	0.266403	-0.0055433	0.963568
2ABA_RAT	Ppp2r2a	26960.3	29619.7	20696.9	26950.5	21863.8	21599.9	17666.6	20431.6	19243.3	-0.125644	0.447757	-0.291234	0.0989313	-0.416878	0.0271961
VGFR1_RAT	Flt1	27522	29556.8	28349.7	25818.8	27598.6	24956.4	22123.2	16643.4	23254.6	-0.124995	0.555754	-0.351468	0.119445	-0.476463	0.0445701
CAPR1_RAT	Caprin1	33925.5	29490.1	28175.8	31326.3	33631.1	34777.5	32122.5	30664.6	30948.9	0.126088	0.135944	-0.0884258	0.280406	0.0376619	0.636452
IDHG1_RAT	Idh3g	30154.2	29385.6	19446.8	31957.1	32553.2	34846.6	30449.7	28357.8	30320	0.357651	0.067855	-0.156503	0.387635	0.201148	0.273279
ACAD9_RAT	Acad9	33046.4	29367.4	24129.6	33640.9	36005.9	38067.1	36404.1	33169.7	35703.9	0.325826	0.0243794	-0.0323132	0.794887	0.293512	0.0378238
PGLT1_RAT	Poglut1	31042.5	29337.2	22241.8	31929	32617	38412.2	34121.2	29144.4	30277.8	0.327268	0.0573889	-0.136636	0.386945	0.190633	0.236445
MGLL_RAT	Mgll	28465.2	29266.8	23462.8	40135.1	47143.4	46092.7	29572.5	22649.2	24653.3	0.719205	0.00053171	-0.800319	0.000248123	-0.0811142	0.568762
ARRB2_RAT	Arrb2	29254.8	29231.3	23449	29157.6	33924.3	38082.2	31244.6	25970.6	24437	0.303197	0.0787342	-0.308584	0.0743871	-0.00538734	0.972668
HA12_RAT		32308	29175	29731.8	32670.9	34759.4	39626.7	30240	32124.7	29331	0.227751	0.022379	-0.219771	0.026208	0.00798052	0.925273
SEPT4_RAT	Septin4	30356.5	29081.2	26373.3	25189.5	28565.8	29296.5	25104.5	26438.2	23642.9	-0.0477756	0.578673	-0.141956	0.121103	-0.189732	0.0479445
MOT1_RAT	Slc16a1	32763.3	29076.4	28659.7	39180.4	41654.7	45769.2	33487	34981.1	31376	0.484012	0.000227389	-0.341051	0.00244217	0.142961	0.115049
ACADS_RAT	Acads	30632.7	29069.6	29482.1	33222.5	38794.4	48022.3	30702	28221.5	31436.7	0.41243	0.0120291	-0.394711	0.0149543	0.0177189	0.895832
NP1L4_RAT	Nap1l4	24520.2	29069.4	17362.8	23821.9	26564.6	23578.1	22989.9	25059.5	22357.3	0.0899225	0.54941	-0.070714	0.636478	0.0192084	0.897232
LIMA1_RAT	Lima1	31321.1	29052.4	28029.7	28328.6	30915.6	27098.6	30690.1	22888.7	27634.5	-0.0346446	0.774593	-0.0966434	0.431627	-0.131288	0.29236
KANK2_RAT	Kank2	33582.8	29015.9	23136.7	31781	34611.5	32583.4	37882.5	31855.2	37639.9	0.222936	0.164091	0.113923	0.458696	0.336858	0.0478467
SMC1A_RAT	Smc1a	30815	28949.7	23680.9	31118.8	33473.4	29985.1	31421.9	27914.6	24729.5	0.188045	0.0429852	-0.17534	0.0557533	0.0127052	0.877117
NDKA_RAT	Nme1	25292.4	28923.1	21007.6	20272.6	22567.6	27810.8	19781.7	33703.9	23316	-0.0908029	0.700213	0.0963242	0.683108	0.00552135	0.981241
TOM40_RAT	Tomm40	28591.3	28902.2	24461.2	27542.9	31231.2	34081.5	29715.1	19823.8	21319	0.178802	0.335425	-0.407696	0.0454581	-0.228894	0.22501
PTBP2_RAT	Ptbp2	30095.4	28847.4	23957.9	42207.8	24800.5	29090.1	33108.8	40582.8	42915.7	0.183307	0.432932	0.30706	0.202383	0.490367	0.0557137
IVD_RAT	Ivd	35166.3	28783	29014.5	33047.9	36410.5	47544.6	39888.4	42931	42083.7	0.32067	0.0637329	0.111019	0.483011	0.431689	0.0192496
AT2B1_RAT	Atp2b1	34078.1	28710.9	27745.3	30762.6	34862.2	38951.2	31866.3	29307.2	30952.1	0.207274	0.101268	-0.177062	0.153394	0.0302125	0.796203
TCTP_RAT	Tpt1	44429.7	28683.3	35083.2	43783.9	30037.2	32807	23356.3	45767.3	44998.4	-0.0171196	0.959632	0.0522823	0.87723	0.0351627	0.91722
MOT4_RAT	Slc16a3	31432.6	28670.3	19699.7	29153.3	32091.5	29716.5	24518.6	27767.5	25381.7	0.215707	0.23415	-0.228683	0.209379	-0.0129752	0.940533
VAMP8_RAT	Vamp8	40951.6	28594.7	31420.7	40826.5	40060.8	50678.3	41482.3	41612.4	39924.3	0.390561	0.0332092	-0.0887617	0.582063	0.301799	0.0841745
TES_RAT	Tes	25152.3	28364.9	21691.8	21066.5	24789.7	20930.6	19948.1	19696.8	19261.2	-0.167215	0.0726817	-0.176799	0.0601712	-0.344014	0.00237337
PSA2_RAT	Psma2	22473.2	28362.4	20224.8	18299.4	15511.7	17002.5	12840.3	15427.8	15739.5	-0.472469	0.0415938	-0.210101	0.318509	-0.68257	0.00750159
ITPR3_RAT	Itpr3	32446.7	28348.2	29321.5	34370.3	33912.5	38290.5	31085.2	27632.4	30354.4	0.242225	0.0174307	-0.25849	0.0127042	-0.0162648	0.849636
GLOD4_RAT	Glod4	35575.7	28343.6	32261.7	37032.7	34665.2	35949.8	36373.7	34735.6	29282.5	0.168178	0.247578	-0.106306	0.454531	0.0618719	0.659961
CP20A_RAT	Cyp20a1	34686.4	28280.7	34530.4	34255	33644.8	41480.9	38611.6	36317.3	36753.3	0.165698	0.213863	0.0361393	0.777112	0.201837	0.137698
PODXL_RAT	Podxl	25448.1	28241.8	29809.6	43067.7	35112.1	30164.9	36372	29651.7	52331.3	0.363427	0.159154	0.10239	0.675581	0.465816	0.0806697
SSRP1_RAT	Ssrp1	33859.6	28238.4	28387.4	33913.5	35249.4	39612.9	36531.6	35045.6	32852.2	0.267652	0.0214929	-0.057021	0.568618	0.210631	0.056648
IMDH2_RAT	Impdh2	26005	28181.5	21041.1	23528.2	23760.5	19750	23663.9	19851.3	19178.6	-0.160644	0.106445	-0.0977986	0.303203	-0.258442	0.0180099
PP1A_RAT	Ppp1ca	42750.1	28060.5	27664.3	25845.9	35736.3	28876.8	29212.1	27075.9	31091.6	-0.105087	0.624665	-0.0390432	0.854903	-0.14413	0.504774
TIM44_RAT	Timm44	28683.2	28052.7	27254.6	28609.5	32394.4	33383.5	31386.1	24633.5	27000.2	0.165511	0.137677	-0.189221	0.0953925	-0.0237097	0.820667
NUMB_RAT	Numb	29678.4	28031.1	27021.8	29262	29966.7	29793.2	31833.3	26580.9	28108.3	0.0722681	0.296716	-0.0451489	0.50638	0.0271192	0.687385
LKHA4_RAT	Lta4h	21609	27978.3	20658.7	22540.1	20773.5	25151.3	13274.8	24834.5	22610	-0.028271	0.913415	-0.219959	0.406877	-0.24823	0.351815
MMSA_RAT	Aldh6a1	31829.6	27951.1	28196	34795.8	34997.2	40974.2	35163.7	39393.3	37328.1	0.330699	0.00478579	0.0171446	0.851434	0.347844	0.00356097
PARVA_RAT	Parva	24276.6	27863.4	17335.6	20458.6	23704.2	16017.6	19724.4	17043.1	15043	-0.198058	0.167315	-0.206417	0.151905	-0.404474	0.0134056
VATB2_RAT	Atp6v1b2	26533.8	27809.3	22762.4	25662	23723.8	22142.3	22407.8	24786.3	22742.7	-0.105758	0.2185	-0.0312752	0.704744	-0.137033	0.120658
PI4KA_RAT	Pi4ka	19848.1	27805.3	22310.1	17737.7	21717.3	23182.3	6456.59	21201.9	26082.4	-0.154459	0.731352	-0.440856	0.338456	-0.595316	0.205363
STXB5_RAT	Stxbp5	35271	27716.9	21517.6	26249.6	32444.4	30719.1	23433.1	20340.6	20304.5	0.104879	0.598692	-0.47823	0.0345796	-0.373351	0.0840722
SRBS2_RAT	Sorbs2	54264.6	27714.6	49968.1	55280.7	42452.8	43413.2	61321.7	43825.7	45411	0.146368	0.472639	0.0868163	0.667101	0.233184	0.262923
NEDD4_RAT	Nedd4	27243.6	27686.9	21661.5	31880.3	27728.3	25945	21773.2	26627.6	26686.4	0.163077	0.280177	-0.189301	0.215049	-0.0262243	0.857507
ZFR_RAT	Zfr	26492.2	27662.6	20529	27574.4	29603.9	26944.8	24340.5	19944.8	20886.6	0.182651	0.172216	-0.372389	0.0143951	-0.189738	0.157808
UBE2Z_RAT	Ube2z	22713	27650.9	28236.8	27381.5	21937.5	34465.9	34577.1	22940.7	21094.7	0.0744475	0.772829	-0.102388	0.691981	-0.0279408	0.913545
TINAL_RAT	Tinagl1	27730.6	27648.4	25973.5	31613.1	34260.2	33654.7	36107.9	21328.6	23389.8	0.290716	0.234356	-0.338959	0.171399	-0.0482425	0.837193
EIF3J_RAT	Eif3j	22702.6	27624	22369.2	24182.4	25449.6	26889.8	20414.5	24858.7	23993.1	0.079457	0.39008	-0.147567	0.127866	-0.0681103	0.458776
CD166_RAT	Alcam	26322.3	27619.6	28085.3	31031.4	32250.3	34085.1	33538.5	29170.2	32520.6	0.246797	0.00371316	-0.0335054	0.610809	0.213292	0.0084423
SYTC_RAT	Tars1	22786.2	27553.7	19576.6	22350.5	22402.4	17971.8	14875.3	22303.6	18388	-0.149948	0.351009	-0.186908	0.251291	-0.336856	0.0544755
EFHD2_RAT	Efhd2	32140.1	27547.1	30446	32408.1	31840.5	34172	34956.5	43191.4	33932.2	0.129169	0.258379	0.179644	0.127662	0.308813	0.0180458
LITAF_RAT	Litaf	24327.7	27509	7716.63	23492.1	27833	17424	23039.5	7966.13	21383.3	0.380499	0.5697	-0.512503	0.447239	-0.132004	0.84237
ACADV_RAT	Acadvl	33828.7	27420	25503.8	34498.4	35925.3	43696.3	33223	30519.1	26400.2	0.398284	0.0290751	-0.338865	0.0547958	0.0594191	0.707871
CELF1_RAT	Celf1	31550.2	27417.8	25076	37747.8	32440	43909.2	37691.1	32846.2	35061.8	0.436538	0.00923201	-0.102946	0.456431	0.333592	0.0326787
HMGB1_RAT	Hmgb1	27544.2	27404	28824.1	20098.2	23850.6	23540.1	15721.7	22406.2	17096.2	-0.315734	0.0294125	-0.30196	0.0353926	-0.617693	0.000682044
ERP29_RAT	Erp29	31475.9	27354.4	30194.1	33865.6	31319.7	40550.6	34507.1	33923.2	38471.1	0.242111	0.00989162	0.0221066	0.772943	0.264217	0.00617701
ECHM_RAT	Echs1	30126.4	27333.8	18467.2	23123.3	24681.6	26590.6	20232.4	23166.3	21537.6	-0.000994025	0.995902	-0.19605	0.324799	-0.197044	0.322485
UB2D3_RAT	Ube2d3	26686	27293.2	23904.7	30948.6	16740.8	20294.3	16314.8	33483.9	28302.6	-0.242534	0.489746	0.185424	0.595354	-0.0571098	0.869106
P3H1_RAT	P3h1	31282.7	27251.9	25133.8	31862.7	31538.7	30291.2	36486.1	28237.3	26700.2	0.168847	0.252823	-0.0486985	0.73266	0.120148	0.407215
DREB_RAT	Dbn1	31771.2	27186	31184.9	32959.6	32855	35064.6	35798.8	26772	30066.7	0.165131	0.105808	-0.132674	0.182579	0.0324572	0.731994
CISD1_RAT	Cisd1	28315.7	27170.8	29736.7	36723.7	41263.5	37608.4	33114.2	20190	27068.8	0.438908	0.0350072	-0.551638	0.0123858	-0.112731	0.540048
RBM8A_RAT	Rbm8a	30110.9	27157.1	22914.8	33679.7	28775.1	32646.4	30104	27000.5	33573	0.251912	0.0892479	-0.0711282	0.603802	0.180784	0.204874
SEPT9_RAT	Septin9	26719	27143.8	17526.9	27018.8	28267.1	24056.7	19753.7	23036.3	19884.4	0.177155	0.226955	-0.34062	0.03423	-0.163465	0.262033
ATX10_RAT	Atxn10	23068.8	27142.6	20689.7	24155	24166.2	24365.8	19938.2	23122	23890.8	0.0449164	0.702143	-0.122971	0.307798	-0.0780548	0.509892
ABCF1_RAT	Abcf1	26121.2	27120.8	21751.4	24007	23376.1	20810.1	20417.7	20928.7	16015.7	-0.133318	0.211535	-0.256999	0.0290807	-0.390317	0.00341748
FAS_RAT	Fasn	24446	27120.1	20480.4	23665.8	19701.4	22089.7	16883.1	22368.1	21202.3	-0.13291	0.409535	-0.121078	0.450986	-0.253988	0.132747
NUDT5_RAT	Nudt5	24470.1	26989.1	21220.1	26342.3	23733.4	21409.9	20370.6	22889.5	23864.1	-0.0220825	0.860205	-0.0888548	0.484412	-0.110937	0.386321
RIN1_RAT	Rin1	66370.3	26989.1	38850.6	40080.5	33831.4	73879.7	48235.6	26022.8	69803.3	0.175197	0.649786	-0.0644245	0.866711	0.110773	0.773252
HSP7E_RAT	Hspa14	7947.86	26984.5	26934.4	31317.7	24044.4	25312.9	19166.1	26844.7	28480	0.867805	0.131396	-0.126471	0.795478	0.741333	0.191317
APLP2_RAT	Aplp2	28063.1	26981.3	25477.3	34823.4	35031.6	39125.7	32141.1	31653.6	29684.9	0.435661	6.53612e-05	-0.220104	0.00650003	0.215557	0.00728901
PACN2_RAT	Pacsin2	23293.3	26916.6	23543.4	23440.3	23813.4	25367.1	20752.4	25395.8	25478	-0.0200028	0.812606	-0.0255361	0.762398	-0.0455389	0.591902
CCD50_RAT	Ccdc50	26592	26858.2	20120	28513.8	25403.7	23175.2	22032.5	24556.8	26433.9	0.0747665	0.620853	-0.0770447	0.610407	-0.0022782	0.987889
SGT1_RAT	Sugt1	34184.8	26843.7	19487.5	32289.9	22558.3	19772.7	26988.8	22920.2	21171.9	-0.104077	0.375029	-0.0457108	0.691463	-0.149788	0.212096
SMC3_RAT	Smc3	25518.1	26837.8	23781.1	20634	29503.6	28179.6	24930.8	17976.1	20704.8	0.024988	0.891405	-0.295529	0.131088	-0.270541	0.162702
HMGN5_RAT	Hmgn5	27805	26831	20415.9	23054.3	26207.3	25851.3	21940.1	22268.7	18502.5	0.0120976	0.926888	-0.262976	0.0704694	-0.250878	0.082052
PALMD_RAT	Palmd	26824.7	26785.5	19348.3	25131.2	23801.4	21912.2	23374.4	19970.1	20328.3	-0.0283179	0.79666	-0.155334	0.179382	-0.183652	0.119285
DPYL3_RAT	Dpysl3	22771.3	26730	23135.9	23379.1	21257.1	23220.2	16964.4	26866.7	12469.7	-0.0957545	0.727038	-0.340596	0.232195	-0.436351	0.13517
HS71A_RAT;HS71B_RAT	Hspa1a;Hspa1b	28188.5	26694.2	22320.3	23744.8	25573	25345.6	22008.9	25482.5	22548.2	-0.0420059	0.687092	-0.0944535	0.373899	-0.136459	0.209464
PRDX5_RAT	Prdx5	29723.9	26648.4	21474.8	33188.4	25082.1	30942.5	29315.8	31499.3	33600.1	0.199537	0.235478	0.0895131	0.582411	0.28905	0.0986489
SL9A8_RAT	Slc9a8	25739.3	26612.9	20421.9	20608.7	28158.8	22879.4	21279.2	13413.4	17063.3	-0.0251087	0.909313	-0.48229	0.0509821	-0.507399	0.0420875
AKA7G_RAT	Akap7	27593.5	26547.1	20140	32868.7	25552.7	26328	28508.3	26476.9	29166.7	0.194614	0.193728	-0.00211598	0.988149	0.192498	0.198171
STML2_RAT	Stoml2	37982.3	26538.3	28968.2	37207	38725.9	48329	38880.7	37812	33398.6	0.417963	0.034898	-0.168024	0.344522	0.249939	0.171965
IKIP_RAT	Ikbip	28449.3	26470.9	61889.4	30467.2	29632.5	25487.9	73243.6	30631.4	26701	-0.339413	0.625696	0.460119	0.510848	0.120706	0.861451
PURA_RAT	Pura	33087.8	26412.4	22787	36050.6	34418.9	34475.4	31361.4	32794.7	31110.8	0.367687	0.014963	-0.139641	0.284016	0.228047	0.0957391
SRP54_RAT	Srp54	28552.2	26285.6	22823.1	24364.1	30092.4	20220.9	29036.3	13622.2	18768.1	-0.0694566	0.823034	-0.332632	0.298745	-0.402088	0.215281
CEP55_RAT	Cep55	31282.4	26275.2	30769.3	31791.6	36580.1	42478.2	36917.1	26152.8	32307.5	0.32196	0.0736665	-0.221101	0.197997	0.10086	0.54186
CLIP1_RAT	Clip1	14533.3	26258.7	23611.6	14888.4	22792.8	21292.3	15181.1	17796.1	22733.2	-0.106183	0.634827	-0.0781525	0.725879	-0.184336	0.415638
GAR1_RAT	Gar1	28601.9	26184	22744.8	26903.5	32549.2	32290.5	30768.8	26540.8	27177.2	0.243732	0.0733268	-0.116482	0.358065	0.12725	0.317579
SYSC_RAT	Sars1	26270	26167.1	25092.4	31423.4	19609.8	28304.7	20969.9	39374.1	30802	0.00534568	0.984883	0.181379	0.525198	0.186724	0.513352
MP2K1_RAT	Map2k1	22775	26125.6	19711	24043.9	24089.6	22910.1	18715.5	22998.7	21681.4	0.0593813	0.594559	-0.169274	0.150216	-0.109892	0.333887
PYC_RAT	Pc	29007.3	26103.5	27761.9	31506.4	29905	38653	33730.8	29593.9	30627.4	0.264282	0.0336907	-0.084142	0.446004	0.18014	0.122166
AIFM1_RAT	Aifm1	31204.8	26085.8	24743.1	30501.3	29848.6	38287.3	30224.9	28842.6	26929.7	0.263783	0.0751588	-0.190089	0.181141	0.0736933	0.587886
LRC8C_RAT	Lrrc8c	31881.1	26014.6	22009.5	31449.8	30179.2	28816.4	30506.3	31946.1	29281.9	0.19445	0.108864	0.0204198	0.855907	0.21487	0.0808138
PSMD9_RAT	Psmd9	#N/A	25995.8	#N/A	#N/A	30011.1	30637.6	#N/A	#N/A	26006.7	0.222121	0.28501	-0.221516	0.238477	0.000605409	0.996387
COPG1_RAT	Copg1	24114.4	25978.8	19075.3	23724.9	24534.4	25064.1	20519.7	23880.5	23998.7	0.0959627	0.467989	-0.103676	0.434136	-0.00771335	0.952766
ACSL4_RAT	Acsl4	32639.2	25962.3	25002.9	32402.5	29938.8	32059.1	29582.7	31078.1	30252.8	0.184579	0.108831	-0.0537138	0.617018	0.130865	0.238747
TMOD2_RAT	Tmod2	26437.3	25939.9	22079.1	24683.5	28063	22004.3	24235.9	8226.98	18527.4	0.00319269	0.993761	-0.681586	0.120263	-0.678393	0.121787
CAN8_RAT	Capn8	21185.7	25898.3	18803.1	18487.5	25579.2	16853.8	19490.7	12449	15341.4	-0.124108	0.617505	-0.36612	0.161433	-0.490228	0.0714357
NEDD8_RAT	Nedd8	20860.9	25791.4	23956.2	22052.4	19774.9	18261.9	17134.7	19909	21846.1	-0.231548	0.104608	-0.0319072	0.809184	-0.263455	0.070227
SHIP2_RAT	Inppl1	22960.5	25782.5	16165.1	20789.2	24593.9	22094.3	18066.1	17428.4	17397.9	0.0797957	0.736778	-0.348057	0.164749	-0.268261	0.273742
S38A3_RAT	Slc38a3	28011	25739.1	24142.5	26491.3	29890.1	32665.6	27942.5	20134.3	24730.1	0.190478	0.214816	-0.298193	0.0662729	-0.107715	0.469736
CO040_RAT		4315.43	25738.4	8773.16	10936.4	2811.84	3777.79	6818.41	16385.8	6313.45	-1.02278	0.264834	0.867374	0.339601	-0.155406	0.860626
GBG5_RAT	Gng5	29087.4	25693.6	19708.8	27432.4	20170.4	27314.3	31442.5	17215.4	18761.7	0.01238	0.95659	-0.191191	0.409837	-0.178812	0.439711
RAB8A_RAT	Rab8a	27833.5	25658.3	22389.9	27199.5	28536.4	31212.6	28698.6	24807.3	25755	0.199805	0.0829511	-0.133972	0.223429	0.0658328	0.536549
GPX1_RAT	Gpx1	23285.6	25600.2	19204	25032.3	20117.5	23048.3	20027.7	25372.8	26137.3	0.00663374	0.967712	0.064831	0.693708	0.0714647	0.6645
SGTA_RAT	Sgta	21375.2	25594.1	19294.2	22190.7	23755.3	22186.8	19566.3	20511.4	20955.3	0.0493312	0.606294	-0.1586	0.120159	-0.109269	0.267207
ETFD_RAT	Etfdh	29393.4	25583.1	26085	33395.4	36849.5	41991.8	33985.1	27205.5	25876.2	0.465834	0.00752424	-0.370325	0.0233891	0.0955086	0.499854
TM9S4_RAT	Tm9sf4	28556.4	25567.8	25627.9	31137.4	33088.4	31045.7	33199.4	21184.9	29320.2	0.257837	0.14827	-0.211092	0.227681	0.0467442	0.780849
OSCP1_RAT	Oscp1	23189.3	25490.7	9047.5	23101.3	23605.1	30456.7	28322.5	6146.2	24538	0.544938	0.457101	-0.653034	0.376096	-0.108096	0.880911
DHB4_RAT	Hsd17b4	28084.4	25487.2	19224.1	33284.3	33721.5	42675.1	31654.7	24608.3	31325.6	0.599817	0.0118274	-0.324333	0.123211	0.275484	0.18248
FPPS_RAT	Fdps	24299.6	25446.3	22559.7	24195.2	23585.1	21486.5	22079.9	26634.8	20572.7	-0.0620327	0.501341	-0.00641702	0.94382	-0.0684497	0.459383
PDC10_RAT	Pdcd10	23335.4	25428.2	15941	22036.7	19172.8	18502.4	17108.6	20160.2	17458.8	-0.0916672	0.588485	-0.125499	0.462126	-0.217166	0.216531
SCRB1_RAT	Scarb1	36768.2	25417.5	21112	35120.2	34603	39635.5	35187.7	33830.5	33262.9	0.429216	0.0600021	-0.0942281	0.648107	0.334988	0.127603
MPC2_RAT	Mpc2	27902.7	25386.4	15857.1	24280.8	27763.8	29709.4	28627.8	18931.3	26352.4	0.278119	0.318613	-0.162607	0.552369	0.115512	0.67138
PFD2_RAT	Pfdn2	22174.3	25374.3	20790.2	27920.5	21826.4	26839.2	21189.3	27789.3	26644.5	0.161192	0.312739	-0.0200132	0.897295	0.141179	0.37341
MDR3_RAT	Abcb4	29071.2	25303.8	21817.4	27641.4	30510.8	32590.3	27494.7	25753.9	28190.4	0.258723	0.0545275	-0.153815	0.221568	0.104909	0.393714
BCAT2_RAT	Bcat2	29175.7	25297.9	17891.7	32597.6	34173.6	41959.5	28047.3	38042.2	37263.2	0.607857	0.0247308	-0.0778104	0.738348	0.530046	0.0435132
PSB3_RAT	Psmb3	23092	25282.6	15077.8	25202.8	19792.6	22417.2	16957.6	24140.9	20717.8	0.115063	0.639897	-0.132958	0.589568	-0.0178944	0.941637
PTBP3_RAT	Ptbp3	31787.9	25237.6	25242.6	28165.5	36336.9	34539.1	29676.1	28664.6	31438.8	0.267895	0.0743278	-0.134161	0.338536	0.133734	0.339998
PRKRA_RAT	Prkra	28627.2	25189.6	22035.6	26480.2	28760.9	26552.8	24320	17777.5	22213.9	0.115947	0.443916	-0.358079	0.0354032	-0.242132	0.128827
AKA12_RAT	Akap12	23123.4	25085.5	24782	27739.8	30613.5	29637.3	34615.4	24053.8	29204.1	0.269346	0.137172	-0.0165622	0.922277	0.252784	0.160033
OCLN_RAT	Ocln	31220.5	25006.2	27930.1	28856.8	32840	33203.6	31035.6	26224	27492.5	0.176366	0.141926	-0.163952	0.168772	0.0124142	0.912277
DDAH1_RAT	Ddah1	20426.3	25000.7	17299.6	20304	18044.1	18267.3	13521.2	21068.1	19615.2	-0.133527	0.539831	-0.086764	0.688511	-0.220291	0.320515
CRIP1_RAT	Crip1	21837.9	24920.3	24518.1	17688.3	14083.5	12457.8	10992.5	12040	11759.1	-0.701384	0.000550516	-0.331908	0.0356083	-1.03329	3.03867e-05
DIDH_RAT	Akr1c9	22730.6	24776.4	18837.7	19429.7	15182.2	17899.3	12088.6	24364.7	20868.5	-0.335559	0.263265	0.0730738	0.800821	-0.262485	0.374965
NUCKS_RAT	Nucks1	33569.6	24756.5	28373.4	31202.9	36422.3	34164.1	36241.6	32308.2	26957.2	0.239826	0.154885	-0.0995879	0.53514	0.140238	0.387541
RUVB1_RAT	Ruvbl1	28448.9	24705.4	24088.8	31697.2	31662	32725.9	26918.7	27953.9	28439.4	0.318657	0.00085879	-0.205998	0.0115222	0.11266	0.117865
TXNL1_RAT	Txnl1	22016	24642.8	16007.7	23005.5	17829.3	20240.5	14010.4	24322.1	23303.8	-0.0216701	0.938342	-0.021379	0.939169	-0.0430491	0.877933
CLCC1_RAT	Clcc1	32129.9	24521.8	27757.5	25774.2	30245	38288.5	26455.8	30011.3	25107.9	0.149558	0.415381	-0.194102	0.296575	-0.0445437	0.804993
DHB11_RAT	Hsd17b11	29273.4	24513.3	20090	29046.7	31708.3	36425.4	33282.2	31242.1	31943.9	0.406183	0.0250531	-0.00479931	0.975396	0.401383	0.0263892
SELS_RAT	Selenos	18732.9	24486.1	16901.8	11268.7	12519.9	4265.58	9753.69	6303.75	2270.39	-1.22912	0.133647	-0.702682	0.370569	-1.9318	0.0291667
COTL1_RAT	Cotl1	25816.2	24476.3	17651.4	28236.5	17720.4	19552.5	14974	25123.6	19337.7	-0.0630372	0.826966	-0.14247	0.62324	-0.205507	0.481813
ADCY4_RAT	Adcy4	21032.2	24422.4	17488.8	18691.9	25720.2	21513.4	19104.5	14772.5	17039.8	0.017908	0.913024	-0.368271	0.0331564	-0.350363	0.0496762
SAFB1_RAT	Safb	29966.7	24409.3	25113.3	30369	31062	32586.3	29544.1	30141.3	27260	0.247591	0.0195169	-0.113538	0.225675	0.134052	0.158983
SLK_RAT	Slk	21385.3	24376.7	19050.6	22571.8	22715.9	22002.2	19015.1	20550	18961	0.0613034	0.392284	-0.202184	0.0158669	-0.140881	0.068919
GKAP1_RAT	Gkap1	27091.4	24279.5	20686.2	20500.9	22301.6	14991.9	26055.4	25830.1	22107.9	-0.329744	0.143862	0.372729	0.103802	0.0429842	0.839339
PGRC2_RAT	Pgrmc2	27253.9	24278.9	25730.4	31158.6	32436	40618.6	32846.8	29159.4	28726.5	0.423241	0.00536113	-0.192423	0.131888	0.230818	0.0780861
RMXL1_RAT;RMXRL_RAT	Rbmxl1;Rbmxrtl	25558.2	24232.1	20683	23292.5	26119.7	19048.8	23109	15446.5	20434.5	-0.0481511	0.808285	-0.222653	0.277644	-0.270804	0.193476
BAX_RAT	Bax	23418.1	24231.6	21649.8	25547.1	23171.1	25900.2	21800.9	25144.3	23094	0.106528	0.189423	-0.0921046	0.250816	0.0144238	0.851845
CBPD_RAT	Cpd	30271.1	24217.9	19167.7	28534.4	28828.9	32354.8	30251.9	26978	28426.6	0.307169	0.0991932	-0.06605	0.70185	0.241119	0.182922
CYC_RAT	Cycs	26330.2	24164.6	16827.4	31879.3	22609	23875.3	34999.4	35418.8	33009.4	0.228203	0.199923	0.416562	0.0324978	0.644765	0.00357372
EIF3H_RAT	Eif3h	21780	24148.9	19319.9	21563.6	23367	22990.6	18421.4	19366.3	20407.3	0.0630211	0.493917	-0.223364	0.032391	-0.160343	0.103069
SYQ_RAT	Qars1	23205	24108.1	19188.7	22206.6	24752.1	23224.2	19210.3	18383.8	19438.4	0.0833196	0.394611	-0.298318	0.0108174	-0.214998	0.0464776
EI2BE_RAT	Eif2b5	21510.1	24099.9	11753.3	20578.3	20261.7	21242.2	15778.6	19461.2	18141.8	0.179901	0.526184	-0.222972	0.434912	-0.0430713	0.878054
ADDG_RAT	Add3	30096.1	24088.8	26763.3	27117.8	31130.1	28430.8	30554.5	27503.9	26551.4	0.10227	0.343913	-0.0350643	0.739835	0.0672059	0.527955
TOM70_RAT	Tomm70	29730.7	24073.3	26663.2	28899.9	30709.1	33602.7	29797.5	23883.8	27868.6	0.214689	0.0675266	-0.196147	0.0901515	0.018542	0.86157
RER1_RAT	Rer1	30803.2	23983.6	24855.9	33237.5	31497	41540.4	31452.1	32559.4	32760.9	0.414607	0.014125	-0.124779	0.384802	0.289829	0.0628527
EIF3G_RAT	Eif3g	22045.1	23898.5	18293.6	22647.5	22120.2	21451.6	18499.6	23998.1	18877.5	0.0523619	0.632249	-0.119573	0.287256	-0.0672114	0.540749
TECR_RAT	Tecr	23869.2	23893.3	23146.6	32399.7	34034.5	35675.3	28818.8	41091.2	28156.2	0.525116	0.00616116	-0.0795387	0.603247	0.445577	0.0145481
PRRC1_RAT	Prrc1	21928.2	23853.9	18760.2	20372.6	22366.9	18018.9	19191.3	13316.2	17025.6	-0.0857278	0.622984	-0.305392	0.103194	-0.391119	0.0453137
CPT2_RAT	Cpt2	27244.8	23809.5	22793.3	27854.4	32107.5	36864.2	28266.1	23873	23836.2	0.385635	0.0172169	-0.345142	0.0283893	0.0404927	0.766631
FARP1_RAT	Farp1	23218.3	23791.8	21611.7	22652.2	26301.1	27292.8	23112.4	20089.6	23709.2	0.148584	0.158508	-0.187576	0.0841474	-0.0389922	0.695981
DHX30_RAT	Dhx30	36342.8	23766.4	38135	50015.9	19683.3	37073	37818.6	50058.8	53829.6	0.0493385	0.894062	0.493798	0.203605	0.543136	0.165846
MRP4_RAT	Abcc4	23515.4	23752.4	15128.7	24855.9	24203.2	24829.7	23506.4	14500.9	19810.1	0.273961	0.286784	-0.381803	0.149025	-0.107843	0.666335
NIBA1_RAT	Niban1	24998	23705.7	18666.6	26034.8	20967.6	23147	23918.6	25672	21950.3	0.0639729	0.612022	0.0310487	0.804466	0.0950216	0.455215
TCEA1_RAT	Tcea1	16117.4	23680.1	19013.8	20067.9	19049.8	16813.1	13913.9	19100.3	18094.4	-0.0583672	0.729174	-0.139527	0.415312	-0.197895	0.2567
ECH1_RAT	Ech1	25528.2	23669.3	21215.9	25019.3	25997.7	34454.1	19576.6	18395	21847.7	0.268619	0.101073	-0.503396	0.00759562	-0.234777	0.144888
CSN4_RAT	Cops4	19322	23666.8	11208.6	17783.8	18343.4	14405.7	13345.6	14912.6	15767.4	-0.0417499	0.87734	-0.194208	0.478941	-0.235958	0.39286
DJC10_RAT	Dnajc10	28453.9	23653.1	24018	25682.9	28768.8	30999.5	27628.8	17714.2	21754.5	0.167595	0.372597	-0.368387	0.0692095	-0.200792	0.290045
EXOC2_RAT	Exoc2	22778.1	23646.8	18085.5	18862.7	20893.5	24155.3	18867.5	16175.7	20219.2	-0.0110674	0.943333	-0.208489	0.201827	-0.219557	0.181004
TIPRL_RAT	Tiprl	19207.1	23619.3	13869.6	19113.4	17726.6	16320.5	14011.3	17992.3	16766.8	-0.0621159	0.75893	-0.129204	0.526958	-0.19132	0.355289
CK5P3_RAT	Cdk5rap3	35419.1	23616.6	23908.1	21723.3	27709	30676.5	24341.1	21443.4	24860.4	-0.0383661	0.855796	-0.169651	0.429635	-0.208018	0.337073
TS101_RAT	Tsg101	22161.1	23596.8	17779.7	22060.5	22020.5	20321.2	18643.5	19375	19422.1	0.0288144	0.770502	-0.164242	0.120717	-0.135428	0.19126
HMGB2_RAT	Hmgb2	28114	23515.3	27398.5	26917.8	27295.4	35721.5	13359.6	42763.4	30469.4	0.178342	0.68546	-0.197463	0.654176	-0.0191206	0.9652
SYF2_RAT	Syf2	8250	23504.3	10511.6	10851.8	8521.38	7224.25	11216.6	4957.78	9260.15	-0.53645	0.304415	-0.125168	0.805119	-0.661618	0.212093
TRIM3_RAT	Trim3	24035.6	23479.4	19236.4	26668.1	26006.6	27411.8	22744	24238.9	24628.8	0.269459	0.0149675	-0.161876	0.105065	0.107583	0.261665
FCGRN_RAT	Fcgrt	29816	23345.4	26804.7	30838	28922.1	33947.5	31213.9	25212.7	26594.7	0.232824	0.0220803	-0.177569	0.064524	0.0552556	0.528709
SRSF9_RAT	Srsf9	29044.1	23300.3	18321.7	29951.2	27791.3	30030.3	29050	27866.4	27413.2	0.337173	0.0529718	-0.0572431	0.714153	0.27993	0.0975437
IF6_RAT	Eif6	22977.2	23293.8	7223.31	21524.7	22630.2	24203.8	16652.2	18918.4	20956.7	0.536198	0.279023	-0.278853	0.563896	0.257346	0.593816
CYBP_RAT	Cacybp	24164.6	23256.2	18510.5	20939.5	18865	21139	16015.4	19045.7	18744.4	-0.10567	0.420793	-0.182154	0.179896	-0.287824	0.0471861
PCCA_RAT	Pcca	24185.6	23162.6	19375.5	22456.8	19546	25423.5	22551.1	19939.2	21463	0.0133363	0.918766	-0.0698448	0.596158	-0.0565085	0.667232
ERF1_RAT	Etf1	20658.6	23157.7	18025.2	20244.9	20631.1	19986.1	19602.8	20088.8	20101.4	-0.0156233	0.852071	-0.025546	0.760824	-0.0411693	0.625212
PCNP_RAT	Pcnp	22272.7	23000.1	22396.2	21905.3	27980.4	23163.4	23859.8	21840.7	20941.8	0.102459	0.329216	-0.126519	0.234661	-0.0240597	0.814034
MYPT1_RAT	Ppp1r12a	24987.5	22989.4	22113.5	23905.7	26037.7	24101.9	27005.6	12792.5	18722.4	0.0799996	0.764974	-0.404592	0.153545	-0.324593	0.242708
AP3M1_RAT	Ap3m1	19733.1	22941.1	16210.8	20473.8	19278.1	21310.2	20519.1	15912.7	17197.7	0.0655892	0.67592	-0.194305	0.232646	-0.128715	0.418556
IST1_RAT	Ist1	19667.2	22841.5	18566.7	21138.7	21245.6	19822	18702.4	19664.8	19497.8	0.03133	0.651034	-0.104003	0.154847	-0.0726727	0.306065
EIF3D_RAT	Eif3d	20382	22770	16871.5	20092.7	19389	19783.9	15463.9	18894.1	18959.3	-0.00759466	0.954922	-0.158831	0.255088	-0.166425	0.234697
GUAD_RAT	Gda	21457.4	22737.8	16046.7	19094.1	17321.2	18437.4	12533.7	24374.7	20788.7	-0.12018	0.66707	0.0195655	0.943874	-0.100615	0.718311
TM9S2_RAT	Tm9sf2	24278.8	22709.1	25942.9	34361.7	32907.8	38930.8	34810.8	28507.9	44243	0.540613	0.000422415	-0.00126491	0.99016	0.539348	0.000429469
COPG2_RAT	Copg2	22436.8	22697.4	16932.9	19604	18133.3	18759	20879.3	15160.3	16930.3	-0.123619	0.414168	-0.105132	0.485094	-0.228752	0.147627
4F2_RAT	Slc3a2	31361.5	22691.2	28849.4	31331.1	28265.1	33475.4	33330.1	30666.5	30845.5	0.176684	0.0972653	0.0296114	0.763513	0.206295	0.0590005
MGAT2_RAT	Mgat2	26207	22632.4	20862.2	25046.7	30034.6	31385.7	28143.6	16410.7	27375.3	0.310705	0.219657	-0.300341	0.23415	0.0103632	0.965863
GDPD1_RAT	Gdpd1	24068.5	22610.8	21968	14788	26969.7	26190.7	16148.6	19193.3	19305.6	-0.0649114	0.782259	-0.26793	0.269971	-0.332841	0.178235
DDX1_RAT	Ddx1	29691.6	22594.6	26977.9	44060.6	19681.4	26112.7	30600.3	25009.4	30785.4	0.107752	0.620295	0.0190633	0.92967	0.126815	0.560899
SAE1_RAT	Sae1	17695.2	22439.6	13619.7	16889.6	17327.4	16197.4	13095.9	17284.3	14790.1	-0.0633828	0.69694	-0.167246	0.316243	-0.230629	0.177394
EIF3I_RAT	Eif3i	17380.6	22387.1	15445.8	19101.4	19377.9	19679.1	14284.2	18580.5	18280	0.0924663	0.557266	-0.195428	0.229815	-0.102962	0.514412
IF4E_RAT	Eif4e	19361.8	22381.7	13123.8	23645.4	18164	20683.2	16465.5	22821.4	20248.4	0.214459	0.388018	-0.0744879	0.759908	0.139971	0.568417
PGM1_RAT	Pgm1	20645.8	22375.3	15246.8	23893.3	17960.9	20154.4	12148.8	25133.3	21864.7	0.0987661	0.758764	-0.124512	0.699099	-0.0257456	0.936032
KPCD2_RAT	Prkd2	20402.7	22335.1	17270.5	17848.1	19737.4	20577.3	20274	18311.8	19746.2	-0.0395454	0.750519	0.00541089	0.965199	-0.0341345	0.783581
MRCKB_RAT	Cdc42bpb	26077.3	22332.6	18162	22905.2	26747.9	28822.2	24799.1	21517.6	21761.1	0.246472	0.14955	-0.201576	0.229651	0.0448968	0.780592
DDC_RAT	Ddc	16121.8	22290.8	12906.2	15400.5	16214.4	15651.8	10440	15845.5	15862.3	-0.0823188	0.731982	-0.191595	0.432126	-0.273914	0.26989
ACSL1_RAT	Acsl1	26234.8	22206.4	19432.9	21076.2	30175.3	24466.9	23667.5	17420.5	21963.4	0.152954	0.448759	-0.260342	0.210613	-0.107388	0.591748
ARRB1_RAT	Arrb1	21577.8	22131.1	19009.9	22531.6	18581	23172.1	20430.2	24817.1	19726	0.0319326	0.811081	0.0146552	0.912532	0.0465878	0.727777
DHPR_RAT	Qdpr	19781.2	22108.6	16298.2	20683.3	17166	20960.3	15324.8	15335.8	21065.4	0.020744	0.910714	-0.196011	0.304123	-0.175267	0.355291
DIAP1_RAT	Diaph1	22359.7	22023	17518.3	19794.5	19212	20570.2	16921.3	18003.3	19607.4	-0.0470382	0.674136	-0.129721	0.261387	-0.17676	0.13693
PPAC_RAT	Acp1	20551	22003.5	19977.7	25373.3	15814.8	21781.7	14280.8	26612.3	22009.7	-0.0158753	0.955081	-0.0211332	0.940233	-0.0370085	0.895573
PUR6_RAT	Paics	21677	21999.5	17284.7	19743	21666.5	19577.2	19289.4	18165.8	19850.1	0.00761754	0.943341	-0.0892676	0.413995	-0.08165	0.453557
OSTF1_RAT	Ostf1	20959.9	21931.4	13961.6	20636.9	16848	16625.3	12192.8	18226.9	18163.6	-0.0503043	0.841986	-0.172677	0.499027	-0.222981	0.386767
GRN_RAT	Grn	24769.9	21903.1	18977.5	26308.9	23807.4	31842.4	26710	24904.8	24583.4	0.317965	0.0475886	-0.0954745	0.508597	0.22249	0.143165
RETST_RAT	Retsat	25065	21899.7	22877.4	28922.5	28581.1	36275.1	28508.9	23039.2	26476	0.418577	0.00403943	-0.262016	0.0401423	0.156561	0.185991
PPM1G_RAT	Ppm1g	19975.8	21888	16675.5	21390.2	21085.4	18523.3	16083.5	17211.8	19847.1	0.0654719	0.628555	-0.201542	0.157585	-0.136071	0.325147
TPR_RAT	Tpr	20333.4	21835	17854.5	20535.8	20149.2	23161.4	22609.1	18603.3	19861	0.0912691	0.426544	-0.0660629	0.561554	0.0252061	0.823252
TAP2_RAT	Tap2	23287.4	21825	21323	20730.2	22193	27633	21608.3	18091.7	19028.1	0.0767612	0.549896	-0.257728	0.0666588	-0.180967	0.177116
PALM_RAT	Palm	28206.7	21823.4	22464.6	26299.9	26444.3	25144.7	26290.7	23829.7	23202.8	0.1129	0.190243	-0.0888851	0.293597	0.0240154	0.769995
TMM11_RAT	Tmem11	23386.9	21800.5	21602.9	25562.4	26671.7	31486.5	25685.9	23066.1	26239.4	0.32093	0.00651415	-0.155193	0.122916	0.165736	0.102446
LRRF1_RAT	Lrrfip1	25076	21706.1	19818.8	22408.2	24088.7	22900.7	22692.2	24030.3	20916.2	0.0654994	0.474552	-0.0387021	0.669653	0.0267973	0.767073
MYO5A_RAT	Myo5a	34053.5	21655.4	53880.2	43352.1	42353.4	56883.6	44354.5	21002.5	49816	0.46477	0.407685	-0.390113	0.484546	0.074657	0.89212
SLMAP_RAT	Slmap	17002.2	21562.2	15039.7	25008.1	25006.2	31097.9	12808	11226.5	19243.4	0.606166	0.106996	-0.937728	0.021761	-0.331563	0.353
AK1A1_RAT	Akr1a1	19078.7	21528.1	14409.1	26175.3	13127.3	16932.4	12460.9	20583.3	23561.3	-0.00819906	0.982221	0.0182443	0.960454	0.0100452	0.978219
RAB21_RAT	Rab21	27701.3	21522.6	16304	25794.8	23036.2	20965	25383.9	19561.9	22274.1	0.11931	0.437965	-0.0572153	0.706177	0.0620944	0.682653
CREL1_RAT	Creld1	22187.6	21521.4	14769.8	19526.5	26551.8	29180.2	27779.3	17095.1	22276.5	0.36702	0.203122	-0.172039	0.536025	0.194981	0.484437
PLPL8_RAT	Pnpla8	19074.4	21501	43502.2	16774.9	31770.4	24570.1	14876.5	24815.3	10362.7	-0.000191802	0.999635	-0.591745	0.155709	-0.591937	0.174697
PFKAP_RAT	Pfkp	15241.2	21488.7	13644.6	16767.5	16977	18567.2	12252.2	17660.3	15880.9	0.0807076	0.674445	-0.207056	0.294285	-0.126348	0.513876
KIF2A_RAT	Kif2a	21332.3	21464.3	19229.1	19634.8	25154.6	27827	23421.5	17845.3	19765.3	0.21415	0.21179	-0.244792	0.158789	-0.0306422	0.85175
MGN_RAT	Magoh	20247.5	21431.8	16440.5	18059	18751.3	18055.3	14876.3	14726.3	13470.1	-0.0742073	0.544039	-0.35032	0.0155375	-0.424527	0.00568576
NUP98_RAT	Nup98	25754.7	21420.8	22246.8	25396.2	28295	20143.8	29512.8	21167.9	21094.7	0.07935	0.618073	-0.045134	0.77566	0.034216	0.828785
ERMP1_RAT	Ermp1	24802.8	21418.7	15775.7	25270.1	27224.9	31272.5	27234.5	22501.7	25195.2	0.453394	0.03692	-0.159544	0.411498	0.29385	0.147173
VATE1_RAT	Atp6v1e1	19373.9	21418.3	17344.3	19740.9	19129.6	20369.1	17460.2	18127.6	18620.7	0.0319871	0.691482	-0.128073	0.135196	-0.0960856	0.249443
SSRD_RAT	Ssr4	32955.5	21394.3	34633.7	48435	29849.8	49285	44749.1	46833.6	50958.4	0.515002	0.0199526	0.194599	0.313902	0.709601	0.00367747
TOM20_RAT	Tomm20	24334.3	21315.9	16009.2	25821.9	25449.7	29730.2	21970	26904.3	25820.6	0.411451	0.0412675	-0.118761	0.50952	0.29269	0.124779
GHITM_RAT	Ghitm	25846.9	21313.9	18929.8	23803	24865.9	34531.4	22123.3	27287.9	24866.6	0.32359	0.120805	-0.148395	0.452227	0.175195	0.377818
MOGS_RAT	Mogs	22956	21305.9	21455.2	26010.2	27168.2	30675.9	24545.8	23114.1	24577.2	0.348886	0.000671934	-0.212181	0.0130689	0.136705	0.0782274
FGF2_RAT	Fgf2	23534.1	21299.8	14144	25652.1	24050	34395.2	22638.6	26454.1	21003.7	0.578968	0.0102445	-0.310642	0.121358	0.268326	0.174383
NB5R1_RAT	Cyb5r1	25138.1	21235.1	20420.8	23894.1	26328.2	30950.5	25495	24299	22913.1	0.278953	0.0479544	-0.15198	0.244084	0.126973	0.324895
LYN_RAT	Lyn	32193.7	21192	21321.6	34298	30181.5	31959.9	31881	24010.4	30665.9	0.395147	0.0583869	-0.165019	0.389038	0.230127	0.238638
DDX46_RAT	Ddx46	18372.2	21189.1	19204.4	18335.9	19812	21871.8	19408.3	21087.6	21411	0.0292777	0.72327	0.0471007	0.571117	0.0763784	0.365396
MK15_RAT	Mapk15	28933.8	21166.9	16976.5	23252.6	23908.8	23861.7	21716.8	22621.4	22531.9	0.117178	0.538248	-0.0870553	0.645879	0.030123	0.872994
MRCKA_RAT	Cdc42bpa	16849.3	21134.9	16213.1	8459.2	14240.1	20259.7	2096.98	4362.41	9269	-0.414104	0.553683	-1.6157	0.039888	-2.0298	0.0145897
MYO1E_RAT	Myo1e	25183.3	21116	16983.9	19796.5	22750.7	23589.4	24247.5	20170.3	21254.6	0.0781083	0.640505	-0.0104856	0.9497	0.0676227	0.685521
ROCK2_RAT	Rock2	25013.6	21098.2	25394.4	25571.6	27991.2	26293.1	23018.1	10171.6	14968.3	0.163285	0.572853	-0.808327	0.0176961	-0.645042	0.0461313
ASAH1_RAT	Asah1	21947.3	21072.7	18319	22273.1	24084.3	27181	23177.8	19684.9	22676.7	0.261075	0.0440259	-0.164982	0.173352	0.0960933	0.411459
IDI1_RAT	Idi1	49889.1	21070.4	172887	28547.9	26247.2	80775.9	109743	12878.1	33421.6	-0.528742	0.559205	-0.119241	0.894228	-0.647983	0.476308
VAMP7_RAT	Vamp7	24560.8	21015.8	15162.9	24095	23959.6	28495.8	27589.7	21818.2	23106.5	0.357235	0.105559	-0.0807087	0.693915	0.276527	0.197197
GRPE1_RAT	Grpel1	22092.8	20995.1	15321.3	25803.7	25005.7	27724	20173.8	24310	22217.6	0.443937	0.0177063	-0.238413	0.154286	0.205524	0.212845
P5CR2_RAT	Pycr2	25586.5	20964.8	25339.5	26069	25844.7	32836.6	29586.9	23226.4	28475.9	0.234255	0.0338189	-0.0590147	0.544352	0.175241	0.0941834
MPPA_RAT	Pmpca	24942.3	20953.8	21189	26530.9	28306.6	33766.3	28911.9	28959.7	26707.7	0.398423	0.00621476	-0.0604756	0.603053	0.337948	0.014686
UFL1_RAT	Ufl1	24691	20828.6	20634.8	23203.7	23039.6	24810.4	25055.4	20130.2	22023.9	0.107262	0.244494	-0.0852873	0.347988	0.0219745	0.804375
SYWC_RAT	Wars1	19667.4	20804.7	18764	20967.3	16559.4	19126.8	15299.4	22264.8	21059.1	-0.0697645	0.679685	0.0370982	0.825604	-0.0326663	0.846112
NPL4_RAT	Nploc4	22459.6	20789.7	21046.3	22204.2	21709.5	22882.6	20781.2	18913.6	19808.6	0.055549	0.248261	-0.167528	0.00474692	-0.111979	0.0344967
SMU1_RAT	Smu1	19553.3	20786.6	17960.7	19798.7	23626.6	22720.3	21649.1	18692.1	19563.9	0.180629	0.0906931	-0.141622	0.171621	0.0390069	0.692029
PRC2A_RAT	Prrc2a	23231.8	20749.2	15852.6	20262.2	22449.8	22387	19769	19515	17881.1	0.138092	0.360337	-0.187298	0.223556	-0.0492053	0.739173
UFC1_RAT	Ufc1	22386.5	20743.5	16756.3	21458.7	16657.6	20166	13782	26230.8	19588.6	-0.0367713	0.889767	-0.00853652	0.974318	-0.0453079	0.86444
HNRH2_RAT	Hnrnph2	35077.7	20667.7	22256.2	29032	30110.9	30892.9	32535.8	31925	34425.7	0.24769	0.241979	0.134997	0.512043	0.382688	0.0849841
SMCA4_RAT	Smarca4	24024.4	20666.3	17309.4	14077.8	19286.8	11255	17148.5	8832.43	14152.3	-0.497244	0.150716	-0.170535	0.603185	-0.667779	0.0641429
KCY_RAT	Cmpk1	18727.7	20654.5	15193.7	18609.5	15062.9	16281.8	12367.1	18488.9	16981.5	-0.121601	0.545333	-0.0777222	0.697298	-0.199324	0.329847
CC50A_RAT	Tmem30a	22820.9	20614.2	20595.2	17487.4	21321.5	18189.4	19075.5	12742.1	15735.8	-0.171526	0.311095	-0.275448	0.118895	-0.446974	0.0208239
BCAM_RAT	Bcam	23082.7	20447.4	20073.7	23968.1	25447.3	29493.9	25359.2	27174.3	26891.8	0.308338	0.00881184	0.0142892	0.880794	0.322627	0.00690184
SRGP2_RAT	Srgap2	18404.4	20425.4	16702.5	15868	18435.2	16175.9	16953.7	12712.6	12693.7	-0.136017	0.405817	-0.263484	0.12541	-0.3995	0.0306122
SAHH2_RAT	Ahcyl1	19255.8	20417.7	13519	20144.5	18429.6	19127.8	16842.1	16278.4	18517	0.139329	0.409979	-0.161401	0.342993	-0.0220717	0.894136
PARP1_RAT	Parp1	21858.5	20410	18227.1	26420.4	24850.3	29299.4	19615.3	30100.9	26300.6	0.414074	0.0385939	-0.102965	0.562138	0.311109	0.102357
G6PC3_RAT	G6pc3	21802.5	20403.3	14622.5	26088.7	21666.8	28196.7	23502.8	20411.1	24476.3	0.430981	0.0438961	-0.146955	0.445154	0.284027	0.157165
GNA13_RAT	Gna13	22014.5	20388.6	16895	21379.1	21880.4	26194.5	22923.7	21143.9	20194	0.230763	0.103253	-0.10803	0.41804	0.122732	0.360127
CSN2_RAT	Cops2	17685.9	20368.8	15190.3	17015.2	14117.6	16427.1	10993.8	17419.7	13983.7	-0.157242	0.446503	-0.186415	0.369958	-0.343656	0.115898
NHRF1_RAT	Slc9a3r1	20682.2	20318	20172.3	20380.8	20197.4	21944.3	20666.3	20686.2	20268.2	0.0305679	0.488856	-0.020022	0.647712	0.010546	0.808983
OLA1_RAT	Ola1	17622.3	20318	12838	15792.9	12515.3	12099.6	9484.58	15335.3	11900	-0.314214	0.234315	-0.155486	0.54385	-0.4697	0.0890892
GCP60_RAT	Acbd3	23119.2	20299.6	19403.9	23140.4	22052.5	22952.8	25147.9	15690.8	19682.8	0.121045	0.40934	-0.197577	0.191459	-0.076532	0.597609
AGRF5_RAT	Adgrf5	20902.7	20285.1	15743.1	19514.7	19907.2	20406.1	22570.6	14410.6	17700.9	0.0826728	0.668018	-0.153816	0.430821	-0.0711433	0.711703
RAB12_RAT	Rab12	21617	20256.5	16138.5	20034.9	22447.2	23416.2	22733	18940.2	20289.8	0.191836	0.184669	-0.0898562	0.517912	0.10198	0.464598
ARLY_RAT	Asl	12915.5	20242.9	10824.7	13380.6	12803.4	11753.6	10502.6	9944.32	11754.8	-0.163694	0.497244	-0.237948	0.330675	-0.401642	0.116652
KAP0_RAT	Prkar1a	21064	20210.1	15380.3	19954	18357.8	19022	16140.3	22455.3	19659.6	0.0299312	0.859707	0.0107406	0.949388	0.0406718	0.81034
BASP1_RAT	Basp1	22097.2	20129.2	22062.7	28595.7	26258.7	28740.2	30355.4	26906.1	27236.9	0.378965	1.51459e-05	0.0145982	0.754014	0.393563	1.11511e-05
PPCE_RAT	Prep	16638	19982	11961.6	17382.8	14683.4	17162.2	10180.1	21902.6	17365.1	0.0464981	0.889967	-0.0593458	0.859894	-0.0128477	0.969492
RHEB_RAT	Rheb	15208.9	19974.1	14347.1	15178.8	18006.6	14835.3	16292.3	12717.7	14645.7	-0.0347304	0.836578	-0.139371	0.416267	-0.174101	0.314864
AL4A1_RAT	Aldh4a1	18245.7	19939.7	18841.7	21163.4	19152.9	25512.7	22084.6	15957.8	21267	0.197739	0.280928	-0.15481	0.392552	0.0429295	0.808926
MIC10_RAT	Micos10	25975.1	19920.9	20971.5	35183.6	28462.2	42082.1	35331.2	32595.3	35173.3	0.652438	0.0011313	-0.0190228	0.894177	0.633415	0.0013738
CSDE1_RAT	Csde1	18895.3	19913.4	14367.9	15457.4	16825.6	15889.1	15088.5	10091.6	15232	-0.12921	0.537435	-0.277759	0.201444	-0.40697	0.0742088
LPP_RAT	Lpp	19239.8	19845.7	14731	21185.7	19753	18095.3	17163.9	16084.2	18886.5	0.143	0.318315	-0.179465	0.217573	-0.0364655	0.793707
ABB_RABIT_CONTA		16233.4	19834.6	16858	20097.6	19052.9	21418.1	20963.9	13799.5	17869.6	0.198486	0.261316	-0.221946	0.213032	-0.02346	0.890469
ITA1_RAT	Itga1	22893.1	19819.4	16836.4	16994.7	19212.7	19999.1	19876.2	19436.5	15618.7	-0.0754449	0.626794	-0.0379961	0.80557	-0.113441	0.468473
PLCG1_RAT	Plcg1	17861.8	19813.3	15806.6	17363.9	15775.6	15026.3	13720.1	15136.3	13582.4	-0.147536	0.0908602	-0.181743	0.0445844	-0.329279	0.00222134
IMDH1_RAT	Impdh1	18341.6	19792	13454.7	16517.5	18028.9	15508.1	14123.9	11140.7	15368.4	-0.0269399	0.888426	-0.311126	0.12991	-0.338066	0.103555
GAK_RAT	Gak	17862.4	19751.7	16657.5	17993.2	21321.7	16668.4	20966.6	14644.9	16753.6	0.0406049	0.806611	-0.104641	0.532098	-0.0640363	0.700184
TMM33_RAT	Tmem33	20276	19734.6	18126.3	26476.9	25455.2	35784	27786.6	27588.3	26303.2	0.577807	0.00198821	-0.0861073	0.537545	0.4917	0.00523628
HMGN2_RAT	Hmgn2	23247.7	19701	24470.4	26199.9	23327.7	28888.5	25920.6	29371.4	26975.3	0.218568	0.0850095	0.072682	0.536008	0.29125	0.0297819
EDC4_RAT	Edc4	22354.7	19696.7	13615.1	18747.3	19916	16967.8	20747.8	15467.3	17079.9	0.0265585	0.881302	-0.0696434	0.696481	-0.0430849	0.808796
ATAD3_RAT	Atad3	22626.4	19695.9	21895.9	20897	24419.5	25890.9	22860.4	20480.4	19677.1	0.145739	0.196086	-0.173391	0.131021	-0.0276514	0.797028
EMC10_RAT	Emc10	20610.2	19674.5	17905.6	22079.7	21333.2	24621	22752.3	16824.8	19556.8	0.225203	0.0969476	-0.210478	0.117413	0.0147254	0.906244
PRP6_RAT	Prpf6	18534.3	19666.8	17741	17907.5	19927.7	21882.8	21288	17078	17787.8	0.0906956	0.433695	-0.0906922	0.433712	3.40927e-06	0.999976
CANB1_RAT	Ppp3r1	17068.4	19663.2	15762.8	16671.6	18190.3	16403.8	15337.8	13243.2	16472.8	-0.0295818	0.800803	-0.190722	0.128151	-0.220304	0.084933
PORIM_RAT	Tmem123	21305.4	19650.1	17822.5	18920.1	21078.4	23246.4	20775.5	16201.9	18578	0.104408	0.427324	-0.189348	0.165943	-0.0849401	0.515871
CPSF5_RAT	Nudt21	21296.7	19648.8	18072.9	23195.5	20531.2	20502.1	23811.3	19189.2	20699.5	0.122841	0.069755	-0.0152976	0.803533	0.107544	0.105169
CCD47_RAT	Ccdc47	24271.7	19612.5	19149.1	22325.9	22530	31732.3	21598.5	27646.9	20676.5	0.269397	0.199271	-0.123491	0.541167	0.145906	0.472182
NDUA9_RAT	Ndufa9	28172.5	19598.5	17267.2	21733.3	24817.5	31085.1	28005.6	25736.6	24215.5	0.271472	0.244213	0.0193276	0.931254	0.290799	0.214742
PPBT_RAT	Alpl	18860	19596.3	19123.7	22392.7	18555.4	19702.2	20098.5	14432.8	18147.8	0.0706531	0.553763	-0.212332	0.0976071	-0.141679	0.248698
MCL1_RAT	Mcl1	21128.4	19554.1	20878.2	20418.7	19156.6	22373.9	20937.4	15606.4	18869	0.00696509	0.935549	-0.168436	0.0752184	-0.161471	0.0859822
K2C8_RAT	Krt8	78138.2	19551.1	308571	37158.1	28896.4	86156.6	176468	9848.62	28696.2	-0.783094	0.508897	-0.297111	0.799991	-1.08021	0.367503
PLCD_RAT	Agpat4	23213.2	19546.9	23832.8	24054.7	23494.7	29025.7	27923.9	23504	25326.9	0.200385	0.0489262	0.00636082	0.943999	0.206746	0.0434709
CHM4C_RAT	Chmp4c	17073.4	19531.7	11904.9	14021	17981.6	13881.7	13990.7	4688.47	12722.5	-0.0606066	0.897671	-0.689421	0.166645	-0.750028	0.136048
SF3A2_RAT	Sf3a2	15283.3	19505	17914	17871.7	24139.9	23846.7	13711.9	25044.9	17523.8	0.315333	0.0442265	-0.257876	0.0882789	0.0574574	0.680216
ARHG1_RAT	Arhgef1	20313.5	19488.9	15975.9	16926.8	18167.2	17523.4	16319.9	15193.7	16157.9	-0.0770206	0.435275	-0.14253	0.165068	-0.21955	0.0449266
F210A_RAT	Fam210a	19948.2	19435.9	25210.3	20777.4	21899.4	21421.6	19912.4	16690.6	19677.1	-0.00134013	0.991812	-0.191915	0.165091	-0.193256	0.162466
TYW4_RAT	Lcmt2	11255.3	19423.9	5393.28	6039.35	8679.05	5295.52	4905.19	2382.11	4279.56	-0.695583	0.32248	-0.824231	0.246178	-1.51981	0.0479895
TCPR1_RAT	Tecpr1	18376.4	19408	16587.3	18671.4	18674.3	18918.7	20144.2	7783.4	15058.9	0.0523706	0.879516	-0.494083	0.175298	-0.441712	0.220924
PDIA5_RAT	Pdia5	23283.4	19378.7	22840.7	22582.3	22756.5	23778.9	18643.2	16305.1	23491	0.0819264	0.477477	-0.258362	0.0442099	-0.176436	0.144909
CD82_RAT	Cd82	30833.7	19323.4	30220.1	32327.7	27612.8	36472.3	30785.8	35635.2	37158.3	0.284846	0.156596	0.108114	0.571859	0.39296	0.0617929
STRAP_RAT	Strap	21147.4	19322.8	21556.3	24773.4	21008.3	21801.8	19525.8	25282.5	24542.3	0.121769	0.334859	0.0315309	0.797849	0.153299	0.231636
NICA_RAT	Ncstn	21522.1	19236.1	20885.1	26166.7	24151.8	27977.5	23140.4	24349	26324	0.344006	0.000699245	-0.0844928	0.247024	0.259513	0.00420099
GPX4_RAT	Gpx4	18256.9	19220.1	20797.5	22578.9	21333.6	24248.3	19867.8	18978	20859.4	0.226171	0.00192708	-0.190175	0.00544925	0.0359958	0.508865
AUHM_RAT	Auh	24969.8	19171.6	20385.2	26351	27289.5	31920.3	26379.8	26719.7	27560.5	0.411333	0.00684428	-0.0802477	0.513243	0.331086	0.0204413
LUZP1_RAT	Luzp1	25092.8	19163.6	18966.2	63567.4	24925.6	64629.3	26572	56954.6	61730.7	1.16301	0.044798	-0.0441314	0.931504	1.11888	0.0517655
PSIP1_RAT	Psip1	25433.6	19130.9	21408.5	21887.9	28776.8	28852.5	26628.5	22382.2	23450.1	0.267639	0.124166	-0.126274	0.444273	0.141365	0.393741
SCAM1_RAT	Scamp1	20260.3	19107.4	20492.9	22611.1	19934.5	24838.4	25098.1	20972.9	19991.1	0.165653	0.156232	-0.029801	0.787047	0.135853	0.236339
DEK_RAT	Dek	19644.4	19098.1	18585.4	24920.1	27851.5	28603.1	28300	25993.6	23064.2	0.503177	0.000283635	-0.0755412	0.412049	0.427636	0.000884623
SH3B4_RAT	Sh3bp4	20099.7	19078.4	20177.5	22202.9	21191.1	22223.4	21060	19255.2	20068.1	0.144808	0.0249926	-0.120545	0.0522448	0.0242633	0.663412
KC1A_RAT	Csnk1a1	22387.4	19043.6	17321.3	20827.8	19946.7	19971.7	20024	19122	17498.8	0.0560232	0.420483	-0.102798	0.155826	-0.0467744	0.498796
NID2_RAT	Nid2	19460.9	19022.6	20358.2	25490.2	25088	31323.8	27895	23091.5	22825.2	0.470098	0.00290831	-0.148732	0.232665	0.321366	0.0219334
CAMP2_RAT	Camsap2	15767.8	19016.7	8532.86	8786.69	14121.3	13253.8	9082.45	11378.9	13313.1	-0.212559	0.59661	-0.0857703	0.829741	-0.29833	0.461034
MLP3A_RAT;MLP3B_RAT	Map1lc3a;Map1lc3b	20362.8	18898	14569.3	23715.4	24886.4	21929.3	23937.9	17175.5	17594.4	0.402314	0.0149411	-0.279759	0.0665532	0.122555	0.384516
GORS2_RAT	Gorasp2	17504.3	18834.2	15860.3	18166.5	21245.9	19373.9	19806.4	15186.1	18456.5	0.172031	0.194506	-0.14324	0.273121	0.0287905	0.819768
CDK1_RAT	Cdk1	14100.4	18822.7	13952.1	16389.7	16675.6	16523.2	12377.8	14004.8	15537.6	0.0954429	0.49934	-0.248528	0.100059	-0.153085	0.288128
HSDL2_RAT	Hsdl2	20479.7	18815.4	16803	26760	29880.3	33162.2	24018.6	18686.3	18748.6	0.677998	0.00089699	-0.551967	0.00332522	0.126031	0.389933
NENF_RAT	Nenf	19004.3	18760.6	16801.7	22432.5	19635.7	26053	23053.5	22223.1	23758.6	0.312629	0.0185841	0.0283241	0.800939	0.340953	0.0121973
SYNPO_RAT	Synpo	30515.2	18756.4	28481.5	28692.6	23699.1	31322.3	30201.3	35086.2	33457.5	0.12859	0.529935	0.245045	0.244631	0.373636	0.0901657
SGMR1_RAT	Sigmar1	19273.5	18752.2	17680.8	18133.3	20268	22739.2	19380.5	16587.7	17251.7	0.129056	0.225825	-0.197189	0.078212	-0.0681331	0.509729
S27A1_RAT	Slc27a1	18300	18738.7	16186.6	18236	21298.9	20017.3	18689.2	12719	17433.2	0.162055	0.333383	-0.302598	0.0886497	-0.140542	0.398422
MTPN_RAT	Mtpn	23611.4	18714.7	15507.7	33684.7	23937.2	30387.9	37310.7	27734.7	30914.6	0.612734	0.0013509	0.128243	0.36402	0.740977	0.000368589
ADA17_RAT	Adam17	24137.1	18697.4	22840.7	23802.6	26915.5	23978.4	26405.6	8347.8	16359.6	0.191863	0.634045	-0.696947	0.107137	-0.505084	0.22691
IDE_RAT	Ide	15672.2	18696.3	12497.3	16110.7	13841	16066.7	11650.7	15397.3	13042	-0.0105107	0.954033	-0.204924	0.277621	-0.215434	0.255345
RBM10_RAT	Rbm10	19838.3	18680.2	16344.3	17215.7	19534.9	17465.4	19310.4	16576.6	16388	-0.0147717	0.876862	-0.0543684	0.5718	-0.0691401	0.474612
SUMO1_RAT	Sumo1	16068.8	18624.3	13226	15580.8	14392.3	15593.5	14216.6	17543.9	16862.7	-0.0596042	0.686155	0.0887875	0.549503	0.0291833	0.842607
NFIA_RAT	Nfia	21274.4	18569	18955.4	22935.5	26943.7	25531.9	25773.7	16919.4	21937.6	0.358403	0.0550193	-0.240617	0.173166	0.117786	0.487349
MAGI1_RAT	Magi1	19152.2	18558.4	15566.2	17310.3	20341.5	16506.4	18476.9	8363.97	16938.2	0.0236903	0.941544	-0.383606	0.25312	-0.359916	0.281523
GNL3_RAT	Gnl3	23621.9	18527.3	16551.5	15265.7	21886.7	22295.5	18506.1	21366.9	20235.7	0.0134576	0.947032	0.0343934	0.865272	0.047851	0.813534
RCN2_RAT	Rcn2	17380.3	18523.2	16598.2	19172.9	22011.5	25771.1	22282.7	21273.4	20625.2	0.341756	0.0129324	-0.0512306	0.654231	0.290526	0.0275081
BIEA_RAT	Blvra	13603.9	18480.1	14046.1	12556.8	11408.2	13813.4	10579.7	12466.2	11873.6	-0.278518	0.0844397	-0.112513	0.453563	-0.391031	0.0235172
WDR61_RAT	Wdr61	17474.6	18463.4	14974	14045	15913.6	13463.6	10777.9	10700.8	11955.7	-0.227671	0.151624	-0.375299	0.0295694	-0.60297	0.00248687
CN37_RAT	Cnp	18381	18458.2	18178.5	20543.2	21261.2	22302.7	22040	16905.7	18471.1	0.219797	0.048129	-0.167066	0.116366	0.0527312	0.596817
PLRG1_RAT	Plrg1	24634.5	18385.6	19386.7	22388.8	24124	23891.7	26355	21812.5	21630.5	0.185146	0.163488	-0.0178207	0.887102	0.167325	0.203497
STRN_RAT	Strn	16011.6	18372.3	15495.3	14070.8	16945.3	13698.4	14840.2	9968.42	11239.5	-0.160295	0.373127	-0.324691	0.0901242	-0.484985	0.0195446
GRB10_RAT	Grb10	18734.4	18367.9	15518.2	18075.6	17308.1	16911.4	17635.9	14649	15349.3	-0.00445032	0.95529	-0.138669	0.106023	-0.143119	0.0967536
FBP1L_RAT	Fnbp1l	18122.2	18338	14662.3	18497.8	18656.1	21558.3	15889.1	21254.7	17564.8	0.203514	0.192367	-0.10891	0.470028	0.0946036	0.528797
IF1A_RAT	Eif1a	16617.9	18267.3	14065.3	15582.6	16501.1	15836.5	12384.7	15713.1	14554.4	-0.0227998	0.837039	-0.174586	0.139415	-0.197386	0.100023
CPNE1_RAT	Cpne1	17426.9	18257.2	14656.7	21336.1	15259.6	17927.9	12317.6	21549.4	18847.5	0.10796	0.666255	-0.0741617	0.766378	0.0337988	0.892071
PGAP1_RAT	Pgap1	17939.8	18257	12894.6	12390.4	15722.4	15128.6	14276.3	8589.06	12435	-0.173022	0.487925	-0.316905	0.21795	-0.489927	0.0708651
MILK2_RAT	Micall2	23522.8	18244.9	21480.3	17342.8	20683.8	16645.6	23012.7	19555.8	23409.7	-0.208864	0.157862	0.273052	0.0748756	0.0641882	0.647212
ARG28_RAT	Arhgef28	19997.9	18228.8	20171.1	21260.2	22516.2	21847	19192.2	18015.1	17684	0.169401	0.0462642	-0.258129	0.00652202	-0.0887276	0.2572
EMC2_RAT	Emc2	22833.8	18226.8	19298.1	20829.7	20471.7	28161.3	22400	24172.7	23159.4	0.19343	0.223551	0.02083	0.891152	0.21426	0.181547
MINK1_RAT	Mink1	18485.3	18220.3	17106.3	19210.3	19946.8	18456.1	21358.8	18542.6	20312.2	0.0985619	0.14712	0.0619605	0.344695	0.160522	0.029521
STK24_RAT	Stk24	16969.2	18164.4	15804.1	20114.7	17162.6	17923.4	15070.3	20116.6	17226.8	0.115012	0.372464	-0.0815389	0.522484	0.0334734	0.790897
PIPNB_RAT	Pitpnb	16312.3	18161.1	13615.8	17793.8	16050.1	18333.8	14561.3	18624.3	17650.7	0.125455	0.39583	-0.0431347	0.766161	0.0823203	0.572901
ABCD3_RAT	Abcd3	21953	18102.7	17763.2	21516.5	23222.3	28075.4	21295.9	21885.8	19250.3	0.330248	0.0326608	-0.214937	0.13513	0.115312	0.401437
CASP3_RAT	Casp3	20285.8	18099.4	16011.6	16288.3	13223	12386.6	11900.8	21137.5	13341.5	-0.379952	0.151287	0.110372	0.659516	-0.26958	0.294701
NP1L1_RAT	Nap1l1	21116.1	18081.1	21367.6	27007.7	19999.6	21257.7	19800.7	28367.5	24520.2	0.164361	0.373484	0.0874789	0.630142	0.25184	0.185145
GOGA4_RAT	Golga4	46146.2	18067.5	54818.6	33865.1	51370.4	76447.8	29539.6	34224.5	79077.7	0.492283	0.333027	-0.223391	0.655321	0.268892	0.572276
ATPMK_RAT	Atp5mk	19553.1	18062.9	17122.5	23468.5	23351.3	28013.9	22881.2	20134.5	20712.5	0.448019	0.00113507	-0.228682	0.040277	0.219337	0.0472775
DNJC8_RAT	Dnajc8	18362.2	18037.3	13224.7	18906.7	17961.7	16201.6	15187.3	17114	15653.8	0.109665	0.358997	-0.145135	0.232806	-0.0354705	0.761675
SEC13_RAT	Sec13	16993.2	17961.6	13764.7	18396.6	17141.9	17591.4	14180	17760.2	19048.6	0.133665	0.377228	-0.0698817	0.63886	0.0637831	0.668073
ARL3_RAT	Arl3	19458.6	17960.8	16620.2	16229	17618.1	21369.7	14803.4	18259.6	16139.7	0.0529656	0.575954	-0.162004	0.0893396	-0.109039	0.259485
SCFD1_RAT	Scfd1	19521.5	17952.6	17109	19294.6	22094	24071.1	19555.8	18349.9	17882.9	0.25838	0.0222812	-0.225736	0.0394273	0.0326434	0.735763
ROBO4_RAT	Robo4	22397.9	17948.9	15006.2	17691.7	21780.1	20057.1	19550.6	16051.9	17148.8	0.119128	0.497117	-0.174042	0.328226	-0.0549147	0.751747
PHF5A_RAT	Phf5a	19007.1	17946.4	15949.1	21447.4	21186.5	21434.7	20382	19193.1	17651.3	0.280064	0.000805627	-0.165411	0.0171474	0.114653	0.0739916
APEX1_RAT	Apex1	16847.9	17936.3	16501	20813.1	21193.8	22887.4	19062.2	20822.3	20288.9	0.339227	0.00207572	-0.108718	0.204201	0.230509	0.0175229
3HIDH_RAT	Hibadh	19365.5	17928.4	21386.8	20159.6	21053.8	26519.5	21301.9	22872.3	23137.6	0.200048	0.0411147	0.000739578	0.993167	0.200788	0.0405255
RHDF1_RAT	Rhbdf1	20490.9	17860.9	13980.7	10902.7	16791.8	17481.3	19059.3	17918.6	13098.4	-0.225656	0.408451	0.161027	0.551448	-0.0646287	0.809461
MAP1S_RAT	Map1s	21907.2	17809.9	13308	19188.4	22082.4	13788.1	19790.9	11797.7	15333.7	0.0567275	0.825427	-0.235506	0.370412	-0.178778	0.492334
THIKA_RAT	Acaa1a	18383.9	17777.7	22056.6	26083.2	22784.7	28778.5	22343.4	21389.7	24231.1	0.415487	8.41617e-05	-0.187518	0.0139278	0.227969	0.00491582
NID1_RAT	Nid1	23213	17771.8	13307.5	18109.9	25625.4	23501.5	21259.8	18296.6	28269.5	0.330115	0.254351	0.00394673	0.988703	0.334062	0.249125
IDHC_RAT	Idh1	18255.1	17741.4	14007	17542	13294.3	16751.6	9595.96	20638.2	15186.6	-0.0718823	0.814681	-0.125769	0.68271	-0.197652	0.523534
UBF1_RAT	Ubtf	21199.5	17734.5	15275.2	14610.3	20409.8	15524.6	18099	12676.9	13125.6	-0.10366	0.636574	-0.206772	0.35489	-0.310432	0.177159
GOGA2_RAT	Golga2	20615.9	17726.3	18625.3	20876.2	21181.8	24170.1	24848	19304	19572.5	0.216998	0.0984465	-0.0623489	0.60925	0.154649	0.221532
EMD_RAT	Emd	35079.7	17725.6	31026.5	30104.3	28120.7	32655.8	33203.1	31477.7	30134.2	0.17299	0.478136	0.0627028	0.794564	0.235693	0.33966
NMES1_RAT	Nmes1	17244.7	17725.4	18251.6	19115.2	17633.1	11977.2	19328.8	6602.96	11477.9	-0.155568	0.706471	-0.487499	0.25407	-0.643067	0.14249
S66A2_RAT	Slc66a2	18390.4	17707.2	12512	16827.7	16629.2	18558.4	17851.6	16475.5	15010.5	0.116673	0.48738	-0.0780939	0.639474	0.0385792	0.816127
CD2AP_RAT	Cd2ap	18803.4	17704.3	15788.3	16882.8	16674.7	18539.2	16442.4	20230.1	17958.5	-0.00338446	0.974005	0.0649337	0.536392	0.0615492	0.557402
AQP4_RAT	Aqp4	17399	17641.4	17347.5	19141.4	19534.6	21862.4	19670.7	15173.6	15731.6	0.20616	0.0873206	-0.266633	0.0349482	-0.0604734	0.587416
CDC73_RAT	Cdc73	42375.1	17559	38436.2	46617.5	19649.1	62202	36462.1	47823.7	38496	0.171385	0.787248	0.110154	0.86215	0.281538	0.671998
RBGPR_RAT	Rab3gap2	19549.6	17552.8	15907	19183.3	19284.6	19897.7	19539.3	17558.2	21166.5	0.143801	0.167375	-0.00653395	0.947086	0.137267	0.18549
RB27A_RAT	Rab27a	18363.9	17552.1	14007.4	16386.9	18543.6	19794.6	20753.6	16361.4	16243.6	0.137955	0.386558	-0.0416799	0.78958	0.0962756	0.541204
CDC5L_RAT	Cdc5l	20057.3	17524	14960.2	18895.1	19651.9	19787	19429.3	18044.7	17704.1	0.160883	0.148402	-0.0811167	0.445972	0.0797663	0.453334
PLCB4_RAT	Plcb4	20125.4	17490	15071.5	21826.1	19006	21128.2	21334.9	17705	16726.1	0.241435	0.0480413	-0.157403	0.170221	0.0840328	0.446595
SE1L1_RAT	Sel1l	19140.3	17484.8	18562.8	17341.3	19702.7	23692.2	22403.5	17553.3	19486.5	0.127294	0.383334	-0.0263554	0.85372	0.100939	0.485881
THIC_RAT	Acat2	13514.6	17456	12351.8	13817.8	12163.7	11905.2	8389.88	11274.7	12144.8	-0.180754	0.363091	-0.266849	0.190922	-0.447603	0.0417515
DHCR7_RAT	Dhcr7	19540.4	17454.5	11728.6	18470.1	19143.2	20557.1	19586.1	16921.2	16365.9	0.287191	0.176103	-0.140769	0.489997	0.146422	0.473228
STK10_RAT	Stk10	15268.9	17452.3	11337.8	14639.7	18412.3	15432.5	13249.9	13067	13548	0.153793	0.354787	-0.27551	0.114475	-0.121717	0.459864
NEXN_RAT	Nexn	15182.3	17449.3	11968.1	15141.7	12554.1	13702.8	9058.51	13654.9	12769.7	-0.0945282	0.66039	-0.240557	0.277431	-0.335085	0.14179
IGF1R_RAT	Igf1r	19621.2	17366.4	14960.1	14818.4	25840	26531.7	22040.2	19906.5	21223.5	0.331626	0.217774	-0.0418899	0.870764	0.289736	0.27676
CHSP1_RAT	Carhsp1	16614.7	17357.4	14586	16386.7	13706.4	14562.5	9924.24	16429.2	14277	-0.120987	0.554807	-0.163549	0.428454	-0.284536	0.183031
EMC3_RAT	Emc3	19675.1	17352	19198.5	24446.8	21256.9	28745.6	21543.3	21317.7	23160.9	0.39615	0.000869982	-0.163312	0.0750554	0.232838	0.0185094
NFIP1_RAT	Ndfip1	20400.3	17321.2	10213.7	15274.5	16498.2	15975	14315.8	8902.47	10058.5	0.0525358	0.866797	-0.550315	0.104091	-0.497779	0.136426
RIPR1_RAT	Ripor1	16926.2	17318.8	9861.04	19581.3	17054.4	13150.2	13284.5	15096.1	16422	0.201102	0.451718	-0.138385	0.60144	0.0627167	0.81171
EPN2_RAT	Epn2	20145.4	17292.9	19886.7	22179	19434	22767.8	24418.4	21862.4	25400	0.167447	0.00513888	0.155493	0.00775121	0.32294	5.78041e-05
DX39A_RAT	Ddx39a	17268.5	17287.9	17137.7	24860.8	17878.3	19165.1	20004.5	19744.1	27689.6	0.245162	0.196971	0.120178	0.511798	0.36534	0.067666
NU5M_RAT	Mtnd5	17669.1	17267.4	7751.64	21215.9	19221	23223.1	13690.6	19185.8	21337.6	0.66718	0.0981545	-0.252255	0.5031	0.414925	0.280834
WRIP1_RAT	Wrnip1	18820.4	17219.7	11006.3	19252.1	22500.5	13574.8	10911.2	13612.5	11751.1	0.295722	0.316205	-0.584118	0.0504314	-0.288396	0.327844
GSTO1_RAT	Gsto1	15895.6	17148.1	14280	18168.8	13265.1	15322.1	10349.4	18488.1	16166.8	-0.02532	0.918612	-0.0851777	0.731841	-0.110498	0.657392
VAMP5_RAT	Vamp5	22248.4	17119.2	17998.4	23089.8	22446.8	26693.2	23133.6	21089.2	21070	0.337684	0.0155484	-0.142851	0.239712	0.194832	0.120091
TPA_RAT	Plat	18223.5	17106.6	15873.1	19906.9	21357.1	23751.9	19125.6	16076.4	19960.2	0.343031	0.0119455	-0.239483	0.0561111	0.103548	0.368095
DNJA1_RAT	Dnaja1	16008.2	17103.9	10914.2	14261.5	16293.8	15052.3	11860.1	12073.2	12321.9	0.0756916	0.667968	-0.329092	0.085994	-0.2534	0.171886
SEC20_RAT	Bnip1	19174.6	17096.3	16212	19689.7	21377.6	24116.4	19558.9	21355	18206.6	0.311205	0.0163561	-0.138899	0.221227	0.172307	0.137431
KIF1C_RAT	Kif1c	17620.5	17053.9	17251.6	17020.5	16766.7	17058.5	13483.4	11023.1	14984.5	-0.0302436	0.874174	-0.376055	0.0734196	-0.406299	0.0563581
VATC1_RAT	Atp6v1c1	11634.9	17038.8	11319.5	9637.86	14060.9	15318.5	9445.03	13753.6	16851	-0.0374477	0.868577	0.0255081	0.910222	-0.0119396	0.957896
APC5_RAT	Anapc5	25733.3	17034.4	3693.69	12036.4	4106.67	11433.3	10416.8	3900.11	3455.97	-0.506175	0.534794	-0.66968	0.415344	-1.17585	0.168054
S12A4_RAT	Slc12a4	17380.1	17021.6	12008.2	18352.5	19652.3	20179.4	15908	10767.7	14652.3	0.344913	0.121263	-0.511987	0.0317296	-0.167074	0.428679
CBR1_RAT	Cbr1	15070.2	16984.7	12144.8	13573	11903.9	14878.9	9720.15	17761.3	14800.4	-0.123611	0.635176	0.0293295	0.909814	-0.094282	0.716704
PFKAM_RAT	Pfkm	14549	16965.9	13929.1	13148.3	12321.3	15236	10587.5	12440.1	15469.6	-0.159386	0.359018	-0.0922386	0.589563	-0.251625	0.161372
SFXN1_RAT	Sfxn1	19864.7	16961.8	22267.7	18559.7	19956.8	24354.8	23450.4	16609.1	20309.1	0.0886035	0.553195	-0.0631828	0.670859	0.0254207	0.863646
LRC8A_RAT	Lrrc8a	20409.7	16934.3	26743.5	26335	24084.7	34286.6	27741.6	18126.1	22034.1	0.411451	0.0415719	-0.324294	0.094021	0.0871574	0.62699
IL1AP_RAT	Il1rap	18674.9	16933.4	14445.1	24624.6	20433.3	28272.3	19752.2	21502.7	22476.5	0.546286	0.00508242	-0.191822	0.228584	0.354463	0.0407417
EMAL2_RAT	Eml2	14553.9	16810.6	14083.5	16987.3	11466.4	13755.1	9729.93	18017.2	15696.9	-0.120979	0.659126	0.0128376	0.962456	-0.108141	0.693022
IF5_RAT	Eif5	16025.6	16746	15131.5	17781.2	15979.8	16405.7	14670.1	19509.5	14736.3	0.0663455	0.600766	-0.0481204	0.70322	0.018225	0.884858
GLNA_RAT	Glul	16339.7	16741.3	12993.6	17008.9	16328.9	15887.3	12145.7	18037.1	16764.6	0.104	0.56343	-0.0882542	0.622999	0.0157456	0.929632
GBB4_RAT	Gnb4	19842.7	16723.9	17674	18504.2	20903.8	21726	19356.3	17538.8	18206	0.172964	0.0837539	-0.147762	0.131112	0.0252019	0.783378
RHG29_RAT	Arhgap29	17473.7	16697.5	12879.4	15715.6	17865.4	17168.5	16876.2	24923	18709.5	0.119753	0.642857	0.235702	0.369705	0.355456	0.188187
BLMH_RAT	Blmh	15957.3	16685	14296.8	16273	12935.9	15904.2	10474.4	18616.2	16688.8	-0.0617314	0.795491	-0.0136523	0.954204	-0.0753838	0.751846
PDS5B_RAT	Pds5b	19239.4	16680.6	15134.3	17481.8	19221.3	19860.2	17027.8	16127.1	15383.3	0.152793	0.160218	-0.2199	0.055081	-0.0671064	0.518309
PLRKT_RAT	Plgrkt	15105.7	16662.4	15230	16394.1	16566.2	22725.1	19332.5	13917.3	18216.3	0.229033	0.228963	-0.110855	0.547653	0.118178	0.522112
STX12_RAT	Stx12	23514.9	16658.5	21080.6	26853.7	21528.7	30565.7	27770.9	34391.7	27657.8	0.36585	0.0861705	0.193342	0.335242	0.559193	0.0163685
RAB9A_RAT	Rab9a	16359.1	16652.2	11239.8	15351.9	18001.5	17181.5	15365.2	10366.7	11437.8	0.210989	0.347395	-0.460653	0.0586342	-0.249664	0.270858
CNO10_RAT	Cnot10	15306.9	16652	20899.6	16136.5	12238.7	23992	14783.5	19512.4	15400.1	-0.0563415	0.840666	-0.0310028	0.911841	-0.0873442	0.755682
STK39_RAT	Stk39	13934.5	16630.2	11461.5	12905.5	15169.6	14025	13333.6	12158.4	12479.8	0.0159652	0.911807	-0.146851	0.322051	-0.130886	0.374737
TR150_RAT	Thrap3	20289.8	16593.5	16381.1	18976.5	20972.4	20796.2	21568.3	18787.5	17912.8	0.195207	0.113328	-0.063119	0.584482	0.132088	0.265667
U2AF4_RAT	U2af1l4	24725.1	16588	21912.6	25152.6	18863.8	25830	22852.8	24134.1	21685.9	0.149166	0.385937	-0.0117242	0.944471	0.137442	0.422876
DLL4_RAT	Dll4	19376.2	16571.8	11436.2	17456.9	15926.1	21547	17637.3	12778.9	13142.4	0.235348	0.360851	-0.338687	0.199297	-0.103339	0.682428
AF1L1_RAT	Afap1l1	22796.4	16567.6	17705.5	16969	19485.3	21189.2	19370.4	22884.1	22586.7	0.022413	0.885544	0.171686	0.285971	0.194099	0.231748
PBIP1_RAT	Pbxip1	17104.2	16558.6	16207.3	13503.5	17741.3	19774.9	17778	13765.7	14131.8	0.0151801	0.928897	-0.15133	0.384163	-0.13615	0.431766
AATC_RAT	Got1	14041.6	16542.4	11349.6	15355.6	12027.9	14370.4	10248.7	16930.7	15402.6	0.00324076	0.989447	0.0033366	0.989134	0.00657736	0.978583
FLOT2_RAT	Flot2	16484	16530.8	16147.2	18409.3	17767.2	21234	19755.9	16668.9	17823.2	0.219507	0.0327008	-0.0809428	0.376783	0.138564	0.145949
VPS4A_RAT	Vps4a	14812.4	16500.1	11547.5	13259.2	15103.5	14672.1	13027.1	13295.6	13124.5	0.0193633	0.885534	-0.123411	0.369883	-0.104048	0.446642
GSHR_RAT	Gsr	17586.2	16487.9	13762.2	16970.3	13960	17394.2	11857.6	17621.9	17103	0.0154501	0.937484	-0.0684986	0.728907	-0.0530485	0.788098
CTBP1_RAT	Ctbp1	15104.6	16470.2	11099.4	14953.1	13406	12116.2	13119.7	14219.7	14679.3	-0.061686	0.70592	0.0577123	0.723927	-0.00397372	0.980527
EPHB1_RAT	Ephb1	19376.1	16446.9	18273	20333.4	18157.8	21877.9	18141.6	15581	17453.9	0.157371	0.0356453	-0.237093	0.00477563	-0.0797214	0.242613
LDLR_RAT	Ldlr	20858.3	16435	16865.1	21184.8	20450.4	24040.3	22574.5	21776.7	20276.7	0.283061	0.0328769	-0.0211038	0.855252	0.261957	0.0447282
ITPR1_RAT	Itpr1	17437.9	16378.6	13922.6	19017.6	19378.8	20658.6	19872.8	14399.4	15652.7	0.312361	0.0511295	-0.255109	0.0994837	0.0572512	0.689898
OTUB1_RAT	Otub1	16121.4	16328.2	14123.5	20325.9	12355.4	14089.2	12608	20726.1	18025	-0.0237987	0.927209	0.137578	0.60025	0.11378	0.663941
EFGM_RAT	Gfm1	17252.4	16314.8	18335.6	18532.4	21384.6	25456.7	21169.7	17606.8	19694.5	0.322347	0.0298414	-0.152914	0.252573	0.169434	0.208585
WNK1_RAT	Wnk1	13631.5	16267.7	14823.9	14197.5	17682.2	7947.09	15023.5	6066	12675.6	-0.240147	0.595177	-0.26278	0.561577	-0.502927	0.278413
CDC27_RAT	Cdc27	14889.8	16237	12955.1	16327.5	16122.2	17696.4	15019	15006.9	15192.4	0.190893	0.0510933	-0.148014	0.115169	0.0428793	0.625583
GIT2_RAT	Git2	18984.4	16160.4	15259.1	17421.6	19700.6	16952.7	15279.2	13067.5	14185.5	0.104561	0.35646	-0.346221	0.0105167	-0.241659	0.0513037
MY18A_RAT	Myo18a	18283.9	16159	17001.6	16963.9	20619.1	21779.1	20494.4	18694.3	17126.7	0.200268	0.118699	-0.0717727	0.551865	0.128496	0.297212
STRN3_RAT	Strn3	16314.2	16142.2	14201.8	16571.2	16563.5	17598.9	14124.7	13971	15737.2	0.123042	0.351293	-0.212444	0.123879	-0.0894024	0.493179
PSN1_RAT	Psen1	18061	16089.3	15170.7	18657.8	19744.6	25153.5	20997	17968.9	19241.2	0.357244	0.0262579	-0.117371	0.40571	0.239873	0.108306
RLGPB_RAT	Ralgapb	16454.1	16053.2	14539.4	16003.6	18918.2	17380.2	16855.4	14605.6	15200.1	0.151443	0.11946	-0.16393	0.0954603	-0.0124875	0.890313
STX4_RAT	Stx4	18945.2	16030.7	17257.3	17960.9	17929.8	19759.9	17648.4	19776.4	17221.9	0.0933068	0.414866	-0.0274112	0.807374	0.0658956	0.560986
EMC8_RAT	Emc8	17185	16030.2	15555.7	18725.2	18535.4	22665.7	19598.9	17075.9	18337.8	0.292127	0.0144291	-0.119404	0.248004	0.172723	0.107601
NPTN_RAT	Nptn	20008.6	16014.6	18583.7	24969.9	20659.1	27635.9	23740.5	23245.3	24278.2	0.419825	0.00115459	-0.0298537	0.746986	0.389971	0.00186152
XDH_RAT	Xdh	13811.6	16012.2	11186.8	12148.6	11811.7	12684.8	9031.1	15224.4	11914.5	-0.14758	0.497204	-0.0506782	0.813506	-0.198258	0.366748
PSB10_RAT	Psmb10	14358.6	15981.6	12107.5	14172.6	13260.3	15035.1	9340.85	16267.5	13545.2	0.00810537	0.971259	-0.152382	0.50375	-0.144277	0.526162
CUL5_RAT	Cul5	14601.4	15970.8	10828.5	15163.8	13222	12695.8	9682.21	9581.87	10454.1	0.00385006	0.980796	-0.464022	0.0153821	-0.460172	0.0160128
HDGR2_RAT	Hdgfl2	19809.4	15964.9	18849.1	20646.6	23252	21702.1	20912.4	21382.2	18867.6	0.268503	0.0259455	-0.101473	0.340622	0.16703	0.132064
DLRB1_RAT	Dynlrb1	16176.8	15963	14589.5	22188.3	16664.1	21494.8	16178.9	19126	17357.9	0.358985	0.0197967	-0.18843	0.171899	0.170555	0.212016
PICAL_RAT	Picalm	15745.7	15959.5	10405	14911.9	15242.5	11469.5	17369.1	14422.2	15018.6	-0.00142983	0.992291	0.176401	0.251463	0.174971	0.255047
ATAD1_RAT	Atad1	15055.9	15943.5	9077.52	16245.1	15248.3	21858.2	16398	15304.2	19499.2	0.437722	0.129982	-0.0486588	0.857144	0.389063	0.1727
COX7B_RAT	Cox7b	23474.9	15938.3	22425.9	26245.4	21605.5	24761.6	25625.3	20668.2	19235.7	0.247594	0.10279	-0.154265	0.287161	0.0933292	0.510933
CL2DB_RAT	Clec2d11	18715.2	15936.5	14309.2	17626.4	17302.1	21175.6	17293.8	16463.9	17528.6	0.199199	0.134931	-0.123938	0.333533	0.0752604	0.55031
VPP1_RAT	Atp6v0a1	19433.1	15897.7	17856.7	21592.5	20410.5	26186.7	22337.9	19907.5	21601.1	0.35496	0.00335577	-0.0882557	0.351732	0.266704	0.0157604
HMOX2_RAT	Hmox2	17955.4	15894.3	16053.6	16362.6	19360.7	22494.8	18212.5	18111.1	17549.9	0.212432	0.106504	-0.099949	0.420657	0.112483	0.367124
TPP1_RAT	Tpp1	14168.1	15859.8	13255.6	13066.1	15248.7	13754.8	14401.4	11664.5	12579	-0.0400614	0.722364	-0.12503	0.282039	-0.165092	0.165103
EF1A2_RAT	Eef1a2	17908.2	15859.2	20803.7	32269.7	17806.4	21338.4	21729.7	24653.9	24809.5	0.351082	0.165462	0.0387859	0.871247	0.389867	0.128014
AVIL_RAT	Avil	15075.7	15852.4	11253.1	16413.3	16969.8	18937.7	17598.2	13453.6	15459.3	0.361741	0.0094957	-0.17573	0.142286	0.186011	0.138952
GOLI4_RAT	Golim4	21246.6	15806.1	18164	18986.3	21639.8	23649.3	21948	17501.7	18868.5	0.223884	0.164805	-0.140961	0.36595	0.0829231	0.589112
FEN1_RAT	Fen1	17009.5	15786.3	12067.6	18855.1	18828.5	15847.5	16066.1	16016.4	15464.4	0.265323	0.0207857	-0.166534	0.112952	0.0987886	0.32471
CXCR4_RAT	Cxcr4	20470.6	15779.4	8489.84	19166.7	20187.7	23453.2	20915.4	19395.3	16825.3	0.575485	0.109877	-0.136984	0.682801	0.438501	0.209541
TPD54_RAT	Tpd52l2	16741.8	15753.1	14597.9	20109.6	15230	15018.5	16425.8	15804.4	16737.3	0.0855605	0.428646	-0.0273918	0.796727	0.0581687	0.586879
CREL2_RAT	Creld2	21560.7	15744.3	13798.5	15258.9	21977	21450.2	17994.8	22219.1	23229.7	0.206299	0.389955	0.122902	0.603572	0.329201	0.183379
LARP7_RAT	Larp7	12038.5	15703.5	10916	13873	15312.4	10283.6	10802.4	6622.94	8454.85	0.0273756	0.935744	-0.617525	0.0942904	-0.590149	0.107554
PPP6_RAT	Ppp6c	13656.7	15652	7401.68	11123.3	12220.5	10228.9	8395.89	9993.19	9813.46	-0.0621134	0.819972	-0.251979	0.366624	-0.314092	0.266381
LIN54_RAT	Lin54	9956.35	15649	8124.01	8224.51	17868.6	10380	9411.88	3351.87	7415.81	0.0897386	0.864346	-0.901656	0.111148	-0.811917	0.146178
PNO1_RAT	Pno1	13474.2	15623	13773.1	10835.9	14665.8	10328.4	13235.8	8166.67	9971.43	-0.273605	0.238168	-0.202253	0.374698	-0.475858	0.0555724
NMT1_RAT	Nmt1	19645.2	15608.9	16863.2	17983.9	17880.5	17469	22818.6	8643.15	18212.7	0.0398194	0.903343	-0.215035	0.516927	-0.175216	0.595953
EXOC8_RAT	Exoc8	14134.4	15608.2	12108.8	13769.1	12506.9	12634.7	13383	12839.6	13179.5	-0.0986737	0.327057	0.0192496	0.844268	-0.0794241	0.425745
SSRG_RAT	Ssr3	25526.1	15597.4	31042.8	38155.2	26663.9	42098.3	31583.4	39150.9	36735.5	0.597662	0.046956	0.0282878	0.915681	0.62595	0.0392843
ARFG3_RAT	Arfgap3	17307.5	15585.6	14910.6	15085	14406.7	14106.6	16182.4	15178	15666.1	-0.130572	0.0688928	0.109279	0.117971	-0.0212931	0.743995
ACOT2_RAT	Acot2	18669	15571.2	15576	17237.8	18383.9	22898.3	18367.9	12531.7	17298	0.226803	0.231864	-0.288626	0.137217	-0.0618234	0.734775
STMN2_RAT	Stmn2	16113.5	15554.4	12269.9	15431.7	11381.2	11372.7	12487	15451	12927.5	-0.202935	0.107614	0.146343	0.25601	-0.0565924	0.634787
PP1R7_RAT	Ppp1r7	16943.7	15553.8	13305.4	15785.9	14811.8	15537.6	15532.3	16241	15331.1	0.0170369	0.898989	0.0300764	0.822857	0.0471134	0.726379
NU155_RAT	Nup155	14618.4	15528.3	12933.2	14711.3	16737.8	15416.5	14334.6	13607.2	15389	0.123578	0.194053	-0.112912	0.231797	0.0106663	0.906251
IMA5_RAT	Kpna1	14760.3	15517.8	13671.5	14590.3	15647	15061.2	15456.8	10903.9	12633.2	0.0449731	0.735396	-0.230478	0.107652	-0.185505	0.184293
EXOC4_RAT	Exoc4	14327	15512.5	11910.5	15073.2	14275	15663.9	13532.7	17425	15562	0.116173	0.395098	0.0409081	0.76034	0.157081	0.258022
CHP1_RAT	Chp1	16688.9	15506.4	14853.5	17811	18828.8	20014.7	18859.9	14502.2	16734.9	0.268072	0.031977	-0.184104	0.115688	0.0839679	0.447621
HDGF_RAT	Hdgf	14782.6	15499.4	14697	14172.2	13862.4	16047.3	13642.3	15671	11876.6	-0.0316874	0.780353	-0.104086	0.369882	-0.135774	0.249444
PEPD_RAT	Pepd	11997.9	15477.4	13328.3	15002.9	13700.1	12611	5472.94	14886.2	10561.2	0.0217283	0.9328	-0.386166	0.153448	-0.364437	0.195343
MINP1_RAT	Minpp1	12248.9	15466	11327	12422.4	14475.5	13895.9	13004.2	10948.4	12296.7	0.0732326	0.604372	-0.171082	0.241361	-0.0978491	0.491363
VTI1B_RAT	Vti1b	19486.1	15465.1	13674.5	20163.9	19445.2	21231.8	18851.9	19885.2	15198.6	0.338154	0.0492615	-0.182356	0.251731	0.155797	0.322649
RALA_RAT	Rala	18746.3	15461.3	17062.2	19842.4	20414.2	24919.7	21534.6	20931.2	18663.2	0.343124	0.0178266	-0.0876462	0.4789	0.255477	0.0597184
EXOC7_RAT	Exoc7	14855.4	15428.5	10659.7	14120.8	14986.6	15099.7	13396.4	14484.4	13391.7	0.129089	0.381479	-0.0994476	0.496344	0.0296419	0.837364
BIN1_RAT	Bin1	15537	15422.6	12137.4	13642.5	14489.1	13277.3	12402.6	14134.4	13329.6	-0.0493909	0.623675	-0.0558523	0.579737	-0.105243	0.307204
WIPF1_RAT	Wipf1	9926.15	15379.7	15819	11621.4	12723.6	11007.6	10235.1	9155.47	10936.3	-0.189731	0.410446	-0.222482	0.337885	-0.412213	0.0934935
HAX1_RAT	Hax1	13787.8	15375.8	13619.2	15546.7	15439	11912.5	14767.9	9814.55	11669.3	0.011255	0.945609	-0.285389	0.0952335	-0.274134	0.0884003
WDR12_RAT	Wdr12	16344.9	15371.4	13077.3	16165.4	16456.4	15175.3	17119.5	15616.5	15227.1	0.099042	0.233326	0.00402346	0.959738	0.103065	0.216361
MAGI3_RAT	Magi3	20150.5	15360.1	18103.4	19754.5	20170.8	19085	19163.1	18176.5	17528.4	0.146877	0.158041	-0.105594	0.297055	0.0412826	0.67539
CNDP2_RAT	Cndp2	12437.8	15309.8	14742.5	12347.3	11706.9	14410.2	8557.19	15828.1	15583.6	-0.143502	0.55549	0.0063549	0.978959	-0.137147	0.5728
PSB5_RAT	Psmb5	10809	15284.3	9789.55	12066	9233.42	8134.33	7414.66	6980.21	9513.28	-0.278541	0.271388	-0.293392	0.24838	-0.571933	0.0395111
TAOK1_RAT	Taok1	11573.1	15273.5	8655.23	9828.97	16774.6	17794.3	15757.6	9397.66	16984.7	0.313118	0.41585	-0.0740494	0.84464	0.239069	0.531206
ESF1_RAT	Esf1	14551.4	15202.4	14645.4	12576.2	17284.6	7321.76	19488.9	7451.6	9554.62	-0.341819	0.509599	-0.0659688	0.897488	-0.407788	0.433837
HCFC1_RAT	Hcfc1	15111.2	15190.8	13050.5	17072.1	15551.5	15863.6	15889.9	17437.1	16581.7	0.163831	0.161537	0.0418173	0.706096	0.205649	0.0878178
JIP3_RAT	Mapk8ip3	16428.9	15182.8	12544.5	18832.8	13369.6	13385.9	12478.2	16372.6	15646.4	0.0357324	0.85622	-0.0254665	0.897205	0.0102659	0.958448
LTOR1_RAT	Lamtor1	22660.1	15158.9	19755.6	19252.3	18903.5	24563.4	19576.2	20093.8	19574.3	0.132538	0.447781	-0.0717947	0.677342	0.0607428	0.724432
EXOC5_RAT	Exoc5	14143.3	15128.6	11586.6	13475.3	15184.6	15727.2	14752.4	10845.7	12457.7	0.125448	0.428682	-0.23036	0.162382	-0.104913	0.505749
NDRG1_RAT	Ndrg1	16883.7	15098.9	14622.2	16234.6	14450.9	13970.8	13338.9	16338.9	14824.8	-0.0618626	0.556631	-0.00689284	0.947255	-0.0687554	0.514507
KCC2D_RAT	Camk2d	22115.8	15088	13907	21601.3	18053.4	22031.9	18895.4	22146.2	18669.4	0.296232	0.163641	-0.0457344	0.820096	0.250497	0.231687
MKLN1_RAT	Mkln1	17266.7	15065.4	12806.7	15421.2	17795.6	21054.8	14253.9	16314.8	15382	0.26482	0.119555	-0.230599	0.168438	0.0342204	0.829078
GET1_RAT	Get1	17895.7	15016.7	16090.3	16461.6	17953.4	20902.7	19624.7	13343.5	17672.1	0.171559	0.303748	-0.13892	0.400111	0.032639	0.840237
RWDD1_RAT	Rwdd1	12900.4	15007.3	11264.9	13204	12606.2	12899.6	11718.3	13103	12809.5	-0.00749056	0.945566	-0.0421885	0.701749	-0.0496791	0.652552
JAGN1_RAT	Jagn1	18216	14985.9	18094.7	20643.8	18583.7	25518.7	19936.9	21594.3	21570.3	0.328972	0.0189538	-0.0253858	0.830582	0.303587	0.0271753
METK2_RAT	Mat2a	13917.9	14969.8	9972.93	12772	12875.1	13623.1	8448.7	14675.1	10818.7	0.0361776	0.880248	-0.24664	0.318207	-0.210462	0.390729
HGS_RAT	Hgs	16614.3	14962.7	15126.1	17860.8	13875.9	17067.1	15143.3	17639.8	17998	0.056587	0.64427	0.0615873	0.615689	0.118174	0.344557
LCAP_RAT	Lnpep	18667	14918.5	15252	18466	17562.3	18363	16521.1	13975.6	17415.8	0.16252	0.145502	-0.188843	0.0970952	-0.0263232	0.802131
PPM1A_RAT	Ppm1a	14099.6	14914.1	11223.4	12348.6	13684.3	11219.1	13197.5	10854.5	10496.7	-0.105343	0.346318	-0.111443	0.320537	-0.216786	0.0711858
KC1D_RAT	Csnk1d	17967.2	14896.3	15188	17291.8	17724	18371.2	16482.9	16890	15054.5	0.156664	0.0947723	-0.141968	0.124952	0.0146964	0.864857
BACH_RAT	Acot7	15571.8	14876.4	11513.3	13600.7	11924.4	14638.7	10213.7	14207.7	15914.4	-0.0559576	0.790489	-0.0132914	0.949586	-0.069249	0.742592
ADRM1_RAT	Adrm1	13876.2	14874.6	12368.3	14369.4	13386.1	13443.6	12034.3	12128.2	11710	0.00618174	0.930059	-0.199133	0.0173825	-0.192951	0.0201382
CORO7_RAT	Coro7	16197.1	14863.3	11562.5	14808.4	12587.8	14679.4	10233.2	16582.3	13098.9	-0.0082366	0.969874	-0.0999632	0.648679	-0.1082	0.622272
PLPL7_RAT	Pnpla7	12703.3	14844.7	13886.5	13154.9	17352	18891.1	16779.3	13745.4	13604.4	0.239856	0.222644	-0.152902	0.425279	0.086954	0.646164
CRKL_RAT	Crkl	13611.5	14823.7	7485.35	14456.9	10838.4	12654.1	9454.42	12558.1	13880	0.130881	0.676384	-0.0889425	0.776084	0.0419381	0.893119
AG10B_RAT	Alg10b	17335.8	14821.1	14981.2	17303.3	20843.6	23251.3	17336.7	15590	18139.8	0.374469	0.0175688	-0.258116	0.0766058	0.116352	0.390881
SMAD1_RAT	Smad1	21987.2	14780.9	17977.5	18140.9	19362.6	15004.8	22731.8	17611.1	17075.9	-0.0495498	0.76276	0.125075	0.452368	0.0755248	0.646591
GTF2I_RAT	Gtf2i	14735.4	14761.2	12128.8	15721.1	15444.8	15809.3	15511.1	16531.8	14111.2	0.180356	0.0438111	-0.028406	0.720654	0.15195	0.0798395
CADH2_RAT	Cdh2	17721.8	14733.4	15421.9	17132.2	16517.7	22313.8	16456.2	16655.9	16032.3	0.216354	0.130565	-0.174338	0.212943	0.0420161	0.754029
CSKI1_RAT	Caskin1	14119.5	14721.8	12796.2	4617.14	11300.7	2343.77	12958.4	3138.84	3273.41	-1.48099	0.0862533	0.0408879	0.958759	-1.4401	0.093906
VWA1_RAT	Vwa1	14658	14700.4	9289.55	17390.6	18094.4	22326.2	16627.8	15485.1	16417.3	0.603788	0.0156585	-0.244296	0.259896	0.359492	0.11062
CDV3_RAT	Cdv3	13589	14696.5	10610.1	11687.5	9937.08	13867.1	8957.87	16928.4	11557.9	-0.131941	0.638528	0.0406749	0.884189	-0.0912662	0.744405
PDCL3_RAT	Pdcl3	12162.5	14647.2	11571.9	11561.9	12288	11421.6	10472.8	12143.3	12446.6	-0.115099	0.24295	-0.0119455	0.899662	-0.127045	0.201097
UBP4_RAT	Usp4	13407.9	14641.4	14564.7	12829.5	16376.4	12061.2	11163.8	10917.6	10731.8	-0.058056	0.592421	-0.327832	0.0120476	-0.385888	0.00456757
ACOX1_RAT	Acox1	15543.9	14639.7	13539.6	14868.4	15592.2	15330.7	15952.2	13844.1	12459.6	0.0686908	0.60459	-0.123071	0.361512	-0.0543801	0.680984
ABD12_RAT	Abhd12	17220.5	14631.3	11688.1	13806.8	18202.5	13453.7	13038.4	10569.5	12496.3	0.0664344	0.734978	-0.324449	0.12232	-0.258014	0.208091
ACATN_RAT	Slc33a1	16132	14615.7	13104.7	15798.1	15236.2	19619.3	19140.7	15898.1	14735.5	0.203999	0.202469	-0.0249116	0.870391	0.179087	0.258249
NU107_RAT	Nup107	15009.5	14604.9	13381.5	13744.1	14361.7	13193	15012.3	17232.9	15993.8	-0.0572548	0.507434	0.222676	0.0250172	0.165421	0.0772564
ACE_RAT	Ace	18308.6	14524.3	13641.7	14980.8	15797.6	18349.4	18403.3	15740.6	14918.6	0.0865166	0.57168	-0.00232985	0.987734	0.0841867	0.581896
BPNT1_RAT	Bpnt1	13190.3	14489.2	12559.3	14320.2	11458	13370.1	11135.8	16260.8	14496.8	-0.043262	0.794136	0.0863078	0.604766	0.0430458	0.795138
SNUT1_RAT	Sart1	20488.1	14464.6	17612.4	14542.6	18582	18232.2	20111.2	12652.7	14492.4	-0.0277393	0.902979	-0.139316	0.544544	-0.167056	0.4695
SPTC1_RAT	Sptlc1	16945.2	14446.1	14707.6	15459.4	16152.7	21147.9	15280.9	13385.7	16313.9	0.184215	0.326015	-0.220751	0.244647	-0.0365358	0.841359
ANXA4_RAT	Anxa4	12531	14440.5	8657.2	10949.9	9746.78	10602.4	6749.84	12020	9622.3	-0.15643	0.577116	-0.178493	0.525727	-0.334923	0.24683
LGUL_RAT	Glo1	13453.9	14433.9	12845.4	15686.2	11506.7	13998.7	9079.97	18319.9	14129.4	0.00617282	0.98205	-0.0347939	0.899128	-0.0286211	0.91694
GON4L_RAT	Gon4l	9995.91	14433.2	6010.47	14522.9	12007.2	12194.1	7227.82	10989.7	7615.36	0.431351	0.18666	-0.604545	0.0761385	-0.173194	0.580069
C1QBP_RAT	C1qbp	17772.8	14430	31271	39762	28344.4	47361.2	39108.1	44443.1	44721.6	0.911534	0.0153176	0.180746	0.568457	1.09228	0.00595648
FKBP4_RAT	Fkbp4	13597	14420.6	11358.6	14244.2	11969.6	12491.4	11473	12135.2	11004.8	-0.021505	0.85597	-0.158371	0.202218	-0.179876	0.152638
DMD_RAT	Dmd	14528.5	14390.8	9043.56	14642.2	15956.6	16784.4	14879.4	12182.2	12982.4	0.350806	0.117218	-0.245588	0.256046	0.105218	0.61585
GOGA5_RAT	Golga5	13057.9	14353.9	11948.6	7512.12	13207.5	14820.6	14180.9	15358.1	12443.6	-0.202321	0.464869	0.294034	0.296108	0.0917127	0.737316
ECI2_RAT	Eci2	16086.1	14330.5	14765.8	20247.1	21003	17045	18655.5	6356.89	15723.5	0.363498	0.390328	-0.652917	0.139469	-0.289419	0.490657
AMPB_RAT	Rnpep	12510.1	14290.3	12515.6	14437.2	11822.2	14137	8259.69	15767.8	12808.1	0.0363037	0.884187	-0.17752	0.482357	-0.141217	0.574273
RAB3D_RAT	Rab3d	16805.9	14273.3	14407.3	15476.8	16199	14987.6	16362.7	15397.4	15347.3	0.0402304	0.568115	0.0137699	0.843809	0.0540003	0.446922
ARM10_RAT	Armc10	18094.8	14273.2	14810.3	18193.4	16902.6	17759.4	16139.3	18830.6	14999.1	0.171252	0.187648	-0.0869024	0.487707	0.0843501	0.500238
PTGES_RAT	Ptges	16167.7	14260	15162.4	17099.3	16894	19428.7	18782.4	15789.3	15934.8	0.227688	0.0288763	-0.0827117	0.370094	0.144977	0.132588
S12A7_RAT	Slc12a7	15508.8	14255.3	10668.9	16314.1	15131.6	19229.3	14806.5	13810.8	14660.7	0.336334	0.0640866	-0.221006	0.199009	0.115328	0.487775
HAP28_RAT	Pdap1	12320	14244	14017.6	12043.8	10652.9	11877.8	8339.86	14134.5	10762.3	-0.230263	0.263127	-0.0881685	0.658464	-0.318431	0.133194
PGAM5_RAT	Pgam5	15571.1	14242.8	14685.4	15456.6	17072.3	18286	16587.8	10643.4	14444.3	0.189047	0.288549	-0.306682	0.100547	-0.117636	0.500537
ESTD_RAT	Esd	17826.9	14223.6	16546.4	22609.4	14325.2	18985.5	12260	21468.8	19139.6	0.18384	0.508057	-0.0958756	0.727551	0.0879639	0.749109
TGM4_RAT	Tgm4	13488.7	14215.9	9025.61	14591.3	10600.8	12717.7	9466.59	14749.9	13720.7	0.0176389	0.920854	0.109586	0.557634	0.127225	0.47873
NOLC1_RAT	Nolc1	20330.5	14211.1	14935.7	18159.2	18975.4	18789.8	17022.3	16306.4	14281.9	0.195115	0.193155	-0.23591	0.123238	-0.0407956	0.775368
TM135_RAT	Tmem135	11599.5	14180.3	7070.53	5001.71	7429.27	5613.95	6519.4	3820.85	5438.32	-0.826322	0.0360267	-0.20762	0.551478	-1.03394	0.0131212
CSF1R_RAT	Csf1r	19214.8	14161.5	13390.9	16902.5	17068.4	19533.6	16190.3	12476.6	13927.2	0.209695	0.210044	-0.334089	0.0599835	-0.124394	0.443911
MRP5_RAT	Abcc5	13187.9	14153.8	12093	11453.3	15740.9	11249	14973.5	6282.96	8971.57	-0.0515019	0.878673	-0.421573	0.230698	-0.473075	0.183022
MYPR_RAT	Plp1	12337	14152.4	9758.94	16515.3	12245.6	11421.7	10415.5	15667.7	16781.2	0.146338	0.591268	0.081837	0.762622	0.228175	0.407886
MA2A1_RAT	Man2a1	19562.3	14111.7	8471.93	20694.1	16842.7	26526.7	23097.8	23097.2	21201.2	0.661018	0.0744079	0.0969453	0.774017	0.757963	0.0459709
GSK3B_RAT	Gsk3b	13965.7	14104.6	10533.9	13560.8	13315.9	12551.8	11210.5	13013.4	11362.7	0.0424648	0.687031	-0.150447	0.17446	-0.107982	0.317506
CLPB_RAT	Clpb	16200.2	14101.7	13595.4	14875.1	17057.8	17858.2	15635.4	15106.8	14764.9	0.181637	0.0806635	-0.12591	0.20574	0.0557267	0.560986
HOME3_RAT	Homer3	14008.5	14090.1	11730.9	12139.9	12221.5	11096.9	13352.2	7595.41	7957.02	-0.163988	0.433446	-0.342918	0.120577	-0.506906	0.0320022
TBG1_RAT	Tubg1	12615	14081.6	11530.2	14494.7	16312.2	13775.9	14849.5	9873.61	11211.2	0.223085	0.217357	-0.328871	0.08224	-0.105787	0.544975
HS105_RAT	Hsph1	13989.4	14054.3	7802.74	14436.1	13540.1	13646.7	9286.3	15115.7	13484.2	0.266024	0.381437	-0.164994	0.582125	0.101031	0.734753
PPIG_RAT	Ppig	19104.1	14036.3	14109.8	15879.7	16955.8	17635.9	19224.6	21143.8	15963.6	0.109244	0.508321	0.150166	0.368465	0.259411	0.136354
AKAP1_RAT	Akap1	12430.6	14031.4	11045	16635.3	16883.1	15174.3	13614	14861.2	13887.4	0.381838	0.000301681	-0.200342	0.0154389	0.181496	0.0243914
NCBP1_RAT	Ncbp1	19171.1	14029.3	14980.4	19351.1	20492.7	18143.6	17010.3	11628.6	17030	0.278843	0.151191	-0.364942	0.0702819	-0.0860984	0.63972
CABS1_RAT	Cabs1	13622	14007.7	9509.74	11996.2	8733.82	12495.5	8604.67	16962.8	14200.2	-0.156988	0.470204	0.334396	0.155792	0.177408	0.437324
PAR16_RAT	Parp16	15088.1	14003.4	14031.4	15908.1	15790.4	14584.4	13701.1	3351.18	10205	0.101795	0.843404	-0.988973	0.0796517	-0.887178	0.110152
RM17_RAT	Mrpl17	15739.2	13977.6	14679	14866.1	15459.9	17062	16627.9	14234.6	14789.2	0.0933671	0.292174	-0.0545955	0.529319	0.0387716	0.653242
CNBP_RAT	Cnbp	17379.6	13953.5	14048.1	15855.1	16675.6	16293.7	15671.7	16687	15350.9	0.112869	0.24882	-0.0339295	0.719476	0.0789392	0.410895
UFD1_RAT	Ufd1	20315.6	13952.4	20257.9	21775.3	17021.9	22258.2	20807.7	25545.6	22638.8	0.174278	0.387163	0.181522	0.368595	0.3558	0.0965335
ASNS_RAT	Asns	14600.2	13940.7	17884.7	18946.6	14997	17853.2	12137.5	18048.7	21240.6	0.159593	0.480756	-0.0415386	0.852432	0.118055	0.599608
PLPL9_RAT	Pla2g6	15993.5	13891.2	12335.5	16088.4	12361.8	12475.7	16030.7	13572.9	13133.6	-0.0478129	0.37367	0.0679301	0.216259	0.0201172	0.702858
OAT_RAT	Oat	16502.2	13876.1	16020.9	19795.4	17017.3	23016.7	20869.9	22739.3	20021.6	0.359878	0.0205702	0.0977744	0.465631	0.457652	0.00606114
K2C6A_HUMAN_CONTA		77373.3	13851.3	1.27019e+06	61599.2	21026.3	150351	245782	9599.94	25115.6	-0.93513	0.575207	-0.572128	0.73023	-1.50726	0.373125
SSBP_RAT	Ssbp1	13150.9	13841.6	12966.8	13736.2	15584.2	16626.5	15921.9	11441.5	13726.7	0.197518	0.170479	-0.169761	0.232422	0.0277568	0.838837
RBM4B_RAT	Rbm4b	12383.4	13840.6	12009.4	13144.1	14374.5	14903.1	12690.7	12880.9	12930.4	0.150686	0.0440209	-0.137922	0.0608444	0.0127637	0.847288
FAM3C_RAT	Fam3c	14119.3	13821.1	12358.1	13034.3	15471.6	16131.5	14681.7	7493.44	11961.6	0.143937	0.581083	-0.43523	0.117553	-0.291293	0.276538
LRRC7_RAT	Lrrc7	10308.1	13816.5	11528.8	15257.9	8222.42	12239.1	13117.8	16016.3	9494.96	-0.0322436	0.930857	0.125873	0.735611	0.0936297	0.801393
GOSR2_RAT	Gosr2	17108.9	13807.9	14345.5	17544.5	17401.5	20974.2	19242.6	17298.2	16364.5	0.306	0.0308917	-0.0777825	0.532116	0.228218	0.0889939
PSB6_RAT	Psmb6	12610.8	13799.9	11692.5	14560.3	12025	13747.9	9325.03	14533.4	11708.7	0.0807927	0.654177	-0.200385	0.280177	-0.119592	0.510157
EAA2_RAT	Slc1a2	14162.3	13778.3	9862.39	11874.4	14663.8	14637.7	11887.8	13760.1	11749	0.135115	0.448676	-0.135767	0.446561	-0.000652136	0.997033
VPS28_RAT	Vps28	10787.8	13745.8	10874.2	11972.7	11850.1	12064.9	9798.34	9433.35	11098.1	0.0287247	0.800234	-0.246236	0.0523285	-0.217511	0.0798714
VP35L_RAT	Vps35l	16857.4	13727.9	11589.6	17345.4	17002.1	20013.9	18247.3	14753.3	16468	0.37932	0.0404936	-0.137627	0.4082	0.241692	0.161979
AAKG1_RAT	Prkag1	15831.3	13722.7	12472.5	15045.6	14873.8	14339.7	14347.6	14539	16412.2	0.0813469	0.436468	0.031127	0.76244	0.112474	0.289318
XPO1_RAT	Xpo1	15209.5	13654	9935.9	16857.4	8784.32	11371.8	9801.33	19952.6	16002.5	-0.0977205	0.795319	0.298022	0.436126	0.200302	0.59719
EI2BD_RAT	Eif2b4	7280.72	13651.7	5546.48	15978.7	14100.4	16773.5	17717.2	22535.5	21128.6	0.92573	0.0885089	0.38616	0.446186	1.31189	0.0241446
RED_RAT	Ik	15188.8	13608.1	11448.9	12083.2	14757.2	14394.1	15969.7	11959	11734.4	0.0390719	0.822687	-0.0652432	0.708983	-0.0261713	0.880589
CG050_RAT		9947.44	13600.7	9221.6	10729.9	14670.2	14707.2	12095.8	10677.7	10073.3	0.29729	0.176743	-0.277135	0.204963	0.0201555	0.923016
APOE_RAT	Apoe	15519.9	13566.8	11133.9	14154.3	14688.7	17847.8	15863	15638.2	15144.6	0.220844	0.15596	0.005947	0.967654	0.226791	0.146303
PTN23_RAT	Ptpn23	14864.7	13544	11827.5	14061.1	14751.2	14282.5	10961.8	12937.3	12858.2	0.105035	0.331427	-0.233364	0.0485005	-0.128329	0.241356
NOB1_RAT	Nob1	14208	13533.7	12993.6	11804.2	13954.5	11686.8	17681.5	8452.6	11502.4	-0.125379	0.644696	-0.0544245	0.840558	-0.179803	0.511122
AB17A_RAT	Abhd17a	13665.4	13510	11661.7	10669	13350.9	13053.2	12725.8	8580.1	10263.2	-0.0705243	0.686873	-0.243486	0.184385	-0.31401	0.0967295
RB3GP_RAT	Rab3gap1	14863.9	13508.2	12064.5	15976.1	16079.7	16923.3	16457.9	14732.8	14472.8	0.28125	0.0078244	-0.103006	0.243988	0.178244	0.0593309
EZRI_RAT	Ezr	12955.6	13498.3	7580.77	17478.3	13327.1	17770.1	13815.1	17757.9	17555.9	0.547531	0.0144734	-0.00615111	0.976102	0.54138	0.0195952
CERU_RAT	Cp	11176.2	13481.4	12501.7	10084.8	6160.1	8747.15	14235.8	7154.46	11862	-0.547953	0.0871628	0.334376	0.251707	-0.213577	0.471723
THEM6_RAT	Them6	15622.9	13481	13129.7	15223.2	15605.3	19829.9	15626.2	15658.8	14391.4	0.256188	0.0659325	-0.139944	0.282549	0.116243	0.36722
AAPK1_RAT	Prkaa1	12702.2	13477.8	9699.45	11286.9	13250.5	10374.7	10544	11311.7	11697.1	-0.0326253	0.808569	-0.0511227	0.704913	-0.083748	0.537825
CHST1_RAT	Chst1	14669	13475.6	12035.6	14745.8	15041.9	15984.3	14381.6	12324.9	12228.1	0.191842	0.0720208	-0.236648	0.0331065	-0.0448064	0.645453
ENPP1_RAT	Enpp1	16313.1	13460.1	12605.6	15626.9	15541.5	17556.9	14933.6	13615.8	14192.9	0.207801	0.100352	-0.187726	0.132509	0.0200742	0.863526
NAGK_RAT	Nagk	12237.9	13436.8	9895.74	12410.5	10513.5	12065.7	7292.56	13608.3	11861.4	-0.015898	0.951534	-0.139825	0.595929	-0.155723	0.555586
CHST7_RAT	Chst7	17013.9	13422.7	14306.5	15927.8	18522.8	22317.6	17217	17320.3	15855.9	0.336993	0.0462854	-0.159236	0.303527	0.177757	0.254142
TM214_RAT	Tmem214	17621.5	13414.9	13793.5	17182	17614.9	21612.3	17882	16442.6	16830.6	0.334794	0.0365289	-0.134174	0.351108	0.20062	0.17553
DBNL_RAT	Dbnl	14599.2	13411.5	12325.7	16306.9	13865.1	14402.1	10100.8	15952.5	14472.6	0.144063	0.451086	-0.160545	0.402832	-0.0164824	0.930159
NAA25_RAT	Naa25	11484.9	13411.1	8137.34	8364.71	12215.1	9706.98	5809.48	5701.18	7299.31	-0.112553	0.645315	-0.678833	0.018424	-0.791386	0.00855201
FER_RAT	Fer	16940.4	13382.1	14075.4	10554.6	8553.17	10913.3	10205.3	5841.39	8702.28	-0.585734	0.0215419	-0.287859	0.21874	-0.873593	0.00135057
ACAP2_RAT	Acap2	12224.2	13359.2	10510.2	10310.2	11012	8012.14	8696.05	7458.13	8370.64	-0.305317	0.054689	-0.248228	0.106305	-0.553545	0.00310197
DLG1_RAT	Dlg1	14020.5	13353.5	12887.7	14228.1	14809.5	12523.2	16298.3	16780.3	13034.3	0.0430407	0.725311	0.144647	0.254043	0.187687	0.148346
RAI14_RAT	Rai14	16999.5	13350	12090.5	16325.1	17104.5	17664.1	16708.7	19600.4	16392.7	0.282029	0.073493	0.0407493	0.776444	0.322779	0.0456423
SNX5_RAT	Snx5	13471.4	13348.2	11447.5	12491.5	14072.9	14597	12518.4	13330.1	13679.8	0.105989	0.263564	-0.0562533	0.542541	0.0497357	0.589422
BABA1_RAT	Babam1	11007	13272.5	10722.3	10344.3	8776.58	7829.36	6951.5	4901	7204.71	-0.379977	0.153735	-0.511328	0.0655267	-0.891305	0.00528593
SIR2_RAT	Sirt2	12394.3	13261.3	11888	11124.3	14493.1	10207	13781.2	8624.87	10792.3	-0.082586	0.697256	-0.119786	0.574415	-0.202372	0.350637
GRB2_RAT	Grb2	12589.9	13260.6	9254.61	13373.5	11305.7	12392	10053.4	13292.2	12333.1	0.0927241	0.607843	-0.0616753	0.731764	0.0310488	0.862648
DCTN4_RAT	Dctn4	12586.5	13218.6	8155.22	12729.5	12488.9	12363.7	10201	11738.6	12249.9	0.178229	0.378495	-0.140729	0.483174	0.0375004	0.849813
NDUS6_RAT	Ndufs6	16059.5	13214.8	16139.1	17932	19618.4	23166.2	21360.9	15650.2	18841.1	0.416875	0.0136644	-0.12391	0.387402	0.292965	0.0602813
VWA5A_RAT	Vwa5a	15871.8	13182	13391.6	15819.4	14327.3	16074.1	12305.4	15114	14609	0.126278	0.284573	-0.141059	0.235588	-0.014781	0.896978
DPOLB_RAT	Polb	10372.1	13171.6	10099.2	9914.28	14122.4	16417.1	13444.8	14039.8	12591.8	0.245466	0.247297	0.0160972	0.937108	0.261563	0.219933
NOX4_RAT	Nox4	16421.4	13168.4	13298.3	15558.5	16195.8	20572.8	17167.2	13831.2	14593.6	0.283385	0.0981833	-0.193711	0.239039	0.0896738	0.573746
ZFN2B_RAT	Zfand2b	9301.12	13139.7	10010.9	8522.83	10182.2	#N/A	10267	2773.62	6647.8	-0.199269	0.753958	-0.698124	0.315237	-0.897393	0.182254
ITM2B_RAT	Itm2b	20023.5	13121.4	12787.8	19556.7	17893.5	24751.5	16931.2	14978	17360.6	0.455413	0.056335	-0.325424	0.152199	0.129989	0.547594
FHL2_RAT	Fhl2	13487.2	13115.3	12619.8	12651.1	13609.1	13267.2	11947.2	10810.1	12229.8	0.0110541	0.847931	-0.177418	0.0114095	-0.166364	0.0156958
NEB2_RAT	Ppp1r9b	17133.3	13113.6	13814.3	18581.6	14361.9	14437.8	17050.2	13578.4	13608	0.103982	0.307171	-0.0968037	0.339882	0.00717844	0.942063
CAN1_RAT	Capn1	14496	13109	12192	16420.5	17024.5	14284.1	14996.6	10786.6	14340.3	0.261786	0.113104	-0.261191	0.113817	0.000595001	0.996904
ABCAH_RAT	Abca17	11824.8	13094.4	#N/A	9920.45	11287.7	13280.7	8972.33	#N/A	11391.9	-0.215514	0.038387	-0.182014	0.0564778	-0.397528	0.00754451
GSH0_RAT	Gclm	7799.91	13039.4	8853.62	8297.84	6824.64	7620.08	4952.31	7329.43	8657.75	-0.353744	0.23044	-0.152501	0.592726	-0.506245	0.0987805
MYO10_RAT	Myo10	14143.1	13035	11360.7	12823.5	14283.7	17219	14163.4	12822.6	14989.2	0.196876	0.185336	-0.0707932	0.618486	0.126083	0.382324
HMGCL_RAT	Hmgcl	13362.1	13032.2	7477.74	14818.9	14589.7	17117.6	12150.4	12893.6	13202.5	0.502325	0.0593847	-0.279802	0.260287	0.222523	0.364335
TFAM_RAT	Tfam	15818.8	13003.4	13823.4	14468.1	16933.2	17810.3	16162.8	14126	13492.7	0.205936	0.11756	-0.167416	0.193021	0.0385196	0.753548
ARP19_RAT	Arpp19	12655.1	12997.4	10051.9	11463.1	9608.02	10854.2	6839.21	12801.9	9816.76	-0.155952	0.536225	-0.158664	0.529321	-0.314616	0.226797
MPZL1_RAT	Mpzl1	15161.6	12981.2	12728.6	14345.9	15457	16053.8	14917.2	12847.1	13746.4	0.168964	0.0974971	-0.144778	0.14757	0.0241865	0.797214
AGO2_RAT	Ago2	13755.9	12977.3	10882.2	12845.8	13553.8	13639.4	12637.6	12356.1	11243.5	0.0965913	0.339877	-0.145251	0.163951	-0.0486597	0.623873
TPC2L_RAT	Trappc2l	13376.4	12972.4	14241.5	14653.3	13914.1	15387.7	13173.2	12656.1	13500.3	0.114771	0.0799481	-0.159707	0.022641	-0.0449354	0.459626
EOGT_RAT	Eogt	16084	12968	13898.1	19562.8	16837.5	20240.8	21137.2	17484	17361.4	0.400527	0.000519896	-0.0184495	0.813943	0.382078	0.000720201
TMX2_RAT	Tmx2	13017.5	12961.1	9346.89	13373.8	14165.5	14178.4	12953.5	9921.43	11589.6	0.256094	0.14334	-0.283564	0.109597	-0.0274696	0.867265
AK1CA_RAT	Akr1c15	14846	12955.8	11265.1	12407.4	10539.7	12659.9	10169	10219.8	14989.7	-0.129413	0.514644	-0.0292596	0.881498	-0.158673	0.427118
CAB45_RAT	Sdf4	18804.9	12950.3	15991	18920.5	18994.6	20998.6	17629.9	10679.2	14729.4	0.318159	0.216472	-0.481437	0.0751551	-0.163278	0.512305
PECR_RAT	Pecr	12867.1	12936.2	11375.4	10822.1	14091.3	16253.6	13308.7	16431.8	11884.8	0.129509	0.504127	0.0228062	0.905173	0.152315	0.434305
WASL_RAT	Wasl	11706.7	12917.1	9150.63	10768.6	11834.1	10831.7	10269.6	11711.9	10341.8	-0.00116751	0.99069	-0.0500691	0.619321	-0.0512366	0.611294
ELOC_RAT	Eloc	10989.4	12893.3	10593.3	13677.6	11682.5	13118.8	12380.4	15984.9	14741.5	0.160641	0.236243	0.158953	0.240823	0.319594	0.0325086
AKCL2_RAT	Akr1e2	7814.16	12888.4	14396.4	5407.47	#N/A	4692.8	3360.37	5644.32	4839.69	-0.917706	0.0103743	-0.382009	0.176799	-1.29971	0.00120713
MITOS_RAT	Abcb8	12833.1	12871.3	13443.9	10791.9	16638.4	8262.4	12375.5	2544.89	8287.1	-0.193958	0.757331	-0.835665	0.203139	-1.02962	0.125084
WDR18_RAT	Wdr18	9164.83	12864.6	12519.4	14148.9	12883.6	13815.8	13388.4	11279.8	11167.3	0.256933	0.119627	-0.192847	0.22899	0.0640863	0.678074
STIM1_RAT	Stim1	16439.1	12859.8	9771.19	14598.8	13748.5	20769.7	16402.2	19959.6	19265.7	0.337667	0.199177	0.199136	0.434874	0.536803	0.0550629
SELT_RAT	Selenot	14194.6	12851	13569.8	16883.2	15167.1	20568.2	17621	17124.9	18012.3	0.363106	0.00399214	0.0151422	0.876445	0.378248	0.00313042
S38AA_RAT	Slc38a10	15571.8	12845.2	11717.4	11989.7	15520	17164.8	16227.5	12875.1	12294.2	0.14885	0.451771	-0.104789	0.593266	0.0440608	0.821111
CC90B_RAT	Ccdc90b	13501.3	12842.1	11957.4	11840.5	14746.8	14692.7	14408.2	9055.49	11116.4	0.102446	0.592478	-0.274265	0.171554	-0.171818	0.376315
EBP_RAT	Ebp	16086.6	12839.6	12158.1	14254.4	12758.8	16077.8	16683.1	12900.2	15707.3	0.0731982	0.58042	0.0697475	0.598097	0.142946	0.291807
AGRL4_RAT	Adgrl4	20678.6	12823.8	14003.9	18705.5	20682	18866	17935.8	10862.1	16492.6	0.324945	0.189326	-0.394557	0.118776	-0.0696118	0.767901
LIMK2_RAT	Limk2	13574.2	12803.8	9821.03	14390.6	13647.8	13481	12324.1	7156.75	10568.3	0.211113	0.358342	-0.502041	0.0468505	-0.290928	0.21499
UFM1_RAT	Ufm1	11002.7	12801.2	9215.33	11398.4	10348.1	#N/A	6870.72	9193.64	#N/A	-0.00828435	0.96936	-0.450478	0.088302	-0.458763	0.0633302
GSTM1_RAT	Gstm1	12382.8	12782.6	8502.58	13449.9	8195.02	10915.8	6482.84	16514	12071.8	-0.0538852	0.894875	0.0343958	0.932762	-0.0194894	0.961865
ZDH17_RAT	Zdhhc17	15048.9	12760.4	13759.6	12647.7	12246.7	13180.3	8188.66	10630.7	11090.8	-0.124036	0.356184	-0.360123	0.0199258	-0.484158	0.00424156
PLD3_RAT	Pld3	11520.7	12739.5	9982.66	11963.3	11853.5	12482.7	11739	10945.7	11557.2	0.0909413	0.333602	-0.0844647	0.367438	0.00647662	0.943586
TM245_RAT	Tmem245	14861.8	12738	10956.1	12589.1	14991.1	13230.6	11152.5	11052	9129.35	0.0892232	0.473325	-0.383296	0.0105729	-0.294073	0.0357659
YMEL1_RAT	Yme1l1	15973.8	12713.2	14292.5	15361.4	15214.2	19135.1	15129.1	15589.9	15001.5	0.207888	0.112771	-0.112631	0.365967	0.0952567	0.44149
NRM_RAT	Nrm	14948.5	12710.8	11692.7	16192.3	16042.8	20405.8	16651.6	15653	15603.2	0.418186	0.00979722	-0.127424	0.346124	0.290762	0.0494848
CD81_RAT	Cd81	17037.7	12701.3	12549.9	13032.4	15255	14583.3	14611	12404.9	12012.5	0.0314413	0.836885	-0.137733	0.377438	-0.106291	0.491884
CREB1_RAT	Creb1	17261.2	12700.4	12704.6	18555.6	19493.7	18258.3	20109.6	12501.1	12780.9	0.415217	0.0362367	-0.346493	0.0704156	0.0687246	0.693554
RFA2_RAT	Rpa2	10975.8	12700.3	9891.25	12695.8	12208.5	13219.3	12241	10498.9	12339.3	0.190493	0.114153	-0.123227	0.287031	0.0672664	0.552055
NCBP2_RAT	Ncbp2	12525.8	12693.9	9950.66	13575.4	12472.5	14017.8	12188	10752.7	12615	0.195037	0.129015	-0.173906	0.170374	0.0211313	0.860327
NOVA1_RAT	Nova1	12022.4	12689.6	13875.1	10946.1	12993	10380	12391.9	12827.9	14117	-0.173305	0.158511	0.201384	0.107614	0.0280799	0.808844
S1PR1_RAT	S1pr1	13658.8	12682.1	11704.8	14386.6	13957.5	15475.7	13701.5	10624.6	12202.7	0.20535	0.0687215	-0.26894	0.0241241	-0.0635893	0.538119
DUS3L_RAT	Dus3l	11081	12678.3	7730.18	12833.2	10482.5	12075.2	13251.7	9145.91	9256.2	0.193626	0.401389	-0.178011	0.43901	0.0156145	0.944934
SHRM2_RAT	Shroom2	13621.9	12658.6	13045	11891.1	11467.2	10398.4	12620	8305.33	9441.45	-0.221928	0.173181	-0.172953	0.278665	-0.39488	0.0272606
WBP11_RAT	Wbp11	10723	12644.6	6818.75	9714.02	10926.5	10216.6	10509.5	11213.6	11268.2	0.0766941	0.733491	0.0974384	0.665964	0.174133	0.4457
SETD3_RAT	Setd3	12489.4	12624.9	11671.7	14661.1	11957.7	12822.6	10423.1	11341.6	10932.7	0.096209	0.278133	-0.266187	0.0109453	-0.169978	0.0718523
SMAD4_RAT	Smad4	13815.5	12618.2	11628.1	12015.4	14312.2	8872.35	12583.6	9089.29	9071.41	-0.136629	0.49973	-0.185447	0.364799	-0.322076	0.131776
HBS1L_RAT	Hbs1l	11203.7	12606.6	11050	12171.8	13524.3	11372.1	10706.2	9574.4	11997.7	0.0874665	0.442218	-0.202046	0.0963045	-0.11458	0.319799
ADAS_RAT	Agps	13254.9	12605.3	10847.6	13677.2	14019.3	16350.5	13343	13761.3	13890	0.263535	0.0245939	-0.0992621	0.336572	0.164272	0.127277
LRRF2_RAT	Lrrfip2	13663.9	12603.9	12043.5	13500.8	12475.3	13442.2	16787.7	10588.1	11656.1	0.0421302	0.774245	-0.0426491	0.771555	-0.000518933	0.997174
LIN7C_RAT	Lin7c	13735.5	12603.3	12177.8	12729	13299.5	13770.1	13165.1	11480.7	12583.6	0.0483494	0.520499	-0.0978505	0.208993	-0.0495011	0.510853
GAS6_RAT	Gas6	15005.6	12591.5	3374.25	13087.6	11964	10269	7205.2	9933.71	10097.6	0.444871	0.459472	-0.384556	0.520896	0.0603157	0.918855
A1M_RAT	A1m	15376.4	12583.3	7829.75	14429.4	17092.4	15173.2	13500.2	13273.2	14465.3	0.434873	0.109633	-0.176597	0.489319	0.258276	0.319265
SYNRG_RAT	Synrg	7586.73	12582.6	7858.32	5354.9	7966.46	5483.75	5732.15	5597.32	7231.33	-0.560364	0.108807	-0.00396242	0.990233	-0.564326	0.106665
SRC_RAT	Src	14442.5	12582.5	11874	14497.4	14614.2	14068.3	15413.5	10555.5	14305.6	0.155361	0.396023	-0.118951	0.5122	0.0364092	0.839212
FAKD4_RAT	Tbrg4	11173	12579.5	7948.41	11666.9	13006.4	13351.2	12353	8449.71	8495.39	0.286262	0.234884	-0.397341	0.111013	-0.111079	0.633136
CHD8_RAT	Chd8	14245.4	12549.2	8073.65	13162.9	15249.8	13525.6	10070.6	6765.7	9303.68	0.30386	0.261837	-0.699542	0.0222571	-0.395682	0.153455
PGPI_RAT	Pgpep1	11799.7	12514.5	9709.08	14430	9838.6	11078.8	8351.1	18885.9	13791.6	0.0445468	0.893325	0.155909	0.640782	0.200456	0.550182
IMPA3_RAT	Bpnt2	12804	12511	15893.7	14098.6	13062.4	18444.6	14205.2	11204.4	12526.2	0.138642	0.310562	-0.256244	0.0783089	-0.117601	0.385831
ITSN1_RAT	Itsn1	11879.3	12508.1	10414.1	11516.8	11635.4	12455.6	12913.1	12641.2	12151.6	0.0364039	0.830526	0.0830174	0.627404	0.119421	0.488158
PIR_RAT	Pir	9963.23	12494.4	8798.21	6598.33	7766.27	5442.2	8461.58	6410.55	5413.73	-0.65784	0.0185872	0.0248293	0.916221	-0.633011	0.0221789
PREB_RAT	Preb	15688.1	12476.6	11903.7	13014.8	15923.7	15950.5	13666.4	10763.5	11233.9	0.168207	0.30498	-0.333428	0.0594367	-0.165221	0.313145
FBX6_RAT	Fbxo6	13431.1	12473.4	11554.2	15553.4	13824.8	14203.4	13438.1	17485.8	13699.4	0.219294	0.100349	0.0253012	0.837403	0.244595	0.0715144
PELO_RAT	Pelo	11246.9	12467.1	9717.19	9342.13	10470.7	10752.2	10724.3	9725.64	9343	-0.12448	0.318887	-0.0367083	0.762783	-0.161188	0.205031
F136A_RAT	Fam136a	14036.2	12463.7	11226.5	14316	14147.8	15392.1	15964.4	5060.71	12949.4	0.222205	0.60216	-0.525085	0.233713	-0.30288	0.480273
PIGS_RAT	Pigs	19295.1	12461.7	16373	15087.2	17690.5	18182.4	17183.7	7169.58	12559.8	0.1006	0.75024	-0.549681	0.106481	-0.449081	0.176892
RU1C_RAT	Snrpc	14583.2	12455.2	12012.4	15959.7	15885.3	14430.8	17363.7	15133.7	14459.9	0.248567	0.0010297	0.0182067	0.735368	0.266774	0.000637681
PKN1_RAT	Pkn1	11886.7	12386.1	9733.64	14232.5	10885.6	10661.8	10797.8	13871.9	12311.2	0.0683132	0.687085	0.0529411	0.754465	0.121254	0.478988
NAA35_RAT	Naa35	11237.3	12364.7	9430.98	12593.6	11421.1	14001.2	10253.1	12842.2	11005.8	0.206646	0.174603	-0.158244	0.288221	0.0484024	0.737852
I5P1_RAT	Inpp5a	7584.66	12363.7	6996.59	10906.7	9724.13	14762.3	15356.6	12831.5	11799.9	0.418263	0.337476	0.190182	0.65598	0.608445	0.174647
STAT3_RAT	Stat3	11982.5	12333.5	8662.41	13896	11123.5	10544.7	10282.6	9605.7	10976.4	0.116148	0.505832	-0.196074	0.272132	-0.0799264	0.644839
TPP2_RAT	Tpp2	13445.1	12326.7	9002.58	11884.3	10456.5	11853.3	6650.4	13431.8	11551.9	-0.00617577	0.983698	-0.17115	0.574726	-0.177326	0.561264
BDH_RAT	Bdh1	18397	12325.2	15347.8	18362	14380.1	22578.2	20920	19904.4	18284.7	0.258873	0.195256	0.117628	0.540746	0.376501	0.0723478
NXF1_RAT	Nxf1	13598.1	12311.2	10463.4	12434.4	12375.8	11610.2	11336.5	8741.07	9297.7	0.00950387	0.922497	-0.31848	0.00848607	-0.308976	0.00995395
HDGR3_RAT	Hdgfl3	12803.5	12290.7	10337.1	13253.3	14290.3	14589.8	13217.6	13519.7	12588.2	0.254802	0.017846	-0.0989145	0.290737	0.155887	0.110698
RHG27_RAT	Arhgap27	6271.2	12286.9	7874.2	6376.52	7889.1	5154.65	11373.8	3765.24	4395.72	-0.408804	0.426353	-0.154005	0.760795	-0.56281	0.280989
AGRL2_RAT	Adgrl2	15171.1	12257.3	13135.3	14065	15642.3	12527.3	15759.9	11610.9	12538.6	0.058077	0.677908	-0.0881765	0.530971	-0.0300995	0.828958
FLOT1_RAT	Flot1	11737.4	12245.4	11768.8	13259.9	12715.4	11087.8	12600.3	8950.6	12147.7	0.0480954	0.757182	-0.149474	0.347736	-0.101378	0.51852
PDE4B_RAT	Pde4b	10574.2	12244.8	6212.02	8874.81	10395.4	8677.19	7408.84	8650.85	6451.19	-0.00227145	0.990186	-0.31772	0.110708	-0.319991	0.10852
EI2BG_RAT	Eif2b3	10437.8	12241.4	9147.47	9892.31	10460.2	8872.74	7667.89	18591.8	9028.93	-0.116096	0.745629	0.162482	0.650762	0.0463854	0.896607
ACOHC_RAT	Aco1	11770.8	12227.9	9047.7	14208.6	11042.3	14013.2	8375.19	13058.9	12126.5	0.251864	0.279596	-0.24307	0.295648	0.00879412	0.968834
BAG6_RAT	Bag6	10851.1	12211.8	9573.1	12113.2	9947.02	10257.4	10470.9	10531.3	10255.2	-0.0125254	0.911619	-0.0427185	0.706076	-0.0552439	0.626706
FIS1_RAT	Fis1	15666.6	12195.3	14162.7	14851.2	13738.1	16876.9	15159.6	9726.61	9987.55	0.115902	0.498614	-0.408457	0.03472	-0.292556	0.10883
SHOC2_RAT	Shoc2	11749.2	12193.1	10282.1	12175.4	13618.3	12099.8	11373.9	8433.41	11142.3	0.148576	0.305212	-0.302844	0.0539126	-0.154268	0.288156
DAB2_RAT	Dab2	11335.1	12169.7	7895.79	12279.5	13342.8	13943.8	12355.9	10410.3	11332.6	0.35623	0.0706861	-0.216078	0.245245	0.140152	0.440864
RBM22_RAT	Rbm22	15444.8	12168.3	13247.6	14625.5	16163.3	17620.4	15422.2	15225	14117.7	0.24749	0.0489155	-0.109829	0.338952	0.137661	0.23739
CK054_RAT		10730.3	12146	11052.4	10164	9129.9	10286.9	8236.25	8105.04	9827.13	-0.197858	0.0960438	-0.180387	0.124436	-0.378245	0.00618798
AMPD3_RAT	Ampd3	12468.5	12129.2	9919.21	11475.3	12989.5	13257.9	9923.95	12325.9	11049.2	0.132549	0.314275	-0.182699	0.175893	-0.0501491	0.696188
CYBC1_RAT	Cybc1	12293	12127.6	12383.1	12728.7	15875.7	7062.8	14418.4	7462.08	7438.5	-0.123762	0.777784	-0.27819	0.529658	-0.401952	0.369577
STX6_RAT	Stx6	15073.6	12121	13213.1	14577.7	12973	16130.7	14249.7	14645.7	14089.9	0.112528	0.299817	-0.01767	0.866666	0.0948578	0.377917
AMRP_RAT	Lrpap1	14756.2	12110.4	11593.4	13673.1	12766.5	16772.2	14785.7	14260.2	13334.8	0.166298	0.249331	-0.0194594	0.88859	0.146839	0.305111
ZWINT_RAT	Zwint	10953.5	12101.3	6778.15	9021.7	9303.24	6731.64	8655.61	2822.91	6065.87	-0.138342	0.694389	-0.707449	0.0635506	-0.845791	0.0387994
AL1A3_RAT	Aldh1a3	11225.6	12098.3	7684.11	11426.4	7331.49	6645.24	6830.52	10961.2	9441.3	-0.302199	0.347603	0.114861	0.715165	-0.187338	0.554223
ACSL3_RAT	Acsl3	14051.8	12087.2	13610.2	11285.9	14525.6	13700	13929.7	7536.97	9415.49	-0.0138802	0.954389	-0.394654	0.128833	-0.408534	0.117514
AKT1_RAT	Akt1	10700.3	12072.1	7852.08	9304.62	8028.85	8543.09	7949.6	8852.49	7393.12	-0.222785	0.179239	-0.0982497	0.536678	-0.321034	0.0652428
VLDLR_RAT	Vldlr	14017	12065.8	14182.8	17672.9	17277.9	19486.7	16902	13615.3	15808.7	0.436905	0.00668586	-0.236607	0.0902667	0.200298	0.142692
OPA1_RAT	Opa1	16302.6	12064.1	10925	14138.4	13004.3	16088.8	14044.7	11993.6	11435.7	0.153738	0.364245	-0.206278	0.231831	-0.0525393	0.751464
CHMP3_RAT	Chmp3	12265	12059.4	8645.82	11521.7	11484.3	10384	9739.94	8586.29	9395.64	0.0345298	0.801145	-0.26874	0.074235	-0.23421	0.112327
MAP2_RAT	Metap2	16022.7	12032.9	16942.5	13235.6	11517.8	10942.7	11375.3	6282.09	12470.5	-0.323158	0.179698	-0.301508	0.207734	-0.624666	0.0203064
GHC2_RAT	Slc25a18	13573.2	12031	11802.9	13579.5	14611.3	15765.4	15787.4	12693.2	12275.7	0.232874	0.0793567	-0.115547	0.352094	0.117326	0.345095
FUT11_RAT	Fut11	13955	12030.5	10596.8	11723	14201.6	17226.4	13562.1	12206.5	13129.4	0.229635	0.197664	-0.13333	0.440136	0.0963052	0.573987
AIP_RAT	Aip	12658.7	11999.1	8180.37	13880.5	14070.1	14518.1	11060.3	12049.8	12607.8	0.396754	0.043353	-0.251614	0.170436	0.145139	0.412413
BST2_RAT	Bst2	13715.9	11991.7	12527	13599.8	14424.9	18007.3	14201.3	11488.6	14238.4	0.259268	0.0668827	-0.201575	0.139707	0.0576924	0.653924
BROX_RAT	Brox	12283.4	11989.1	9944.29	12288.1	10708.3	12807.1	8902.19	15868.5	10548.2	0.067524	0.77189	-0.0591823	0.799315	0.00834166	0.971362
ABCBB_RAT	Abcb11	17094.7	11974.9	23516.6	34381.3	15557.6	27657.9	25115.3	33413	33794.9	0.539897	0.151959	0.312948	0.387894	0.852846	0.0354202
RCBT2_RAT	Rcbtb2	10459.8	11958.1	8856.06	12488.9	11553.4	9976.81	9995.44	12309.9	8621.23	0.126014	0.444833	-0.146829	0.37613	-0.0208152	0.897896
NC2B_RAT	Dr1	14160.7	11921.9	15587.2	21496.9	21510.7	24742.3	22940.3	21712.1	17598.8	0.706766	0.000822089	-0.1281	0.395542	0.578666	0.00297263
6PGL_RAT	Pgls	10407.2	11921.8	10016.2	16893.3	8681.33	13769.1	9723.23	18358.9	17107.6	0.233447	0.506385	0.198918	0.569921	0.432365	0.231987
LRC57_RAT	Lrrc57	12995.2	11913.2	12749.4	12272	12564.9	12594.5	15246.9	10884.2	11335.1	-0.00780161	0.95092	-0.015338	0.903713	-0.0231396	0.855265
SURF1_RAT	Surf1	14139.4	11910.3	10783.9	13397.1	15165.8	14387.1	14651.4	9139.71	12422	0.228902	0.264515	-0.27112	0.192321	-0.0422178	0.831184
ELOV7_RAT	Elovl7	13631.4	11903.6	11772.5	13556.6	14663.2	16604.7	14463.7	13468.8	14522.3	0.263013	0.0203206	-0.0741547	0.448321	0.188858	0.0742467
EDF1_RAT	Edf1	11779.5	11901.2	6783.76	8874.16	9148.61	7627.46	7469.13	8268.25	8309.14	-0.20632	0.357676	-0.0903819	0.681056	-0.296702	0.196757
TPC13_RAT	Trappc13	9896.84	11866.8	11493.5	12042	11682	11802.1	11054.3	11250.1	11788.7	0.0995386	0.203669	-0.0598147	0.431396	0.039724	0.597656
NNRD_RAT	Naxd	14068.3	11858.3	16522.7	13710.7	14430.4	15178	11967.2	8760.86	13541	0.0412006	0.81133	-0.360276	0.0600737	-0.319075	0.0893443
ZNT1_RAT	Slc30a1	16272.4	11803.3	13644.8	14980.7	16810.1	18462	18101.1	16993.8	16625.9	0.275672	0.0695961	0.0458453	0.7399	0.321517	0.0398074
IQEC1_RAT	Iqsec1	13075.6	11789.5	10893	13435.6	12754.8	13992.7	13830.8	10909.4	12455.6	0.171331	0.0878326	-0.117177	0.222858	0.0541542	0.560046
RRP15_RAT	Rrp15	10950.5	11786.8	11318.3	7110.36	14715.8	9513.43	6215.66	5982.22	5467.87	-0.296388	0.476336	-0.651958	0.131798	-0.948347	0.0296424
PACS1_RAT	Pacs1	11993.9	11775	9006.22	10856.4	11567.4	10750.9	10943.8	10450.2	9104.49	0.0286868	0.748927	-0.124926	0.184492	-0.0962392	0.296919
MK12_RAT	Mapk12	11507	11774.6	4086.57	10776.6	9759.33	10676.1	8849.78	12246.2	10715.2	0.340002	0.446825	0.0161851	0.970622	0.356187	0.426231
CAV2_RAT	Cav2	30001.2	11771.7	25437.5	57969.3	8578.89	24756.9	26346.1	65461.2	57136.5	0.15156	0.855124	1.00022	0.246319	1.15178	0.187078
ACSF2_RAT	Acsf2	15062.8	11751.4	12690.8	16581.2	13687.2	16763.4	16873.8	15474.7	15026.4	0.253362	0.0128181	0.0148344	0.8602	0.268197	0.00958125
TM10C_RAT	Trmt10c	14088.3	11736.7	13300.5	13057.4	13601.6	16831.3	14105.1	9060.71	11270.9	0.147596	0.399034	-0.351089	0.0645022	-0.203493	0.253264
NFS1_RAT	Nfs1	11967.9	11726.7	9523.12	12239.6	13551.3	15611.8	12143.2	12950.8	11861.3	0.318056	0.0618085	-0.157724	0.317918	0.160331	0.310435
SERA_RAT	Phgdh	#N/A	11723.2	11579.3	#N/A	#N/A	#N/A	#N/A	3397.95	3564.09	#DIV/0!	#N/A	#DIV/0!	#N/A	-1.74032	0.00236586
CACP_RAT	Crat	13801.8	11720.9	11896.5	29828.8	12900.7	14031.2	11807.3	9366.03	14716.6	0.485018	0.0939528	-0.576721	0.0418242	-0.0917031	0.73687
ARFG1_RAT	Arfgap1	12545.2	11720.5	9675.4	12730.9	11741.6	10666.4	16934.5	7009.84	10701.3	0.0548226	0.851032	-0.109275	0.708998	-0.0544519	0.852026
SDE2_RAT	Sde2	9328.28	11707.1	4909.54	8766.93	8638.86	7615.64	7985.86	4830	5901.22	0.0351217	0.920318	-0.447132	0.222744	-0.41201	0.258265
UN45A_RAT	Unc45a	14082.1	11696.1	11312.2	14152	14994.5	13840.5	12413.1	10446.5	11532.6	0.218848	0.0439415	-0.324574	0.0070257	-0.105726	0.287297
NCEH1_RAT	Nceh1	13847.7	11687.8	9865.65	13857.9	13783.8	17427.7	14623.7	12864.8	12378.9	0.353308	0.0527226	-0.171811	0.306429	0.181497	0.281581
ZHX1_RAT	Zhx1	10154.3	11673.3	9683.69	12260.9	9588.59	10753.9	10573.3	9739.39	8366.18	0.0464592	0.729508	-0.184448	0.190357	-0.137988	0.316955
SCYL1_RAT	Scyl1	14653.8	11647.4	13644.3	11781.7	14334.8	14146.2	14638.1	11749.8	11413.9	0.0123026	0.933416	-0.0944455	0.526061	-0.0821429	0.580267
MCM6_RAT	Mcm6	10424.8	11645.5	6781.6	10364.5	10226	10415.4	6610.54	9236.83	9048.43	0.141036	0.559022	-0.332851	0.185967	-0.191815	0.430595
TAM41_RAT	Tamm41	12474.8	11626.3	11542.2	12879.2	12159.4	14129.3	15586.1	11304.9	13504.9	0.134159	0.229751	0.034963	0.744747	0.169122	0.138795
PTN11_RAT	Ptpn11	10873.8	11620.5	9829.17	11946.2	10069	9733.75	9733.86	9423	9268.29	-0.0283789	0.72932	-0.15394	0.0847807	-0.182319	0.0475
WDR5_RAT	Wdr5	11220.1	11615.9	10164.9	12754	14467.9	13284.8	11719.4	7324.15	11512.7	0.295932	0.158103	-0.43691	0.0491474	-0.140978	0.482023
UBL4A_RAT	Ubl4a	9565.24	11614.6	8835.89	10393.3	11372.2	10375	10632.8	9047.07	9901.82	0.107004	0.380393	-0.121485	0.322313	-0.0144808	0.903405
FMR1_RAT	Fmr1	10993.1	11614.5	10344.1	12531.6	12624.9	13023.9	10028.3	10920.9	10204.5	0.213893	0.00155315	-0.294214	0.000168822	-0.0803208	0.127494
NECP1_RAT	Necap1	9979.77	11612.8	9237.93	9187.7	9008.87	7473.29	8262.54	9162.61	9657.44	-0.263811	0.0592254	0.0803966	0.527154	-0.183414	0.167699
WDR7_RAT	Wdr7	11475.1	11597.7	7208.1	8987.01	11819.7	9382.5	10468.5	9049.39	7950.97	0.0183685	0.921637	-0.134667	0.477184	-0.116299	0.537798
FAK1_RAT	Ptk2	13875	11575.9	10694.4	14176.2	11700.1	12158.3	12852.9	13045.6	12344.1	0.0771548	0.37479	0.0125197	0.882906	0.0896745	0.306001
TAP1_RAT	Tap1	12615.1	11561.4	8256.06	10582.1	14064.8	15104.2	14824.9	11947.8	14957.5	0.300226	0.199727	0.0789858	0.72419	0.379212	0.114394
VAC14_RAT	Vac14	10960.6	11560.6	8786.99	10888.6	12146.4	11920.5	9903.78	9832.33	10165.2	0.167267	0.153383	-0.223828	0.0665685	-0.0565612	0.610777
DNM1L_RAT	Dnm1l	10396.3	11553.1	11036.5	11029.2	14155.7	12402.8	13518.4	15684.7	12901.3	0.182247	0.36469	0.166143	0.406751	0.34839	0.101304
AT5G1_RAT;AT5G2_RAT;AT5G3_RAT	Atp5mc1;Atp5mc2;Atp5mc3	10618.2	11502.5	11163.9	6446.13	7802.64	5208.88	7674.19	2125.15	5113.8	-0.793247	0.124222	-0.550464	0.269552	-1.34371	0.0184153
MP2K2_RAT	Map2k2	6483.93	11478.5	5801.2	3884.74	4613.92	8792.28	2721.94	3065.92	3829.46	-0.484677	0.212165	-0.723038	0.0854124	-1.20771	0.00867667
ARAF_RAT	Araf	9434.44	11468.4	10000.2	10207.2	12769	11790.2	8913.33	8195.19	9541.91	0.168702	0.167474	-0.380193	0.00807821	-0.211491	0.0924645
PDCD6_RAT	Pdcd6	11548.9	11452	9802.42	13978.4	10827.6	13501	13552.8	17183.4	14569.4	0.218806	0.153104	0.243856	0.116031	0.462662	0.00923899
PTN1_RAT	Ptpn1	14860.6	11451.5	12854.1	14268.6	13042.6	14115	16106.9	12807.9	13227.3	0.0880151	0.409012	0.0183088	0.861039	0.106324	0.322807
ARC1A_RAT	Arpc1a	12129.4	11429.3	10137.1	11572	11039.4	11373.7	9132.15	11876.7	11049.1	0.0160362	0.889767	-0.092636	0.431446	-0.0765998	0.51299
PGP_RAT	Pgp	15595.8	11424.6	12958.9	10545.2	12638.5	14140.4	10048	14415.4	12077.9	-0.0976735	0.621648	-0.035781	0.855658	-0.133455	0.502691
CYB5B_RAT	Cyb5b	15037.5	11417.2	14302.4	13408.5	13777.9	16263.6	16113	14894.2	13922.6	0.0970405	0.481627	0.0510835	0.708182	0.148124	0.291549
FOSL2_RAT	Fosl2	14875	11417	7149.75	14980.2	13027.2	12743	10129.7	7053.82	11702.6	0.234257	0.234729	-0.524131	0.0122161	-0.289873	0.147539
CLPX_RAT	Clpx	12958	11411.2	11291	12083.4	11380.4	15542.2	14752.1	12398.4	12601.8	0.118765	0.418575	0.0363126	0.801321	0.155077	0.297046
CSN3_RAT	Cops3	10802.2	11376	8606.16	9828.61	8886.8	8755.22	8781.42	7869.77	8726.57	-0.155916	0.213774	-0.114202	0.352743	-0.270118	0.0456562
HDAC1_RAT	Hdac1	10858.6	11372.4	10928.7	11566.2	10895.4	11330.7	11187.5	12741.8	11383.2	0.0271226	0.755272	0.0615005	0.484718	0.0886231	0.321069
GUAA_RAT	Gmps	9729.24	11356.1	7601.8	9564.8	7602.12	8307.85	6473.81	9022.87	8637.33	-0.158485	0.449653	-0.0866084	0.675975	-0.245093	0.25266
OSGEP_RAT	Osgep	7928.22	11355.9	18305.9	4860.49	6587.17	3143.93	5472.32	8046.78	5230.94	-1.4448	0.0105055	0.49848	0.316747	-0.946323	0.0596128
DYN3_RAT	Dnm3	10252.4	11355.3	7222.85	9004.71	8929.14	6953.94	7872.72	10254.6	9634.7	-0.196239	0.310891	0.158759	0.407606	-0.0374802	0.842078
ENPP3_RAT	Enpp3	15561.6	11350.9	10920.7	14270.1	12528.9	15609.1	13356.4	14303.1	13333	0.177595	0.279791	-0.0439287	0.7825	0.133666	0.409226
STAM2_RAT	Stam2	12961.1	11350.6	11039.7	10670.8	11954.7	10563.7	11004.7	9763.64	10152.2	-0.0897685	0.320758	-0.10165	0.264545	-0.191419	0.0517905
MYO9B_RAT	Myo9b	12291	11344.2	9729.96	8996.48	10667	6307.63	8184.48	8161.18	9338.32	-0.388102	0.121438	0.0144289	0.950699	-0.373673	0.134088
ATG3_RAT	Atg3	7436.29	11320.3	7406	5667	8036.49	6461.92	5676.49	3566.56	5022.83	-0.361002	0.201801	-0.511028	0.0830721	-0.87203	0.00885279
ARHG6_RAT	Arhgef6	11697.3	11282.4	10981.9	9769.97	11493	9213.38	10737.7	7486.37	8196.44	-0.162127	0.311036	-0.216966	0.18471	-0.379093	0.0333201
PIMT_RAT	Pcmt1	10067.9	11274.7	12605.4	12978	10272.2	11481.2	8536.56	13857.1	12903.4	0.0323977	0.880408	-0.001324	0.995091	0.0310737	0.885255
PPME1_RAT	Ppme1	10214.3	11269.9	9293.52	10094.2	10227.9	9874.1	8488.35	8728.33	10025.6	-0.0232025	0.802613	-0.152245	0.125417	-0.175448	0.0833929
RPAB1_RAT	Polr2e	13893.3	11265.2	11237.5	15980.6	14961.3	14830	14355.9	10360.2	13538.5	0.33716	0.0215914	-0.272104	0.0519102	0.0650564	0.605371
YLPM1_RAT	Ylpm1	12086	11256.4	9095.5	10841	10269.4	10460.3	11875.3	9495.22	9847.11	-0.029178	0.778389	-0.0229238	0.824865	-0.0521019	0.617062
A16A1_RAT	Aldh16a1	11941.8	11234.7	10352.1	11109.5	9790.44	11097.8	8745.12	12051.1	11240	-0.0674689	0.626895	-0.00905023	0.947658	-0.0765191	0.582157
WIPI2_RAT	Wipi2	11311.8	11213.1	8717.56	11029.2	11139.2	9694.81	11663.7	9912.02	9919.09	0.0357452	0.688869	-0.0182318	0.837632	0.0175134	0.843931
ARP5L_RAT	Arpc5l	12909.2	11187.2	11170.4	13444.4	10727.7	9836.49	10205.4	12384.9	11218.1	-0.0617917	0.669051	-0.000271475	0.998494	-0.0620631	0.667699
OCAD1_RAT	Ociad1	14170.7	11171	12322.5	13541.9	14875.3	14507.4	12313.2	10792.6	9813.2	0.194392	0.131217	-0.388029	0.00902304	-0.193637	0.132539
ACACA_RAT	Acaca	12121.3	11116.7	15349.6	12603.8	13891.2	16228.1	16881.7	15555	12393.9	0.206422	0.306072	0.0653175	0.728901	0.27174	0.184694
CTL2_RAT	Slc44a2	13781.3	11110.6	9167.4	12273.2	11785	14331.7	11827.5	11420.2	10450.4	0.187478	0.275297	-0.184797	0.281768	0.00268069	0.987111
BIG2_RAT	Arfgef2	11311.5	11105.7	7627.51	9716.28	13366	12120.9	8864.81	4845.7	7388.27	0.238723	0.419466	-0.770099	0.0232554	-0.531376	0.092338
ITPA_RAT	Itpa	8471.57	11072.6	8541.07	12771	8623.78	10080.1	7222.66	12191.9	10853.6	0.156861	0.549877	-0.0720248	0.781923	0.0848364	0.744596
SYJ2B_RAT	Synj2bp	10952.4	11072.4	7591	15381.2	14812.9	15552.1	13938.4	11986.8	15182	0.648187	0.00411168	-0.160753	0.368602	0.487433	0.0184761
SUV3_RAT	Supv3l1	14078.8	11063.1	14891.6	12236.1	11966.5	17564.5	13826.1	14802.2	13437	0.0496774	0.783368	0.032203	0.85837	0.0818804	0.651655
OGT1_RAT	Ogt	10024.2	11027.4	7325.15	7955.48	10442.9	9313.4	9715.02	8876.16	8843.02	-0.0218621	0.903295	-0.00700401	0.968938	-0.0288661	0.872587
TRIPC_RAT	Trip12	16665.2	11027.2	12564	13818.2	15032.6	15007.5	14942	15366.5	13050.4	0.144383	0.386901	-0.0190317	0.90723	0.125351	0.450157
VP26A_RAT	Vps26a	10312.1	11026.1	9662.11	11745.5	9144.92	10931.7	9094.44	12930.8	11244.8	0.0319998	0.841677	0.0571546	0.721938	0.0891544	0.580789
KDIS_RAT	Kidins220	15074.2	11017.3	15833.9	12320.8	15404.1	17453.7	10046.2	12967.1	14402.2	0.111024	0.625639	-0.273385	0.245026	-0.162362	0.478951
MECP2_RAT	Mecp2	13217.9	10982	12093.1	13927.6	15056.4	15999	14643.6	13328	13592.9	0.3115	0.0054526	-0.112906	0.220343	0.198595	0.0457283
RHG17_RAT	Arhgap17	11646	10979.8	8624.95	11697.4	11262.7	10377.9	9802.46	11141.7	10642.3	0.103323	0.395307	-0.0780822	0.516912	0.025241	0.832249
TAXB1_RAT	Tax1bp1	11344.9	10958.7	10597.9	13596.8	17350.4	11966.8	12296.1	8318.78	9081.75	0.366454	0.0871585	-0.534528	0.0207283	-0.168073	0.401608
CPNE9_RAT	Cpne9	13630.7	10946.2	13987.6	16067.3	9236.05	13456.5	9877.89	18460.6	16441.5	-0.0212195	0.94705	0.195428	0.545036	0.174208	0.588735
MYO9A_RAT	Myo9a	10039.1	10931.5	7341.71	10597.1	8499.14	9601.99	8587.28	8799.47	9217.97	0.0340504	0.839186	-0.104059	0.539136	-0.0700083	0.677673
PLCB3_RAT	Plcb3	11242.3	10925.4	10582.4	14006.7	13999.4	14189.3	13484.4	11460.6	11809.9	0.365993	0.000298399	-0.202772	0.0117009	0.163221	0.0318588
VPS45_RAT	Vps45	11719.8	10923	15705.3	16681.6	14376.9	16998.2	17782.2	14362.7	21549.4	0.339941	0.0405852	0.144338	0.336791	0.484278	0.00782126
GSHB_RAT	Gss	12140.1	10922	9559.3	9605.7	9046.77	10195.7	8150.52	10256.4	9345.4	-0.172199	0.186058	-0.0605267	0.626911	-0.232725	0.0850176
GIPC1_RAT	Gipc1	12807.8	10919.5	12141.7	11924.9	12483.3	12306.9	10954.6	12302.2	10325.8	0.0365168	0.692256	-0.132245	0.172901	-0.0957286	0.311785
PDK1_RAT	Pdk1	12339.9	10917.5	9718.66	14858.1	11350.7	15881.1	14113.2	13406.6	11714.5	0.344181	0.0593374	-0.0910257	0.58229	0.253156	0.147046
MK10_RAT	Mapk10	10086	10915.2	7332.52	10070.9	8440.24	9970.61	7151.95	11681.7	10165.9	0.0234078	0.922436	0.00103172	0.996575	0.0244395	0.919031
EIPR1_RAT	Eipr1	9898.36	10903.7	7485.58	9231.54	9346.78	8375.07	8666.31	9290.67	10766	-0.0536358	0.742182	0.0874881	0.593458	0.0338523	0.835214
DAPK3_RAT	Dapk3	13813	10890.5	8648.96	11815.8	11970.5	12370.8	12964.8	11356.6	10904.9	0.14248	0.375239	-0.0413418	0.792743	0.101138	0.524445
MCTS1_RAT	Mcts1	9752.4	10882.9	7660.81	9975.97	8801.71	10031.6	7718.58	10912	9633.74	0.038491	0.833599	-0.0394831	0.829386	-0.000992094	0.995674
KS6A1_RAT	Rps6ka1	11224.9	10881.2	7223.2	8211.28	11411.7	9667.78	8476.52	8053.3	9147.48	0.0127328	0.952059	-0.178937	0.407559	-0.166204	0.440514
CCD22_RAT	Ccdc22	9955.45	10877.2	9758.53	9370.23	9510.06	9332.94	7048.48	9138.47	7110.43	-0.11517	0.222265	-0.28689	0.00974259	-0.40206	0.00133292
UBA5_RAT	Uba5	11901.2	10869.6	8818.8	9708.47	10649.6	8415.59	9818.13	8984.33	8155.71	-0.130268	0.160216	-0.0914571	0.310511	-0.221725	0.0284914
RECQ1_RAT	Recql	10117.4	10846.6	6759.1	10040.9	12606.7	10764.9	9910.11	8706.2	9723.33	0.292476	0.171305	-0.233268	0.266136	0.0592082	0.770303
GCR_RAT	Nr3c1	9081.44	10837.7	7009.91	7907.57	8342.72	8330.18	7134.97	7087.36	5884.82	-0.109401	0.450213	-0.294983	0.0621922	-0.404384	0.0170974
BAF_RAT	Banf1	24169.8	10830.9	9206.64	20473.2	25792.4	27767.8	27917.6	34208.2	41282.4	0.868331	0.0535149	0.47565	0.254782	1.34398	0.00742644
PLGT3_RAT	Poglut3	11584.7	10808.7	8650.6	12286.1	11644	15786.7	13277.4	12215	12447.7	0.353343	0.0479852	-0.053934	0.735019	0.299409	0.0845561
NECP2_RAT	Necap2	11517.4	10801.4	9858.07	12465.9	11973.9	11813.1	12875.7	13322.7	13134.2	0.174623	0.183117	0.117864	0.355764	0.292487	0.0388849
CR032_RAT		9481.34	10793.8	9439.86	8935.05	9884.1	11160.7	10676	7718.01	9663.1	0.00964972	0.948599	-0.102641	0.498611	-0.0929912	0.538883
OGA_RAT	Oga	9042.33	10779.3	8104.66	10012.2	9809.01	10044.8	7702.12	9706.87	9451.71	0.106845	0.423777	-0.160447	0.239956	-0.0536026	0.684077
CSK2B_RAT	Csnk2b	10192	10744.6	8114.25	10057	10384.8	11932.4	9882.86	11805.9	10296.2	0.162655	0.25782	-0.0176465	0.898611	0.145009	0.309514
PSMF1_RAT	Psmf1	11121.9	10709.1	10086.9	11422.3	10540.6	8897.05	9928.52	8749.51	9892.66	-0.0551741	0.576516	-0.105948	0.294695	-0.161122	0.124885
PISD_RAT	Pisd	12207.7	10705	8455.33	12644.4	13642	13731.3	13917	12902.8	13266.6	0.366671	0.0221651	0.00276815	0.983839	0.369439	0.0214231
ZC3HF_RAT	Zc3h15	10272.4	10699.9	5917.09	8721.35	8511.3	7216.07	7835.19	6381.24	6715.88	-0.0933253	0.650851	-0.224588	0.289112	-0.317913	0.145279
CD63_RAT	Cd63	13673.7	10698.8	6360.54	11727.2	12241.8	8789.97	11826.2	4459.83	7913.96	0.14651	0.720176	-0.53203	0.212341	-0.38552	0.356101
NUBP2_RAT	Nubp2	12673.9	10682	10692.6	11678.2	10506.8	9056.6	9293.49	10012.1	10116.3	-0.127157	0.289841	-0.0798203	0.498074	-0.206978	0.100399
GNAO_RAT	Gnao1	10331.7	10666.6	8100.62	10280.7	11352.5	12385.1	11176.2	10497.7	9435.47	0.231759	0.11712	-0.128294	0.362438	0.103465	0.458948
RT15_RAT	Mrps15	11391.4	10659.2	7453.17	13154.1	13001.7	16509	12438.2	11841	10527.3	0.547164	0.0179058	-0.288254	0.162311	0.25891	0.204748
NIT2_RAT	Nit2	9574.46	10650.7	9533.31	13075.9	8320.21	10687.1	9075.79	11459.5	12049.9	0.0860696	0.66139	0.0360636	0.853725	0.122133	0.536528
NU153_RAT	Nup153	11292.4	10568.2	11990.9	10039.1	11785.5	9948.35	11758.3	10094.4	10474.9	-0.0939449	0.347392	0.0263282	0.78741	-0.0676167	0.493585
TRPM4_RAT	Trpm4	11451.2	10567.2	11170.5	11121.9	11906	13279.7	13158.4	12294.5	12848.6	0.126508	0.107876	0.0804349	0.285663	0.206943	0.0170221
TPM2_RAT	Tpm2	9098.18	10563	9554.35	10021.7	15434.3	14709.8	16971.8	11448.6	13407.3	0.436381	0.0743095	0.0650991	0.770172	0.50148	0.0455197
INSR_RAT	Insr	10977.9	10561.7	9446.21	12653.6	11967.7	13299.6	12861	12478.7	11879.8	0.292946	0.0022812	-0.0263653	0.713705	0.266581	0.00403494
MFN2_RAT	Mfn2	15272.1	10555.7	11598.5	15316.8	12804.4	13290.8	13997.4	14384	12202.7	0.159779	0.370693	-0.0284577	0.870442	0.131322	0.458562
TBC12_RAT	Tbc1d12	6063.38	10553.3	5757.3	4276.32	4956.77	3997.25	4187.98	3372.18	3024.84	-0.649184	0.00910889	-0.383693	0.0693537	-1.03288	0.000628988
GIMA5_RAT	Gimap5	11620.8	10551.2	11466	12336.8	12541.5	15070.1	12544.9	13048.6	12290.2	0.243299	0.0197938	-0.0709546	0.430866	0.172344	0.0761707
GNA12_RAT	Gna12	7821.37	10541.1	6751.05	6885.4	7151.18	7436.83	9103.17	6502.04	6700.89	-0.20136	0.389119	0.0384023	0.866808	-0.162958	0.482624
CSK21_RAT	Csnk2a1	16034.4	10541.1	13810.2	20233.4	11271.4	17144.6	18264	20281.7	19213.7	0.248081	0.281544	0.288049	0.216218	0.53613	0.0352467
MOB1A_RAT	Mob1a	10034	10529.8	10063.4	11704.8	9578.88	10447.5	10524.5	11203.2	9983.44	0.0465655	0.579187	0.00236782	0.977301	0.0489333	0.560407
DECR_RAT	Decr1	18724.9	10523.4	14215.4	21698.6	18346.6	18716.1	15582.7	13828	13818.9	0.470458	0.0153267	-0.441072	0.0207643	0.029386	0.85623
ILF2_RAT	Ilf2	12740.5	10490.1	9320.33	15734.2	8859	10648.1	13135.8	12997.4	17041.7	0.0842693	0.734407	0.323699	0.211739	0.407968	0.124448
RAB43_RAT	Rab43	8769.51	10486.7	10140.9	11409.8	11698.8	11970.5	5929.22	9948.57	11705.4	0.258932	0.247501	-0.403488	0.0860706	-0.144557	0.507343
CCD93_RAT	Ccdc93	20281.2	10473.9	23713.5	6298.61	23915.5	20722.5	5923.89	15176.3	15803.5	-0.230135	0.720164	-0.378523	0.558179	-0.608658	0.353747
CACB2_RAT	Cacnb2	9372.68	10445.2	8198	8493.39	8659.18	7447.26	7317.04	7052.1	6888.37	-0.206443	0.126724	-0.221413	0.0930207	-0.427856	0.00334811
AT1B2_RAT	Atp1b2	12967.4	10444.2	8222.27	15787.6	11806.7	15439.7	14054.1	12995.5	12268.3	0.456615	0.026393	-0.12037	0.502165	0.336245	0.0825897
PTPRA_RAT	Ptpra	11092.1	10442.1	9466.09	12094.3	9902.9	13176.6	11009.8	12564.5	10930.5	0.175147	0.196227	-0.020577	0.87336	0.15457	0.249208
THOC1_RAT	Thoc1	11125	10441	9278.65	9854.1	11396	10248	10723.1	12972.8	9789.22	0.0315352	0.798788	0.0809445	0.517256	0.11248	0.373433
MB12A_RAT	Mvb12a	10710.6	10435.1	9448.13	9610.12	10711.8	10091.3	8907.74	10559.1	10188.8	-0.00788584	0.944314	-0.0387797	0.732074	-0.0466656	0.680806
MIF_RAT	Mif	5006.85	10420.7	6970.86	9150.34	3975.86	7323.56	5899.2	15301	9242.55	-0.14111	0.714585	0.548909	0.13092	0.407799	0.301319
PUM3_RAT	Pum3	11291	10401.3	8663.44	11420.1	11560.7	12844.6	11262.1	9756.2	9902.56	0.245665	0.0621494	-0.213404	0.0974777	0.0322614	0.786141
PEX6_RAT	Pex6	12856.5	10393.2	11067.9	10919.9	10211.3	10908	11845.5	8771.67	8416.21	-0.0940029	0.668712	-0.158674	0.474365	-0.252677	0.264908
UBQL1_RAT	Ubqln1	9305.44	10383.3	7902.9	9393.42	9329.54	7607.16	8802.17	6140.42	8196.64	-0.0652804	0.724374	-0.196528	0.301802	-0.261808	0.178509
RB6I2_RAT	Erc1	10075.7	10372.9	9565.56	11072.7	12134.5	11204.4	9874	9830.65	10010.5	0.196859	0.0188852	-0.210536	0.0136808	-0.0136765	0.847098
RM24_RAT	Mrpl24	13532.7	10346.4	13571.9	13631.1	14693.3	16789.8	10742.8	11971.4	13481.5	0.274483	0.0833322	-0.318566	0.0501762	-0.0440836	0.761602
VPS25_RAT	Vps25	6829.61	10345.8	6518.95	7220.67	7439.92	6946.87	5905.23	5561.76	7373.9	-0.101212	0.627785	-0.20794	0.329379	-0.309152	0.159627
PR38B_RAT	Prpf38b	12308.9	10336.6	10228.3	11761.4	11984.1	12359.2	12030.9	11701.5	10900.9	0.140247	0.109076	-0.0609602	0.459375	0.0792871	0.341007
KRT84_HUMAN_CONTA		43523.3	10282.4	245526	25752.1	14240	67786	107371	4679.98	14905.8	-0.527181	0.489019	-0.764412	0.321091	-1.29159	0.0897735
TPPC4_RAT	Trappc4	11247.5	10254.2	8241.73	13821	13190.7	9591.64	14320.9	11220.4	15668.7	0.293133	0.195217	0.175299	0.424346	0.468432	0.0521671
GXLT1_RAT	Gxylt1	10208.4	10251.1	9012.9	10719.4	10053.5	11308.8	9117.62	8784.71	9347.62	0.123256	0.103404	-0.2343	0.00733829	-0.111044	0.137014
3BP1_RAT	Sh3bp1	10701.3	10246.1	9069.3	10392.4	10337.9	10982.3	10607.2	8229.62	9087.35	0.0801034	0.349377	-0.155273	0.117565	-0.0751692	0.378452
STS_RAT	Sts	10912.7	10239.9	9847.75	10961.9	12022.9	14043.4	11223.9	10852.1	10425.8	0.25003	0.0279121	-0.181158	0.0903632	0.0688719	0.489165
GDE1_RAT	Gde1	17982.2	10224.9	13320.9	26406.2	15315.1	17589.9	15154.5	15802.1	18473.5	0.563512	0.1001	-0.161013	0.589212	0.402499	0.197345
GRAP1_RAT	Gripap1	15491.7	10206.4	11045.9	9295.37	13898.7	8499.12	15711.8	4201.55	6208.6	-0.223187	0.672322	-0.473915	0.377533	-0.697102	0.205306
ASCC3_RAT	Ascc3	10898.6	10205.9	9384.02	16672.9	9773.1	12015.4	13109.4	8604.77	10185.9	0.302485	0.146878	-0.256302	0.211516	0.0461834	0.813928
NUP62_RAT	Nup62	9363.1	10174.4	10472.1	8697.11	9246.39	9112.95	10142.3	7006.02	4540.52	-0.148332	0.611836	-0.394527	0.19558	-0.542859	0.0865349
PHAX_RAT	Phax	7917.84	10174.1	7170.53	9191.68	9897.23	8184.69	6735.44	5705.59	6093.66	0.122089	0.413755	-0.556275	0.00359681	-0.434186	0.0138543
RBBP9_RAT	Rbbp9	8621.82	10148.8	9976.54	13847.2	9804.62	12725.2	8251.44	20672.3	12395.8	0.32828	0.361567	0.0971479	0.782505	0.425427	0.244349
PDCD4_RAT	Pdcd4	7945.86	10147.9	6525.2	7818.25	8893.6	8653.58	6201.79	7588.39	5562.48	0.0645267	0.628491	-0.400234	0.0125871	-0.335708	0.0284675
RNZ2_RAT	Elac2	8320.04	10103.6	7690.91	5058.11	7467.35	7446.7	6567.06	2016.45	7491.08	-0.400248	0.464013	-0.501185	0.363289	-0.901433	0.119114
SERC1_RAT	Serinc1	11731	10093.6	10457.8	11499.2	12697.2	13322.1	12364.6	10670.8	10961.1	0.217174	0.0410535	-0.142528	0.152338	0.0746462	0.433973
RAB13_RAT	Rab13	10596.8	10085.6	10741.6	11658	11160	11080.1	10872.9	9207.43	9323.84	0.109498	0.14814	-0.209007	0.014493	-0.0995092	0.184404
PORED_RAT	Srd5a3	11956.5	10085	7656.61	10906.7	12062.7	13011.8	11694.3	7980.75	9999.45	0.296936	0.190949	-0.291755	0.198081	0.00518023	0.980855
DNJC2_RAT	Dnajc2	9989.7	10064	7589.19	9264.79	9987.58	10635.3	9278.36	10875.9	9133.11	0.122388	0.391536	-0.0315512	0.821703	0.0908366	0.520879
N4BP3_RAT	N4bp3	10207.7	10059.3	7934.87	10620.1	9756.49	9120.76	11060.6	8073.9	8373.49	0.0713288	0.516088	-0.112595	0.313777	-0.0412667	0.704862
CDK2_RAT	Cdk2	8424.99	10047.4	8578.29	9010.81	8508.54	8529.97	7768.8	8726.45	8085.03	-0.0503343	0.638787	-0.0849229	0.433688	-0.135257	0.224219
TM209_RAT	Tmem209	11131.5	10024.6	9635.71	9445.59	9859.83	10044.7	9391.38	7550.79	10001.9	-0.0669617	0.572855	-0.133134	0.27462	-0.200096	0.11433
CK068_RAT	Bles03	10083.9	10021.5	7946.95	9034.51	8779.99	6833	6715.01	6515.54	8535.24	-0.189071	0.300076	-0.17916	0.32464	-0.368231	0.0608801
NSDHL_RAT	Nsdhl	23481.1	10020	28372.3	27361.1	23897.4	29103.1	31347.6	24751.5	24481.6	0.503762	0.17682	-0.000861273	0.998055	0.502901	0.177488
MFA3L_RAT	Mfap3l	10064	10013.3	9515.7	12157.9	11831.7	13231.1	12936.2	14250.1	13150.9	0.32966	0.000820804	0.116352	0.116276	0.446012	9.25631e-05
RM37_RAT	Mrpl37	11256.1	10006.2	8473.27	11271.7	12690.9	12871.7	12315	9712.15	10435.2	0.31604	0.0463075	-0.186988	0.205042	0.129052	0.370361
AUP1_RAT	Aup1	11315.8	9997.01	9682.31	10054.7	11907.6	13434.1	10768.5	8725.93	9481.14	0.184779	0.203148	-0.284111	0.0640411	-0.0993324	0.479427
ATLA1_RAT	Atl1	11873.2	9981.78	9268.05	11989.3	12842.1	12904.9	13737	6267.84	8254.51	0.261636	0.226537	-0.494398	0.026098	-0.232763	0.278921
GP107_RAT	Gpr107	13011.4	9966.33	8752.17	13986.1	11026.7	17880.7	13359.2	15216.8	15073.7	0.426924	0.0841273	0.050713	0.822777	0.477637	0.0579289
ADA15_RAT	Adam15	11660.3	9965.93	7328.71	10858.3	9946.96	12256	8863.2	9551.58	11412.5	0.212102	0.308955	-0.15143	0.461119	0.0606716	0.764764
RISC_RAT	Scpep1	8516.31	9960.51	8168.5	9801.95	8168.92	9403.84	8074.57	9468.67	9511.09	0.0399823	0.736818	-0.0167689	0.887607	0.0232135	0.844966
R7BP_RAT	Rgs7bp	12792.4	9954.37	8738.08	#N/A	10754.5	13869.5	#N/A	13112.6	12529.5	0.297339	0.0990231	0.04573	0.757905	0.343069	0.0808029
AGRIN_RAT	Agrn	10272.5	9945.37	9120.31	13741.8	13207.7	13885.9	12701.1	11942.6	11069.9	0.478513	0.00209802	-0.19529	0.115794	0.283223	0.0325584
SKP1_RAT	Skp1	12969.3	9923.34	17806.7	19909.8	12915.5	19093.4	15597.2	21806.4	20297.3	0.366411	0.207387	0.16389	0.558457	0.530301	0.0808493
PPT1_RAT	Ppt1	11739.8	9915.39	11333.4	11253	9853.58	14738.5	11068.1	12443.5	13514.1	0.102965	0.533696	0.0625452	0.703393	0.16551	0.325364
SNG2_RAT	Syngr2	11619.1	9913.9	9515.5	12791.1	11483.5	11793.9	12058.3	8808.71	11130.1	0.220126	0.23541	-0.183751	0.316148	0.0363751	0.838255
NEMO_RAT	Ikbkg	8721.16	9913.28	5734.14	8115.55	8543.42	8012.65	8629.17	9354.71	7445.81	0.0547742	0.733041	0.0378538	0.813328	0.092628	0.566483
CPSF7_RAT	Cpsf7	10897.2	9910.13	7828.58	10962.7	11777.5	10972.9	10457.2	9907.43	10643	0.248273	0.0719811	-0.120529	0.348293	0.127744	0.321667
PA24A_RAT	Pla2g4a	8164.69	9905.21	6584.79	5579.17	6912.68	6604.84	6691.07	7295.39	4978.64	-0.354634	0.0508066	-0.0226155	0.888952	-0.377249	0.0401604
PRDM2_RAT	Prdm2	15422.3	9888.02	10494	12398.4	10705.9	10674.9	12007.5	6735.4	8005.94	-0.0585167	0.67114	-0.376622	0.0199071	-0.435139	0.00978998
CCD43_RAT	Ccdc43	9739.23	9862.91	7315.42	8641.45	8149.92	6613.83	7111.81	6844.39	6394.33	-0.197739	0.0278531	-0.19387	0.0302954	-0.391609	0.000574018
ARI4B_RAT	Arid4b	8964.11	9840.93	7273.69	#N/A	9909.08	#N/A	4859.95	3420.6	3678.4	0.176902	0.532521	-1.30736	0.00556959	-1.13046	0.00105958
AL3B1_RAT	Aldh3b1	11883.1	9834.99	8527.3	11186.6	11029	11345.5	12184.8	8760.83	10898.8	0.163373	0.282431	-0.0889342	0.549155	0.0744391	0.615002
CAH2_RAT	Ca2	8238.04	9819.82	8015.49	7956.19	8588.23	8411.99	5593.58	9385.8	8097.75	-0.0579671	0.720046	-0.145038	0.378903	-0.203005	0.227469
F234A_RAT	Fam234a	11081.2	9814.3	8858.03	9836.18	11129.5	13557.8	12499.8	10437.9	10826.5	0.207852	0.195833	-0.0237915	0.876467	0.184061	0.247285
NC2A_RAT	Drap1	9915.89	9804.08	9726.81	10920.1	14140.3	13106.5	12456.6	12452.3	11490	0.365927	0.00412794	-0.0611302	0.539898	0.304797	0.0112421
FMO1_RAT	Fmo1	10709.5	9801.63	2629.94	11997	11831.2	9865.23	8752.43	9180.94	10356.7	0.780867	0.181226	-0.250216	0.653419	0.530651	0.350457
PKN2_RAT	Pkn2	10324.2	9787.53	9008.31	9971.81	12602.2	6878.81	9223.16	8008.25	8612.66	-0.024847	0.908246	-0.14747	0.499518	-0.172317	0.432276
CWC15_RAT	Cwc15	11222.9	9780.93	9667.61	10496.9	11098.6	11538.9	11814.8	10040.6	10606.6	0.113706	0.218847	-0.0318075	0.720119	0.0818985	0.365942
RS24_RAT	Rps24	17583.5	9763.4	21686.3	34828.7	13792.1	29114.6	22163.3	36952.3	36396.6	0.636468	0.193573	0.363924	0.442453	1.00039	0.0545856
STK3_RAT	Stk3	12283.4	9762.18	9633.68	11765.5	13220	#N/A	13847.3	14488.2	12280.4	0.249261	0.100846	0.0947192	0.440732	0.34398	0.0295061
SH3K1_RAT	Sh3kbp1	9080.07	9761.51	6917.45	8905	7706.62	11315.7	6497.27	8111.12	7331.34	0.113639	0.58405	-0.335718	0.127769	-0.222078	0.295925
AKAP8_RAT	Akap8	9421.23	9744.72	10042.4	10045.7	12163	12416.6	10146.8	8482.09	8441.3	0.239517	0.0555132	-0.354093	0.0100043	-0.114575	0.320452
KCNJ2_RAT	Kcnj2	13124.3	9728.61	9384.56	11273	12757	16368.4	11016.2	12960.4	11953.9	0.324723	0.118569	-0.154617	0.432599	0.170105	0.389673
RAB4B_RAT	Rab4b	11532.1	9707.25	11251.1	11281.6	11988.6	11852.5	11834.7	7664.8	9756.91	0.115989	0.449657	-0.285659	0.0834437	-0.16967	0.277407
VGFR3_RAT	Flt4	10604.9	9702.23	9782.8	11769.1	12838.4	13745.1	12304.3	8631.62	11487.5	0.34832	0.0369526	-0.255823	0.105889	0.092497	0.53209
FDFT_RAT	Fdft1	11654.6	9701.13	9878.21	11186.6	12447.5	12227.4	11874.1	9854.97	11074.7	0.20277	0.0773397	-0.131245	0.229071	0.0715249	0.499692
NTF2_RAT	Nutf2	7800.92	9688.52	6507.75	10890.1	6934.03	8031.96	8230.39	10598.8	10469.5	0.0602038	0.741115	0.181702	0.30835	0.241906	0.182752
PLOD2_RAT	Plod2	10931.5	9679.1	8324.16	10671.9	11468.6	13869.3	10212.8	10453	11581.8	0.315531	0.0486447	-0.152422	0.299515	0.163108	0.268977
FAKD2_RAT	Fastkd2	12243.1	9662.63	9893.69	2971.79	8053.57	8509.15	8094.17	3597.32	8697.99	-0.840946	0.147242	0.104836	0.847676	-0.73611	0.198497
ACPH_RAT	Apeh	8479.89	9653.01	7521.69	7753.08	6624.77	8239.31	5192.96	8392.61	7828.61	-0.180306	0.41328	-0.103577	0.633991	-0.283883	0.209829
STX7_RAT	Stx7	12902.6	9635.2	12382.2	14055.5	10879.9	15412.2	12730.2	15695.7	13636.8	0.204855	0.280847	0.0697495	0.705155	0.274604	0.15845
SYTM_RAT	Tars2	11537.5	9629.19	10088.3	10556.9	12026.9	14155.4	11685.1	10485.7	10017.9	0.227099	0.115125	-0.183375	0.192659	0.0437243	0.744732
SMRD2_RAT	Smarcd2	11753.4	9619.91	7399.66	10804.1	11959.5	12505.8	8479.36	9908.14	10126.5	0.316544	0.114675	-0.308495	0.122947	0.00804869	0.965549
UBA3_RAT	Uba3	14351.4	9617.16	10383	22291.4	13110.9	16375.7	11623.2	24601	20710.8	0.556143	0.101431	0.230104	0.475077	0.786247	0.0340489
TOR3A_RAT	Tor3a	11724.5	9588.31	8558.72	8792.2	11721.2	10546.2	10054.6	10407.9	9668.99	0.058599	0.703016	-0.0343886	0.82248	0.0242104	0.874403
INT11_RAT	Ints11	8845.75	9581	8576.16	9995.42	10873.7	9309.65	9837.32	8642.36	7738.93	0.159089	0.150175	-0.238806	0.0485945	-0.079717	0.383277
ACTG_RAT	Actg1	10076.6	9580.35	11751.5	11467.2	14636.7	14471	13957.9	7487.38	11333.9	0.366089	0.170852	-0.345336	0.193895	0.0207532	0.93461
DECR2_RAT	Decr2	5568.52	9576.07	10492.9	14240.4	14320.4	14683.4	11237.6	7970.29	14923.3	0.806653	0.0977745	-0.387881	0.397516	0.418771	0.362608
TMCO1_RAT	Tmco1	10797.2	9570.11	10998.3	9359.17	11273.7	13246.8	11517.1	9636.79	9411.31	0.0995036	0.521494	-0.140063	0.372293	-0.0405594	0.791843
CD003_RAT		13543.5	9568.89	12045	15769.3	13689	19358.3	16363.6	16875.2	18388.4	0.473544	0.00707403	0.0936981	0.50991	0.567242	0.00247011
GIMA8_RAT	Gimap8	9010.16	9558.5	7040.33	8175	9808.28	8973.47	9132.5	8341.17	7549.45	0.0823019	0.524382	-0.107751	0.408421	-0.0254492	0.842292
RHOB_RAT	Rhob	11445.9	9550.72	9824.85	8187.93	9995.74	7439.18	8010.7	6496.97	6356.15	-0.27295	0.0866364	-0.293369	0.0687108	-0.566319	0.00315823
TOM22_RAT	Tomm22	8800.59	9542	9727.57	11060.3	10312.2	13351	12020.4	11269.4	13279	0.299499	0.00318043	0.0801176	0.314152	0.379617	0.000689095
MAFG_RAT	Mafg	11231.4	9536.15	10171.9	10854.7	12795.4	15491.1	13950.6	11154.6	10200.2	0.327261	0.0906236	-0.146277	0.418961	0.180983	0.321997
MA1B1_RAT	Man1b1	11970	9519.53	8575.76	11551.4	11484.6	13758	12392.8	13868.5	12844.9	0.30044	0.0618166	0.091488	0.532405	0.391928	0.0213565
MCCA_RAT	Mccc1	13602.8	9505.34	14643.4	19864.7	11174.1	15879.4	14410.5	15078.4	17167.6	0.298852	0.162363	0.0272553	0.892667	0.326107	0.131144
PDP1_RAT	Pdp1	10592.7	9495.88	8344.03	11017.3	10533.6	11958.8	11342	9033.34	11662.5	0.241859	0.101587	-0.0719864	0.600547	0.169872	0.23237
CRNL1_RAT	Crnkl1	10267	9490.2	9928.35	10493.7	10172.3	11240.8	10206.4	8950.62	9388.89	0.10359	0.157437	-0.161452	0.0396706	-0.0578616	0.411396
AP3M2_RAT	Ap3m2	8976.19	9488.02	6321.57	8355.57	8532.29	9102.03	9175.22	7053.61	8208.55	0.0897892	0.624555	-0.09621	0.60037	-0.00642083	0.971887
MEP50_RAT	Wdr77	8259.74	9487.94	7810	10040.8	8217.41	8824.82	6762.48	8007.09	9597.98	0.0835125	0.599901	-0.162163	0.318658	-0.0786504	0.620991
VTI1A_RAT	Vti1a	11777.3	9487.81	9898.15	11013.4	10573.2	12842	16509.6	3422.79	9576.52	0.145054	0.780927	-0.488809	0.359423	-0.343755	0.514139
MPRIP_RAT	Mprip	12965.4	9470.14	12181.6	11217	10995.8	11226	12630.9	5204.71	10861.5	-0.0371171	0.896566	-0.31847	0.280823	-0.355587	0.232193
GALE_RAT	Gale	9117.19	9466.77	7408.31	9721.36	6658.96	7092.57	5467.91	8221.01	8225.22	-0.159282	0.505455	-0.104134	0.660968	-0.263416	0.280954
KPCL_RAT	Prkch	9356.87	9440.94	6806.91	10497.2	10453.7	10009.6	9058.64	9207.44	8710.81	0.289743	0.0257515	-0.198762	0.100576	0.0909813	0.424027
SPRY4_RAT	Spryd4	11596.9	9431.75	11966.5	12167.3	12031.4	14130.2	12735.7	10508.7	11724.4	0.220089	0.0259189	-0.132876	0.142355	0.0872139	0.318815
PP2AA_RAT	Ppp2ca	9827.42	9427.5	6834.28	9092.51	9421.07	7628.83	6847.4	8568.97	7493.02	0.0151853	0.913274	-0.190601	0.193319	-0.175416	0.227912
PLD2_RAT	Pld2	10419.1	9421.74	8979.25	11477.3	10715.2	12719.6	11902.8	9497.14	9517.42	0.275846	0.0296148	-0.179998	0.126344	0.0958475	0.393054
NLRX1_RAT	Nlrx1	8811.72	9387.2	6051.07	9980.29	10657.4	11139.1	9573.26	9527.54	10193.1	0.414371	0.0355387	-0.116596	0.504504	0.297775	0.109573
NNRE_RAT	Naxe	10452.4	9375.64	8927.66	13481.3	11713.1	15232.4	11551.4	8494.27	13226.8	0.486346	0.0110597	-0.296707	0.0837284	0.189639	0.245382
BABA2_RAT	Babam2	8078.13	9360.69	5805.16	6325.57	6876.41	7124.54	5920.6	5467.09	6678.85	-0.167442	0.388239	-0.173176	0.372895	-0.340618	0.0982408
ABHEB_RAT	Abhd14b	8435.72	9349.09	5564.07	7599.3	5494.25	5898.65	4400.03	7770.69	7283.37	-0.277767	0.386642	0.00532819	0.986457	-0.272439	0.395436
NAGAB_RAT	Naga	10941.2	9338.13	7458.06	8343.06	7516.3	11551	9453.73	11545.4	9340.07	-0.024363	0.912935	0.16434	0.467533	0.139977	0.534354
CHID1_RAT	Chid1	9311.5	9337.17	7809.37	9237.06	10755	9268.26	10188.2	5276.88	8926.85	0.146489	0.577803	-0.313336	0.248056	-0.166847	0.527201
PEX14_RAT	Pex14	12681.9	9333.38	9167.14	12384.1	12004.8	12710.7	12638.6	10172.3	10159.7	0.266783	0.0401755	-0.177597	0.145207	0.0891858	0.443813
SNRK_RAT	Snrk	9470.71	9318.27	7760.54	7150.15	9528.38	6659.65	7424.3	5422.33	6407.59	-0.198014	0.313414	-0.271567	0.177111	-0.469582	0.0321172
BTD_RAT	Btd	9407.34	9307.31	8749.72	11147.8	10307.8	13719.8	10696.9	13484.6	11360.6	0.34705	0.0275998	0.0185968	0.89125	0.365647	0.0219217
CUL3_RAT	Cul3	8471.48	9263.33	6861.74	9082.72	8297.33	7292.49	5755.01	9743.54	8228.79	0.00982113	0.96594	-0.0840792	0.715727	-0.074258	0.747522
NUP35_RAT	Nup35	11531	9253.68	10009.3	11178.1	11983.5	12692.8	11961.2	10291.3	10951.1	0.223593	0.0520888	-0.111627	0.292983	0.111966	0.29161
HERC4_RAT	Herc4	9303.07	9244.72	7457.18	9744.81	9701.95	9393.89	8372.49	8489.62	8650.9	0.156555	0.104136	-0.176808	0.0716021	-0.0202532	0.82034
IAH1_RAT	Iah1	7075.5	9235.74	7566.25	8584.78	6649.06	7006.67	4902.31	8881.38	7981.49	-0.101993	0.695624	-0.0675857	0.794941	-0.169578	0.518606
SPT32_RAT	Spata32	10378.5	9219.52	13201.3	6351.36	6776.7	6253.6	8248.24	4892.77	5663.52	-0.743499	0.00881627	-0.0786327	0.732902	-0.822132	0.00506897
EIF2D_RAT	Eif2d	9324.14	9215.04	8008.05	10705.5	8143.23	9715.43	9730.6	8898.89	11010.4	0.0999133	0.482347	0.0569301	0.686077	0.156843	0.279668
ARFG2_RAT	Arfgap2	11020	9211.61	10224.4	10268.9	10175.1	9189.61	10870.5	7296.51	9031.72	-0.0374219	0.770391	-0.140878	0.28672	-0.1783	0.185598
ACOX3_RAT	Acox3	10765	9209.21	9215.42	12132.9	9576.88	12271.9	11241	9812.56	11323.9	0.214101	0.0278226	-0.0636932	0.455776	0.150407	0.09885
JUND_RAT	Jund	6877.69	9172.19	6984.54	4126.91	8368.96	20263.4	6760.66	8005.05	12369.9	0.22252	0.662867	-0.0213598	0.966436	0.20116	0.693208
TOM34_RAT	Tomm34	8457.91	9145.83	8871.17	8925.53	9465.93	10742.8	9562.03	9854.56	11667.2	0.134481	0.161856	0.0921719	0.323495	0.226653	0.0302643
ZCCHV_RAT	Zc3hav1	10667.8	9139.06	8004.81	9848	8998.25	9106.92	8758.5	7249.56	7232.03	0.0161087	0.817151	-0.271153	0.00307538	-0.255044	0.0044203
CSTF1_RAT	Cstf1	9334.59	9131.88	7811.91	9586.06	9574.09	10470.9	9620.61	9184.11	9055.61	0.176406	0.0494318	-0.0881038	0.286376	0.0883025	0.285359
S2542_RAT	Slc25a42	8752.7	9126.82	5632.61	8558.11	8788.71	9542.53	7319	8301.85	7579.01	0.224557	0.270108	-0.213409	0.293024	0.0111478	0.954756
GOSR1_RAT	Gosr1	9070.53	9124.93	9457.36	7192.33	7318.2	7338.58	8146.84	5731.55	6699.62	-0.339664	0.0204994	-0.1014	0.423845	-0.441064	0.00536645
DJC17_RAT	Dnajc17	11201.2	9121.55	11038.3	11688	12227.2	14287.9	13709.6	11694.5	11152.2	0.266884	0.0401663	-0.0373634	0.732222	0.229521	0.0805161
CHD5_RAT	Chd5	11150.5	9118.73	9643.9	11840.8	12153.7	12746.9	12114.5	11562.1	9734.15	0.301201	0.0215371	-0.142683	0.221001	0.158518	0.17802
DHC24_RAT	Dhcr24	10687.6	9110.89	8962.65	9289.95	9838.52	11794.6	10093.1	9465.86	8790.34	0.101594	0.409044	-0.120073	0.332851	-0.0184785	0.878335
SSDH_RAT	Aldh5a1	6781.46	9104.24	8773.99	9049.85	8276.5	12719.5	6538.77	10033.1	12703	0.271505	0.463375	-0.0643583	0.859966	0.207146	0.573363
CDK9_RAT	Cdk9	8887.12	9098.05	4740.12	8933.1	9602.21	8263.52	7978.33	7311.95	6357.43	0.295695	0.173978	-0.311499	0.154325	-0.0158035	0.938839
ELP1_RAT	Elp1	8617.27	9094.21	6954.95	7948.32	8945.95	8560.11	6094.31	7048.35	6711.69	0.0530981	0.628666	-0.359363	0.00802445	-0.306265	0.01796
AN32E_RAT	Anp32e	7403.73	9093.94	6997.47	8195.18	6464.97	8176.94	4851.39	10312.1	8133.57	-0.0403371	0.893714	-0.0301445	0.920449	-0.0704815	0.815603
RRAGA_RAT	Rraga	9118.05	9091.26	8840.26	10147.4	8436.33	11629.3	8823.27	10844.1	8976.24	0.147349	0.303038	-0.0710258	0.611228	0.0763232	0.585337
MAGT1_RAT	Magt1	10705.4	9084.75	8126.18	9039.56	9785.88	11000.1	10112.6	7977.82	8212.66	0.100035	0.508798	-0.184825	0.235548	-0.0847896	0.574115
MTMRC_RAT	Mtmr12	13285.8	9081.07	6838.55	10100.3	12233.5	9138.85	10859.4	8103.63	10315.5	0.150911	0.583305	-0.104975	0.701494	0.0459364	0.866338
TIM23_RAT	Timm23	12795.4	9078.44	14185.7	20139.7	12829.5	24646	18023.5	20767.7	21373.7	0.650097	0.0150004	0.109732	0.624969	0.759829	0.00667861
TM40L_RAT	Tomm40l	9066.46	9075.75	#N/A	#N/A	#N/A	#N/A	#N/A	#N/A	#N/A	#DIV/0!	#N/A	#N/A	#N/A	#DIV/0!	#N/A
CYTSA_RAT	Specc1l	10473.1	9064.87	9739.94	11456.1	11557.9	12573.1	12019.2	12251.1	11649.4	0.282767	0.00146614	0.0143931	0.823535	0.29716	0.00105842
SF3B4_RAT	Sf3b4	8999.09	9064.12	8888.06	9557.52	9513.55	9421.1	10091.2	9257	11078	0.0802339	0.324932	0.0908903	0.26843	0.171124	0.0534987
ABCD1_RAT	Abcd1	6523.04	9055.88	8754.7	6205.42	5146.92	8613.92	7702.62	5155.8	9404.5	-0.308315	0.322489	0.146996	0.614154	-0.161319	0.599146
BACD3_RAT	Kctd10	8459.34	9055.87	8446.24	8499.46	9858.32	10602.7	8518.47	7878.33	7752.08	0.152455	0.117998	-0.257336	0.0171071	-0.104881	0.264871
SPNS1_RAT	Spns1	12217.9	9023.33	9151.22	10469.9	12341.4	14134.3	10601.7	11773.5	10224.3	0.285399	0.113265	-0.172372	0.316945	0.113027	0.504732
GTPB1_RAT	Gtpbp1	9450.84	9016.68	5848.34	8996.12	9499.02	5351.87	6139.12	5250.96	6273.88	-0.0413134	0.87037	-0.392385	0.145236	-0.433698	0.111796
COG7_RAT	Cog7	12474.3	9015.19	9174.09	10158.8	11349.4	12207.8	11501.2	13730.5	13170.6	0.149373	0.353964	0.187781	0.250388	0.337155	0.0548143
COX14_RAT	Cox14	9199.78	9006.87	9200.14	9084.14	9552.93	10029.9	9108.45	6619.03	7623.59	0.0637477	0.590305	-0.307077	0.0248367	-0.24333	0.0619423
E2AK2_RAT	Eif2ak2	7823.35	8999.81	7256.61	8501.75	9679.97	7508.07	8029.79	7072.53	7846.06	0.091409	0.471663	-0.157216	0.22849	-0.065807	0.601724
TSN5_RAT	Tspan5	14273.9	8998.25	6949.11	8806.05	11153.8	10142.8	9337.45	8003.86	9629.06	0.0528561	0.848818	-0.15641	0.575779	-0.103554	0.709626
FUCO_RAT	Fuca1	9230.47	8992.81	9155.76	10875.5	9221.26	12393.7	9502.26	10093.2	10757.4	0.236553	0.0389668	-0.0895573	0.384511	0.146995	0.167768
CNOT9_RAT	Cnot9	8435.45	8977.02	5494.63	8256.49	9458.67	6888.57	7777.13	6977.57	7163.92	0.123549	0.47153	-0.15622	0.366801	-0.0326707	0.846891
NUP50_RAT	Nup50	10934	8968.5	9166.38	9044.07	8879.29	6281.83	9927.46	8145.65	8698.63	-0.277788	0.0672321	0.159881	0.261766	-0.117907	0.400213
KPRP_RAT	Kprp	9204.17	8943.32	33865.9	10417	6804.91	9179.11	51224.2	3077.67	9487.97	-0.699686	0.52329	0.400297	0.712813	-0.299389	0.782724
YIPF4_RAT	Yipf4	11384.8	8933.07	6968.08	12418	11637.8	13854.6	11893.4	11599.5	12480.2	0.499486	0.0211315	-0.0725839	0.694858	0.426902	0.0410497
ZCH18_RAT	Zc3h18	10397.1	8931.51	7783.83	10194.7	9375.71	10403.5	10908.9	8574.52	9147.72	0.153389	0.177611	-0.072253	0.508234	0.0811356	0.458987
CLIP2_RAT	Clip2	11527	8929.57	7531.12	10946.2	10225.3	12559.4	4481.09	15039.3	14452.5	0.222895	0.559594	-0.176456	0.626953	0.0464388	0.90257
DLGP4_RAT	Dlgap4	8638.33	8920.47	6583.15	8518.55	7812.34	7134.32	5374.07	7990.17	6798.71	-0.0318384	0.867095	-0.233878	0.237679	-0.265716	0.184534
RAB31_RAT	Rab31	13394.4	8916.92	6545.28	10743.9	12201.1	11310.4	10440.3	10041.9	10948.8	0.307801	0.249182	-0.123072	0.634098	0.184729	0.478524
NRDC_RAT	Nrdc	10264.2	8904.06	7663.11	10745.6	7836.36	11465.2	7650.14	11576	8668.32	0.154367	0.50709	-0.11025	0.633544	0.044117	0.847872
ABCB7_RAT	Abcb7	10897.9	8902.23	14907.7	15384.2	15186.1	26308.1	13178.9	16897.9	16128.7	0.695787	0.0107864	-0.258336	0.264835	0.437452	0.0749021
PLCG2_RAT	Plcg2	9964	8895.26	7979.84	8171.74	9814.61	11662.3	9330.84	7105.03	8139.4	0.134411	0.449655	-0.264528	0.154268	-0.130117	0.463808
TIM21_RAT	Timm21	10705.2	8895.11	7552.01	10920.3	10291.6	10684.4	9896.33	7470.84	9060.52	0.246551	0.0925626	-0.280671	0.0608188	-0.0341195	0.800418
DRS7B_RAT	Dhrs7b	10526.7	8890.6	9566.36	11224.4	9386.89	11517.3	10284.2	10896.2	10974.2	0.146233	0.407012	0.0064104	0.970417	0.152644	0.387584
BIN3_RAT	Bin3	11046.4	8889.22	21719.3	13075.8	13087.8	14602.5	8679.27	9284.39	10821.9	0.0657998	0.847033	-0.495869	0.163203	-0.430069	0.200228
PRP4B_RAT	Prpf4b	9997.9	8871.05	8175.98	8895.56	9222.29	10201.7	9599.49	8257.75	7884.77	0.0689436	0.54418	-0.140392	0.23139	-0.0714485	0.52997
RBMS1_RAT	Rbms1	9158.82	8865.78	7827.6	9826.28	9924.21	11736.7	9428.74	9521.73	9358.44	0.282859	0.0108677	-0.148667	0.127106	0.134192	0.163543
RBM45_RAT	Rbm45	7544.74	8857.83	6907.88	5470.8	7092.49	5992.71	7383.44	3814.85	4550.06	-0.329805	0.242305	-0.286483	0.305249	-0.616288	0.0441222
PPM1B_RAT	Ppm1b	7681.46	8857.04	4997.35	5850.2	7147.43	5065.67	6524.53	4793.8	5360.1	-0.227569	0.34139	-0.112453	0.631537	-0.340021	0.167638
ECE1_RAT	Ece1	10128.3	8853.14	9602.15	10256	10136.2	10641.5	9808.85	8094.42	8847.52	0.12053	0.0630957	-0.218392	0.00396493	-0.0978618	0.11939
PPM1H_RAT	Ppm1h	7582.15	8851.44	4940.65	7390.31	8466.79	8164.3	6336.83	6494.63	8476.97	0.207853	0.404735	-0.183408	0.460252	0.024445	0.920367
TDRD7_RAT	Tdrd7	5528.46	8833.81	4842.23	7048.85	7293.32	7361.04	6480	6500.42	6777.79	0.226095	0.322648	-0.13551	0.546119	0.0905849	0.684859
MFN1_RAT	Mfn1	13136.9	8825.72	8254.65	12741.7	7706.57	9796.39	10836.5	7936.79	9928.11	0.00244951	0.98553	-0.0573051	0.672947	-0.0548556	0.686037
RBL2_RAT	Rbl2	10533.2	8820.49	8714.59	9788.51	9380.75	10066.8	7885	6572.79	7165.59	0.0717475	0.594327	-0.446566	0.00521801	-0.374819	0.0110472
PAQRB_RAT	Mmd	9514.87	8800.46	7675.9	9071.18	11064.5	13071	9096.43	9027.48	9564.87	0.34312	0.0435929	-0.246697	0.125937	0.0964229	0.526238
RABE2_RAT	Rabep2	8444.18	8799.78	6121.89	8983.57	8679.47	9116.47	7577.98	9843.03	8203.21	0.214657	0.216196	-0.0720891	0.665645	0.142568	0.399989
UCHL3_RAT	Uchl3	8384.61	8797.45	8282.66	9291.45	6263.06	8522.56	5219.63	10822.8	9534.5	-0.100289	0.746579	0.039682	0.897997	-0.0606066	0.844872
SNF8_RAT	Snf8	11907.5	8796.87	8179.91	7971.98	7887.44	6123.65	5887.43	5294.12	6804.2	-0.357667	0.0369077	-0.281992	0.070654	-0.63966	0.00200646
EI24_RAT	Ei24	11274.4	8779.58	8125.49	11977.8	11560.2	12963.3	11604.4	10245.8	10732.3	0.386056	0.0109212	-0.164102	0.207517	0.221955	0.0994146
DHX36_RAT	Dhx36	9841.85	8766.46	8087.99	6335.67	10137.6	7149.59	6756.27	6050.32	4824.25	-0.201234	0.623327	-0.406486	0.331154	-0.60772	0.158991
IKKB_RAT	Ikbkb	8350.93	8765.03	12553.2	10919.5	21592.9	22885.8	9013.44	8456.44	19162.5	0.851342	0.0760041	-0.628454	0.17309	0.222889	0.612413
FNBP1_RAT	Fnbp1	7438.29	8762.92	5600.67	6564.07	8369.87	5851.15	7555.58	5632.9	5433.93	-0.0611557	0.744864	-0.158367	0.407394	-0.219522	0.259057
MGAT1_RAT	Mgat1	11726.9	8753.12	11022.6	12584	14773	17030.8	12657.9	13114.7	13127.2	0.49485	0.00848856	-0.17964	0.254533	0.31521	0.0614662
MRP3_RAT	Abcc3	6955.52	8752.09	2044.44	1341.01	1558.18	1497.12	3191.65	2299.09	3589.33	-1.77138	0.011167	1.02457	0.0989282	-0.746806	0.21275
A4_RAT	App	13561.3	8730.34	12938.2	12276.3	11920	15015.3	12069.5	13476.6	11588.9	0.173482	0.39168	-0.0737075	0.711119	0.099774	0.617296
VAS1_RAT	Atp6ap1	13997	8722.35	12784.2	14736.8	12144	16974	15697.9	26988.5	21552.9	0.320243	0.276717	0.529267	0.0879494	0.84951	0.0133216
PKHF1_RAT	Plekhf1	7047.14	8716.71	6555.69	10222.7	8468.46	9839.47	7768.59	10018.9	9333.61	0.360273	0.0404694	-0.0765502	0.623599	0.283723	0.0923305
RRS1_RAT	Rrs1	9102.04	8713.69	10487.3	8442.23	9926.64	10973.8	8703.8	9454.77	9118.4	0.0482951	0.604042	-0.0978194	0.304697	-0.0495243	0.595014
ACL6B_RAT	Actl6b	9383.19	8685.82	7571.79	8865.6	11031.9	9812.2	8437	8245.67	8570.24	0.212342	0.0754185	-0.228899	0.0584999	-0.0165576	0.87896
EFTS_RAT	Tsfm	13966.8	8684.68	11220.2	11271.7	13693	13715.5	12714.6	8055.62	12654.1	0.212436	0.390191	-0.235933	0.342256	-0.0234974	0.922652
APAF_RAT	Apaf1	9226.63	8653.38	6045.5	8411.76	9338.34	8472.31	5333.22	6982.62	5960.26	0.154467	0.390258	-0.528059	0.0130216	-0.373592	0.0568951
PATL1_RAT	Patl1	8065.1	8627.4	8143.09	8228.87	7484.43	5322.05	7722.66	3587.66	5896.62	-0.263209	0.41495	-0.334847	0.305216	-0.598056	0.0840713
IWS1_RAT	Iws1	7582.45	8627	5717.98	8370.4	7897.81	6819.74	6704.36	7137.03	6555.8	0.0898125	0.453569	-0.174423	0.162527	-0.0846107	0.479353
STX18_RAT	Stx18	10310.3	8626.55	6780.44	9724.78	10362.8	9997.6	9085.55	7918.05	8756.25	0.246802	0.140172	-0.225851	0.172897	0.0209511	0.893793
PI42B_RAT	Pip4k2b	8424.14	8620.36	7379.96	8823.33	7538.69	8223.99	7318.12	6984.54	7580.6	0.00986078	0.90815	-0.165841	0.0770888	-0.15598	0.0932501
CELF2_RAT	Celf2	9895.93	8609.56	6058.55	10128.6	9657.97	10465.3	12877	9389.5	9837.7	0.329292	0.105961	0.0721572	0.702979	0.401449	0.0562253
ETS1_RAT	Ets1	11438.8	8601.6	7031.66	11836.3	14198.2	10904.7	13866.8	10904.7	10429.3	0.468439	0.100868	-0.0722098	0.784517	0.396229	0.156521
ARRD1_RAT	Arrdc1	10045.1	8583.23	9230.54	9470.57	14708.5	10174.2	18318.1	6995.02	14482.2	0.277505	0.484963	0.129622	0.741531	0.407127	0.313138
RASH_RAT	Hras	16564.4	8582.34	5233.96	6441.79	5667.95	8643.42	6025.2	5568.45	6424.13	-0.412466	0.354473	-0.183367	0.674519	-0.595833	0.192097
LONP2_RAT	Lonp2	6926.35	8574.45	5222.21	6979.83	7273.05	8430.57	6071.42	5026.44	5626.08	0.15486	0.509406	-0.439227	0.0831704	-0.284367	0.238846
TIM9_RAT	Timm9	8948.16	8571.19	8040.15	9999.94	9396.24	12308	12081.8	10117.5	12350.4	0.302406	0.0316935	0.128168	0.309644	0.430574	0.00559793
CPPED_RAT	Cpped1	8509.61	8558.41	5716.06	8924.19	5845.29	6940.33	5360.33	7762.92	6934.46	-0.0671521	0.794094	-0.109099	0.672538	-0.176251	0.498243
SVBP_RAT	Svbp	8231.29	8546.83	7594.96	6935.3	6807.52	7783.99	6348.36	6547.87	7246.58	-0.179984	0.167357	-0.0956294	0.445407	-0.275614	0.0470027
CRTC2_RAT	Crtc2	9101.96	8540.4	6073.32	8518.13	8758.64	8160.32	10107.8	7789.13	6419.84	0.122301	0.419507	-0.0894882	0.551274	0.0328131	0.825523
CSK_RAT	Csk	9403.77	8538.61	10410.8	9539.5	6754.34	8899.72	8111.29	8937.49	8508.83	-0.181256	0.292157	0.0350914	0.833335	-0.146164	0.390419
MPC1_RAT	Mpc1	8412.71	8536.2	8752.78	8996.7	9403.51	11566.6	10698.3	7242.01	7683.32	0.212862	0.242546	-0.239021	0.193725	-0.026159	0.881228
GSH1_RAT	Gclc	8219.46	8533.52	5354.51	6297.86	5825.44	5764.79	4404.89	9141.76	7674.53	-0.276148	0.403653	0.182386	0.576945	-0.0937614	0.772814
E2AK4_RAT	Eif2ak4	7971.99	8533.15	4861.95	6773.91	8894.32	7105.27	6940.28	6147.79	7008.16	0.12407	0.612253	-0.172555	0.483842	-0.048485	0.842002
PYGL_RAT	Pygl	15040.3	8530.5	5040.47	6030.11	8323.33	7192.28	4978.01	5389.41	5554.47	-0.280385	0.490874	-0.425483	0.30411	-0.705868	0.104065
LYPA2_RAT	Lypla2	7395.82	8515.47	6299.29	10791.2	6931.3	8663.49	8120.31	10288.1	9765.15	0.235956	0.270171	0.110743	0.594756	0.346699	0.118357
MO4L1_RAT	Morf4l1	10737.2	8507.53	9257.23	11825.9	9941.96	10185.2	10492.4	9758.59	9198.07	0.167312	0.0109351	-0.115509	0.0548801	0.0518027	0.348534
FYN_RAT	Fyn	5814.66	8470.21	4319.41	5860.95	6240.56	3896.51	4576.04	3915.45	5652.51	-0.192646	0.583332	-0.164274	0.639176	-0.35692	0.319339
GOLP3_RAT	Golph3	10683.2	8435.84	10139.5	9372.36	9488.15	10209.8	8733.22	8794.39	10340.9	-0.00309646	0.975485	-0.064346	0.527891	-0.0674424	0.5087
RGS12_RAT	Rgs12	10614.4	8419.11	6861.97	9648.67	12101.3	8830.21	11822.7	7297	8225.55	0.249877	0.290329	-0.179655	0.440081	0.0702218	0.75942
PTN9_RAT	Ptpn9	6085.56	8417.17	5945.15	5580.39	6920.39	6573.34	6751.84	6486.22	5634.53	-0.087531	0.554376	-0.0136315	0.92591	-0.101162	0.495868
CP51A_RAT	Cyp51a1	8978.42	8414.79	7156.94	8886.8	9329.25	10242	10979.7	8844.25	9256.96	0.217039	0.107326	0.0273996	0.826413	0.244439	0.0748094
ICAM1_RAT	Icam1	8006.64	8406.56	8676.32	10550.3	8624.84	11961	10170.5	11052.2	10862.7	0.299391	0.0314168	0.0553059	0.649358	0.354697	0.014575
RM42_RAT	Mrpl42	8607.67	8398.28	9161.26	10282	11454.6	13631.3	11312.7	10495.8	10680.8	0.42583	0.00234997	-0.113399	0.293687	0.312431	0.0133038
TACAN_RAT	Tmem120a	15757	8394.04	12845.1	13728.9	11202.2	16332.7	16243.9	14799.1	13580.3	0.188042	0.409866	0.126052	0.576547	0.314094	0.18272
WASH1_RAT	Washc1	9906.05	8387.15	7875.59	8427.07	7856.16	8730.52	9632.95	6159.15	6250.88	-0.0596517	0.753426	-0.213385	0.276441	-0.273037	0.17236
BCAR1_RAT	Bcar1	8340.34	8381.48	13882.6	14532	11943.6	15878	9529.51	8108.48	10720.4	0.501921	0.42738	-0.578051	0.363455	-0.0761299	0.902449
CO1A1_RAT	Col1a1	9550.45	8347.45	7932.72	8426.35	8315.4	9237.07	9054.87	5884.53	7082.9	0.0111359	0.941142	-0.259389	0.110778	-0.248253	0.124797
CCNL1_RAT	Ccnl1	8357.78	8345	6684.3	7819.55	7140.08	7072.33	7095.35	5527.13	6575.34	-0.0798657	0.518983	-0.204913	0.119179	-0.284779	0.0403519
PP1G_RAT	Ppp1cc	9200.85	8333.76	8324.05	8682.32	8358.04	7254.23	7801.58	7631.25	7151.38	-0.0926513	0.183096	-0.102053	0.146599	-0.194704	0.0142243
IP3KB_RAT	Itpkb	7721.17	8321.32	8316.87	7949.07	12203.3	10507.6	9844.39	8412.15	9010.58	0.310561	0.0842949	-0.149985	0.373232	0.160575	0.342003
ATP7A_RAT	Atp7a	9545.64	8295.72	7600.07	8021.62	9472.75	9849.54	8089.73	7468.34	7769.61	0.104837	0.370133	-0.224337	0.0742832	-0.1195	0.31022
TEP1_RAT	Tep1	14702.3	8294.09	9306.49	19029.2	15681.5	16442.2	13685.8	16433.4	21960.4	0.704058	0.114226	0.00318021	0.993869	0.707239	0.112814
PDS5A_RAT	Pds5a	8104.88	8288.06	6101.27	9209.5	8406.06	8312.65	8096.4	6954.06	6322.29	0.216975	0.0736478	-0.28476	0.0262053	-0.0677843	0.542918
SHLB2_RAT	Sh3glb2	7648.44	8277.99	7000.01	7138.2	8440.19	6403.91	7609.77	5816.85	6229.9	-0.066672	0.650943	-0.161495	0.286297	-0.228167	0.143742
UBXN4_RAT	Ubxn4	8985.04	8260.22	6919.57	9612.86	10723	9454.91	9934.53	7944.02	8291.53	0.308091	0.0248066	-0.191567	0.128765	0.116524	0.335579
[truncated: 1,650 more rows]

## Sheet: RAT prot. detect in all samples
Fasting upregulates the monocarboxylate transporter Mct1 at the rat blood-brain barrier through PPAR d activation
Stéphanie Chasseigneaux, Véronique Cochois-Guégan, Lucas Lecorgne, Murielle Lochus, Sophie Nicolic, Corinne Blugeon, Laurent Jourdren, David Gomez-Zepeda, Stefan Tenzer, Marie-Claude Menet, Jean-Louis Laplanche, Xavier Declèves, Salvatore Cisternino, Bruno Saubaméa
Corresponding author : Bruno Saubaméa, bruno.saubamea@u-paris.fr (Université Paris Cité, Inserm, Optimisation Thérapeutique en Neuropsychopharmacologie, 75006 Paris, France.)
Proteomic dataset of primary cultured rat brain endothelial cells treated with 100 nM GW0742, 100 nM GW0742 + 2 µM GSK0660 or left untretated (n=3)
RAT proteins that are detected in all 9 samples
Control_1,2,3 : protein intensity in each replicate of Control
GW_1,2,3 : protein intensity in each replicate of GW0742
GW+GSK_1,2,3 : protein intensity in each replicate of GW0742 + GSK0660
LFC_GW/Control and pval_GW/Control : Log2 fold change of protein abundance in GW0742 relative to Control and corresponding p-value
LFC_GW+GSK/GW and pval_GW+GSK/GW : Log2 fold change of protein abundance in GW0742 + GSK0660 relative to GW0742 and corresponding p-value
LFC_GW+GSK/Control and pval_GW+GSK/Control : Log2 fold change of protein abundance in GW0742 + GSK0660 relative to Control and corresponding p-value
Proteins	Genes	Control_1	Control_2	Control_3	GW_1	GW_2	GW_3	GW+GSK_1	GW+GSK_2	GW+GSK_3	LFC_GW/Control	pval_GW/Control	LFC_GW+GSK/GW	pval_GW+GSK/GW	LFC_GW+GSK/Control	pval_GW+GSK/Control
TXNIP_RAT	Txnip	5402.2	4996.39	5223.62	11254.5	11177	11608.1	5845.25	4869.33	5486.27	1.12416	5.47973e-09	-5845.25	8.12997e-09	0.0491097	0.379031
BASP1_RAT	Basp1	22097.2	20129.2	22062.7	28595.7	26258.7	28740.2	30355.4	26906.1	27236.9	0.378965	1.51459e-05	-30355.4	0.754014	0.393563	1.11511e-05
S35E1_RAT	Slc35e1	5554.93	6126.53	5984.26	9874.77	8518.44	10807.5	9059.77	9932.15	10177.4	0.719426	3.57914e-05	-9059.77	0.97134	0.722955	3.44372e-05
ZEB1_RAT	Zeb1	2969.61	2435.71	2207.47	3791.56	3302.54	3332.75	4187.68	3267.64	3461.33	0.462023	3.85864e-05	-4187.68	0.351381	0.522907	1.43816e-05
PGH1_RAT	Ptgs1	3780.52	3759.13	3784.1	5152.48	5238.21	5620.24	5008.11	4341.83	4574.49	0.49868	3.95008e-05	-5008.11	0.0143402	0.29575	0.0016955
SCP2_RAT	Scp2	41984.2	40672.1	38268	51624.4	49313.9	51648.6	54238.1	48414.8	48644	0.33625	5.74549e-05	-54238.1	0.775871	0.322331	7.95899e-05
APLP2_RAT	Aplp2	28063.1	26981.3	25477.3	34823.4	35031.6	39125.7	32141.1	31653.6	29684.9	0.435661	6.53612e-05	-32141.1	0.00650003	0.215557	0.00728901
ACTA_RAT;ACTC_RAT	Acta2;Actc1	5379.93	4660.6	5066.83	6865.6	6302.26	7177.66	6969.43	6054.77	7814.25	0.429862	6.83269e-05	-6969.43	0.653269	0.458678	4.12588e-05
TIM10_RAT	Timm10	7450.09	6309.66	6941.5	11523.6	8843.92	12006	12283.7	11002.2	11002.5	0.635609	7.08646e-05	-12283.7	0.335551	0.729358	2.41071e-05
THIKA_RAT	Acaa1a	18383.9	17777.7	22056.6	26083.2	22784.7	28778.5	22343.4	21389.7	24231.1	0.415487	8.41617e-05	-22343.4	0.0139278	0.227969	0.00491582
MANEA_RAT	Manea	1344.59	901.074	1345.86	2009.65	1840.91	2132.85	1810.47	2125.47	2139.28	0.688241	8.50116e-05	-1810.47	0.859834	0.708613	6.51486e-05
ATP5J_RAT	Atp5pf	45187.4	39614.9	43553.2	69666.8	63407.7	87812.4	76209.3	66983.7	68641	0.771604	8.56261e-05	-76209.3	0.679766	0.722701	0.000140499
PCYOX_RAT	Pcyox1	34869.5	30535.9	27114.6	53935.4	59590.6	73771.9	36826.3	34018.5	30761.1	1.01261	8.97998e-05	-36826.3	0.000269286	0.138872	0.382984
NFYB_RAT	Nfyb	4418.47	3892	5051.7	6992.14	7151.73	8108.43	7859.95	6092.64	6803.95	0.740873	9.12737e-05	-7859.95	0.368257	0.635711	0.000284762
CATA_RAT	Cat	39274.3	34319.6	36499	60034.1	60800.3	80139	41969.8	38286.8	39742.6	0.857297	0.000184083	-41969.8	0.000572784	0.12547	0.396857
VATF_RAT	Atp6v1f	4972.94	4388.36	5479.87	7953.05	5869.16	8147.81	8106.51	8047.74	8865.16	0.556384	0.000205054	-8106.51	0.0581034	0.757962	1.88914e-05
GATA_RAT	Qrsl1	1554.18	1242.3	1789.06	2295.44	1985.62	3087.95	2392.16	2384.06	2163.03	0.640431	0.00021293	-2392.16	0.595623	0.577024	0.000507503
MOT1_RAT	Slc16a1	32763.3	29076.4	28659.7	39180.4	41654.7	45769.2	33487	34981.1	31376	0.484012	0.000227389	-33487	0.00244217	0.142961	0.115049
FLVC2_RAT	Flvcr2	4528.69	3497.79	3795.46	5905.73	5592.1	6728.55	5171.89	4353.84	4360.75	0.628662	0.000240213	-5171.89	0.00521882	0.235914	0.0553667
LIPS_RAT	Lipe	4672.65	4246.2	3223.92	6439.8	7139.33	5853.84	4695.84	3708.76	3446.98	0.690986	0.000244521	-4695.84	0.000177986	-0.0305244	0.801975
AMACR_RAT	Amacr	4594.04	3932.05	3957.14	6216.93	6793.21	7922.54	6486.8	7243.39	6451.06	0.742253	0.000249111	-6486.8	0.717504	0.694736	0.000400843
FADS2_RAT	Fads2	1626.19	1108.55	1962.86	2713.33	2247.02	2969.92	2326	1775.44	2532.27	0.785124	0.00026247	-2326	0.08333	0.521111	0.00394496
ACADL_RAT	Acadl	91502.1	78309.7	71655	121676	116356	143738	97744	95054.6	92739.8	0.662251	0.000267124	-97744	0.00570248	0.248963	0.0579517
DEK_RAT	Dek	19644.4	19098.1	18585.4	24920.1	27851.5	28603.1	28300	25993.6	23064.2	0.503177	0.000283635	-28300	0.412049	0.427636	0.000884623
PLCB3_RAT	Plcb3	11242.3	10925.4	10582.4	14006.7	13999.4	14189.3	13484.4	11460.6	11809.9	0.365993	0.000298399	-13484.4	0.0117009	0.163221	0.0318588
AKAP1_RAT	Akap1	12430.6	14031.4	11045	16635.3	16883.1	15174.3	13614	14861.2	13887.4	0.381838	0.000301681	-13614	0.0154389	0.181496	0.0243914
PAI1_RAT	Serpine1	2768.04	2612.34	2820.75	5358.7	3825	5112.11	3929.83	4606.6	4077.45	0.786991	0.000311101	-3929.83	0.256782	0.618516	0.00161082
RFOX2_RAT	Rbfox2	3254.14	2056.99	2390.22	3906.79	3076.03	3299.41	3956.56	2914.23	3453.09	0.436432	0.000322811	-3956.56	0.979995	0.438432	0.000312375
COX5A_RAT	Cox5a	73840.2	63701.1	60354.3	108611	99642.7	138980	130413	121177	135610	0.801828	0.000325191	-130413	0.26311	0.972091	7.77089e-05
NDUF6_RAT	Ndufaf6	1319.48	1171.43	1242.75	1941.85	1628.57	2009.7	1740.06	1656.53	1488.62	0.55849	0.000359685	-1740.06	0.107032	0.369579	0.00696519
CALX_RAT	Canx	157825	153660	172182	193333	194662	234602	192466	177042	187246	0.360091	0.000383646	-192466	0.0410297	0.203879	0.0125176
MUC18_RAT	Mcam	72913.7	63447.1	68020.3	79432.9	75352.7	79070	76387.1	64582	70969.4	0.196272	0.000409162	-76387.1	0.00301706	0.0513157	0.188408
TM9S2_RAT	Tm9sf2	24278.8	22709.1	25942.9	34361.7	32907.8	38930.8	34810.8	28507.9	44243	0.540613	0.000422415	-34810.8	0.99016	0.539348	0.000429469
TIM16_RAT	Magmas-ps1	3986.65	3580.42	3899.41	4736.7	4526.04	5492.6	4994.78	4380.81	5111.49	0.360355	0.000440574	-4994.78	0.719918	0.335601	0.000722299
RS28_RAT	Rps28	192593	178326	185017	259654	208289	270949	223490	206942	246204	0.401824	0.000475893	-223490	0.142206	0.280523	0.00477316
EOGT_RAT	Eogt	16084	12968	13898.1	19562.8	16837.5	20240.8	21137.2	17484	17361.4	0.400527	0.000519896	-21137.2	0.813943	0.382078	0.000720201
MGLL_RAT	Mgll	28465.2	29266.8	23462.8	40135.1	47143.4	46092.7	29572.5	22649.2	24653.3	0.719205	0.00053171	-29572.5	0.000248123	-0.0811142	0.568762
CRIP1_RAT	Crip1	21837.9	24920.3	24518.1	17688.3	14083.5	12457.8	10992.5	12040	11759.1	-0.701384	0.000550516	-10992.5	0.0356083	-1.03329	3.03867e-05
TIM13_RAT	Timm13	6260.59	6267.82	5947.6	9193.83	7267.36	8506.94	9523.16	8684.18	8299.81	0.428056	0.000634908	-9523.16	0.306792	0.518779	0.000159769
GALT7_RAT	Galnt7	4604.42	4535.51	3980.32	5612.65	5755.65	6174.18	5299.44	4955.52	5782.49	0.420914	0.000663255	-5299.44	0.148046	0.289799	0.0067526
MOGS_RAT	Mogs	22956	21305.9	21455.2	26010.2	27168.2	30675.9	24545.8	23114.1	24577.2	0.348886	0.000671934	-24545.8	0.0130689	0.136705	0.0782274
NICA_RAT	Ncstn	21522.1	19236.1	20885.1	26166.7	24151.8	27977.5	23140.4	24349	26324	0.344006	0.000699245	-23140.4	0.247024	0.259513	0.00420099
RAB14_RAT	Rab14	55079.2	44101.9	47078.5	63578.6	49934.4	61243	64028.4	54390.1	58559.1	0.255235	0.000749757	-64028.4	0.664402	0.278177	0.00041212
OASL1_RAT	Oasl	2702.11	2162.38	2104.08	4128.07	3090.57	4353.73	3373.93	3325.78	3190.67	0.725232	0.000757942	-3373.93	0.180806	0.514029	0.00640649
KMCP1_RAT	Slc25a30	6883.31	4690	5662.13	8762.48	6225.23	7514.6	7320.86	5289.75	5869.88	0.388376	0.000775811	-7320.86	0.00553414	0.104836	0.213069
PHF5A_RAT	Phf5a	19007.1	17946.4	15949.1	21447.4	21186.5	21434.7	20382	19193.1	17651.3	0.280064	0.000805627	-20382	0.0171474	0.114653	0.0739916
MFA3L_RAT	Mfap3l	10064	10013.3	9515.7	12157.9	11831.7	13231.1	12936.2	14250.1	13150.9	0.32966	0.000820804	-12936.2	0.116276	0.446012	9.25631e-05
NC2B_RAT	Dr1	14160.7	11921.9	15587.2	21496.9	21510.7	24742.3	22940.3	21712.1	17598.8	0.706766	0.000822089	-22940.3	0.395542	0.578666	0.00297263
RUVB1_RAT	Ruvbl1	28448.9	24705.4	24088.8	31697.2	31662	32725.9	26918.7	27953.9	28439.4	0.318657	0.00085879	-26918.7	0.0115222	0.11266	0.117865
EMC3_RAT	Emc3	19675.1	17352	19198.5	24446.8	21256.9	28745.6	21543.3	21317.7	23160.9	0.39615	0.000869982	-21543.3	0.0750554	0.232838	0.0185094
HSDL2_RAT	Hsdl2	20479.7	18815.4	16803	26760	29880.3	33162.2	24018.6	18686.3	18748.6	0.677998	0.00089699	-24018.6	0.00332522	0.126031	0.389933
TM147_RAT	Tmem147	3495.04	3172.29	3027.16	3752	4232.75	4379.01	4049.48	4045.56	3463.4	0.373497	0.00101478	-4049.48	0.259221	0.275631	0.007917
RU1C_RAT	Snrpc	14583.2	12455.2	12012.4	15959.7	15885.3	14430.8	17363.7	15133.7	14459.9	0.248567	0.0010297	-17363.7	0.735368	0.266774	0.000637681
CDK7_RAT	Cdk7	816.72	654.521	860.195	1697.36	1241.62	1443.96	1255.23	1813.87	1448.7	0.908795	0.00107983	-1255.23	0.844789	0.947542	0.000816057
MIC10_RAT	Micos10	25975.1	19920.9	20971.5	35183.6	28462.2	42082.1	35331.2	32595.3	35173.3	0.652438	0.0011313	-35331.2	0.894177	0.633415	0.0013738
ATPMK_RAT	Atp5mk	19553.1	18062.9	17122.5	23468.5	23351.3	28013.9	22881.2	20134.5	20712.5	0.448019	0.00113507	-22881.2	0.040277	0.219337	0.0472775
NPTN_RAT	Nptn	20008.6	16014.6	18583.7	24969.9	20659.1	27635.9	23740.5	23245.3	24278.2	0.419825	0.00115459	-23740.5	0.746986	0.389971	0.00186152
G37L1_RAT	Gpr37l1	5172.86	4285.67	4367.3	6079.52	6072.14	7590.53	5379.15	5846.51	5066.47	0.567007	0.00118447	-5379.15	0.039156	0.273947	0.051181
SEP15_RAT	Selenof	7205.71	7307.16	8539.82	10021.4	8390.27	12773.1	9644.8	8796.89	10697.7	0.418703	0.00119392	-9644.8	0.391686	0.337769	0.0045192
MTPN_RAT	Mtpn	23611.4	18714.7	15507.7	33684.7	23937.2	30387.9	37310.7	27734.7	30914.6	0.612734	0.0013509	-37310.7	0.36402	0.740977	0.000368589
OX2G_RAT	Cd200	44229.9	38021.8	39279	48267.1	42672.9	47816	49730.1	46582.5	47947.6	0.192081	0.00135875	-49730.1	0.202617	0.249919	0.000218524
MARE3_RAT	Mapre3	2048.37	2290.81	1615.94	1432.28	1657.88	1497.4	1551.26	1731.57	1646.05	-0.41191	0.00141957	-1551.26	0.291207	-0.307102	0.00968055
TAF9B_RAT	Taf9b	1162.42	1121.01	1028.21	1704.65	1412.25	2016.4	1266.4	1929.04	1777.71	0.676238	0.00142454	-1266.4	0.836841	0.643442	0.00198918
CYTSA_RAT	Specc1l	10473.1	9064.87	9739.94	11456.1	11557.9	12573.1	12019.2	12251.1	11649.4	0.282767	0.00146614	-12019.2	0.823535	0.29716	0.00105842
FMR1_RAT	Fmr1	10993.1	11614.5	10344.1	12531.6	12624.9	13023.9	10028.3	10920.9	10204.5	0.213893	0.00155315	-10028.3	0.000168822	-0.0803208	0.127494
B2CL1_RAT	Bcl2l1	5274.65	4427.28	5643.43	8857.47	5651.23	8116.69	7449.41	6991.07	7682.03	0.541428	0.00159784	-7449.41	0.952771	0.53402	0.00174525
SYF1_RAT	Xab2	5886.07	5439.01	5652.11	9548.34	7218.8	9012.66	9286.87	8179.76	7058.36	0.593174	0.00163282	-9286.87	0.609326	0.522382	0.0035831
PDE4D_RAT	Pde4d	14174.8	4295.39	12824.7	37087.6	24791.9	39433.5	25732.1	11562.2	33869.8	1.84571	0.00164864	-25732.1	0.17361	1.22996	0.0161764
CWC27_RAT	Cwc27	2484.72	2979.61	2978.49	3726.47	3903.72	3889.46	3542.2	3544.22	4385.52	0.453148	0.00165834	-3542.2	0.900841	0.440025	0.00199894
DHB8_RAT	Hsd17b8	6984.69	5354.64	6483.72	8299.95	6540.94	8610.52	8435.7	6419.22	7985.04	0.315632	0.00180997	-8435.7	0.616553	0.278133	0.00392725
HINT3_RAT	Hint3	3378.45	3628.78	3747.16	4915.79	4424	5574.2	4802.47	3792.6	5065.38	0.466631	0.00182293	-4802.47	0.250993	0.33533	0.012057
RM40_RAT	Mrpl40	6513.15	5112.29	6443.49	8100.88	9226.02	10845.9	9037.32	8601.09	7728.72	0.639234	0.00182488	-9037.32	0.351495	0.495159	0.00816704
CO3_RAT	C3	339.501	459.05	468.956	747.399	599.412	827.145	679.542	763.969	717.641	0.780683	0.001845	-679.542	0.988795	0.783273	0.00180656
SMCE1_RAT	Smarce1	7262.24	7815.83	3895.1	9595.83	10004.6	10076.3	9073.62	9064.9	7926.6	0.602816	0.00187784	-9073.62	0.213523	0.413077	0.018722
GPX4_RAT	Gpx4	18256.9	19220.1	20797.5	22578.9	21333.6	24248.3	19867.8	18978	20859.4	0.226171	0.00192708	-19867.8	0.00544925	0.0359958	0.508865
TMM33_RAT	Tmem33	20276	19734.6	18126.3	26476.9	25455.2	35784	27786.6	27588.3	26303.2	0.577807	0.00198821	-27786.6	0.537545	0.4917	0.00523628
APEX1_RAT	Apex1	16847.9	17936.3	16501	20813.1	21193.8	22887.4	19062.2	20822.3	20288.9	0.339227	0.00207572	-19062.2	0.204201	0.230509	0.0175229
AGRIN_RAT	Agrn	10272.5	9945.37	9120.31	13741.8	13207.7	13885.9	12701.1	11942.6	11069.9	0.478513	0.00209802	-12701.1	0.115794	0.283223	0.0325584
HSP13_RAT	Hspa13	4022.35	3579.25	5035.29	7072.33	4900.05	6589.79	6625.02	6722.84	7603.36	0.551815	0.00223471	-6625.02	0.181137	0.741287	0.000305368
BAD_RAT	Bad	3688.22	3504.35	3123.71	4066.65	4800.29	4567.34	4428.1	4638.73	4034.93	0.380995	0.0022732	-4428.1	0.706992	0.345876	0.00407849
INSR_RAT	Insr	10977.9	10561.7	9446.21	12653.6	11967.7	13299.6	12861	12478.7	11879.8	0.292946	0.0022812	-12861	0.713705	0.266581	0.00403494
B2MG_RAT	B2m	8166.72	5811.77	6508.56	10015.2	8332.62	8939.7	9012.24	6793.98	7704.69	0.424015	0.00230594	-9012.24	0.0568618	0.203603	0.0744992
CD59_RAT	Cd59	108106	98854	96614.8	125626	112078	131801	121926	116414	129647	0.281951	0.00233719	-121926	0.953354	0.277905	0.00255572
RM42_RAT	Mrpl42	8607.67	8398.28	9161.26	10282	11454.6	13631.3	11312.7	10495.8	10680.8	0.42583	0.00234997	-11312.7	0.293687	0.312431	0.0133038
LEG9_RAT	Lgals9	52816.5	43503.2	51675.9	64694	60477	72520.3	54271	61708.6	61469.7	0.418935	0.00246899	-54271	0.160382	0.264643	0.0276194
BET1L_RAT	Bet1l	3760.65	3068.28	4439.44	5416.53	5964.13	6363.79	5509.18	4424.5	6680.14	0.668259	0.00260087	-5509.18	0.50695	0.556147	0.00752998
TFPT_RAT	Tfpt	987.024	849.151	959.374	1713.57	1594	2163.48	1728.98	1923.77	1588.46	0.9592	0.00264345	-1728.98	0.822777	0.905359	0.00374418
NR2F6_RAT	Nr2f6	537.911	184.707	702.158	1018.2	907.468	1266.3	1258.43	646.562	1034.52	1.21129	0.00269154	-1258.43	0.613075	1.05292	0.00665876
EGFL7_RAT	Egfl7	375.593	322.699	507.526	579.14	613.356	661.558	639.417	597.804	590.513	0.644553	0.0028043	-639.417	0.905375	0.625185	0.00337192
HSDL1_RAT	Hsdl1	8364.52	7905.32	7182.62	9382.03	9099.31	9937.54	9151.55	8363.13	8987.52	0.278977	0.00283838	-9151.55	0.176148	0.178122	0.0290807
NID2_RAT	Nid2	19460.9	19022.6	20358.2	25490.2	25088	31323.8	27895	23091.5	22825.2	0.470098	0.00290831	-27895	0.232665	0.321366	0.0219334
NFAT5_RAT	Nfat5	5384.02	4717.65	5417.54	6377.51	7528.72	6703.32	6019.41	6055.37	5123.1	0.408628	0.00302372	-6019.41	0.0299507	0.146821	0.182646
3BHS7_RAT	Hsd3b7	3002.74	1910.91	1996.96	3691.12	4327.96	5352.65	3951.94	3846.92	2916.34	0.966552	0.00303096	-3951.94	0.22175	0.650694	0.0242183
TOM22_RAT	Tomm22	8800.59	9542	9727.57	11060.3	10312.2	13351	12020.4	11269.4	13279	0.299499	0.00318043	-12020.4	0.314152	0.379617	0.000689095
ETFB_RAT	Etfb	88506.1	77481.3	80750.1	99740	103874	126986	98335.5	91117.6	89853.5	0.41615	0.0032382	-98335.5	0.0505911	0.179976	0.119849
TGFR1_RAT	Tgfbr1	1014.25	876.911	1126.11	1580.27	1178.52	1877.72	1591.5	1348.05	1462.48	0.60129	0.00328402	-1591.5	0.738878	0.549137	0.00556965
PPIL3_RAT	Ppil3	2550.66	2306.57	1986.76	3624.17	3814.35	3498.35	2771.44	2601.82	3393.49	0.68291	0.00335034	-2771.44	0.0905588	0.355297	0.0699868
VPP1_RAT	Atp6v0a1	19433.1	15897.7	17856.7	21592.5	20410.5	26186.7	22337.9	19907.5	21601.1	0.35496	0.00335577	-22337.9	0.351732	0.266704	0.0157604
ABLM2_RAT	Ablim2	3451.29	3081.05	2988.14	2037.28	2605.34	1766.5	3091.51	1958.59	2019.58	-0.586933	0.00336085	-3091.51	0.309556	-0.407012	0.0335013
SPTN1_RAT	Sptan1	243106	213778	205444	260293	265192	294002	278229	286340	266728	0.308852	0.00342961	-278229	0.784405	0.330974	0.00224831
RM09_RAT	Mrpl9	6321.9	5795.4	4766.65	7123.66	8266.09	8492.47	7198.94	6109.69	6626.95	0.505921	0.00368374	-7198.94	0.077149	0.246329	0.0908637
CD166_RAT	Alcam	26322.3	27619.6	28085.3	31031.4	32250.3	34085.1	33538.5	29170.2	32520.6	0.246797	0.00371316	-33538.5	0.610809	0.213292	0.0084423
P20L1_RAT	Phf20l1	1441.32	1032.05	1345.41	1906.3	1403.96	1590.05	1718.66	1564.96	1629.88	0.35065	0.0037919	-1718.66	0.78816	0.37707	0.00101554
RL5_RAT	Rpl5	72227.3	71297	61563.4	61228.9	61433	52502.9	62659.3	62790.8	60441	-0.227612	0.00383444	-62659.3	0.163889	-0.138283	0.0435604
NUCB1_RAT	Nucb1	66490.8	56656.1	54426.4	78229.1	74664.4	93939.5	78800.8	81418.3	69589.2	0.473389	0.0039515	-78800.8	0.441706	0.374245	0.0140694
SELT_RAT	Selenot	14194.6	12851	13569.8	16883.2	15167.1	20568.2	17621	17124.9	18012.3	0.363106	0.00399214	-17621	0.876445	0.378248	0.00313042
TCO2_RAT	Tcn2	4437.23	3497.1	4004.14	5274.67	5207.66	5615.3	5579.34	4198.15	4458.64	0.437256	0.0040099	-5579.34	0.134598	0.249714	0.0563472
RETST_RAT	Retsat	25065	21899.7	22877.4	28922.5	28581.1	36275.1	28508.9	23039.2	26476	0.418577	0.00403943	-28508.9	0.0401423	0.156561	0.185991
SYJ2B_RAT	Synj2bp	10952.4	11072.4	7591	15381.2	14812.9	15552.1	13938.4	11986.8	15182	0.648187	0.00411168	-13938.4	0.368602	0.487433	0.0184761
NC2A_RAT	Drap1	9915.89	9804.08	9726.81	10920.1	14140.3	13106.5	12456.6	12452.3	11490	0.365927	0.00412794	-12456.6	0.539898	0.304797	0.0112421
TOR1A_RAT	Tor1a	6720.18	5179.38	7024.63	8335.19	7041.52	8681.24	8748.79	6828.78	7204.45	0.353101	0.00418297	-8748.79	0.40464	0.271967	0.016731
TPST2_RAT	Tpst2	1905.31	2451.05	2088.14	3144.94	2947.17	3409.2	3244.4	2905.74	4001.92	0.565386	0.00425698	-3244.4	0.581285	0.650637	0.00180765
CD38_RAT	Cd38	1810.54	1517.31	1440.82	2042.14	2105.79	2287.7	1914.67	1956.57	1811.63	0.437839	0.00429264	-1914.67	0.156773	0.259295	0.0515391
BASI_RAT	Bsg	74124.8	67937.5	75245	91615.3	81674.6	101956	79541.9	79616.7	76523.1	0.336532	0.00430964	-79541.9	0.0364581	0.118308	0.215939
ALG13_RAT	Alg13	650.887	705.397	854.716	1204.79	923.85	1429.54	1107.73	1305.28	1490.44	0.673186	0.00451292	-1107.73	0.436696	0.819065	0.0013471
ESAM_RAT	Esam	65638.1	56601.3	62762.3	72405.6	80425.5	94769.1	69216.6	70132.1	64273.6	0.414302	0.00455243	-69216.6	0.0348448	0.140051	0.236698
OPHN1_RAT	Ophn1	1862.37	2073.3	1874.85	2434.75	3089.22	2826.73	2468.81	2555.47	2641.31	0.518104	0.00459724	-2468.81	0.419128	0.40094	0.0176726
S39A6_RAT	Slc39a6	323.59	308.731	353.979	544.51	485.748	788.002	704.889	595.471	336.967	0.892902	0.00466036	-704.889	0.334544	0.648943	0.0212318
LAMP1_RAT	Lamp1	82333.1	72475.7	68953	87414.6	94926.1	108568	90115	83214	85064.4	0.376876	0.00466869	-90115	0.134403	0.210855	0.066281
CAZA2_RAT	Capza2	102627	72526.7	79173.6	118902	98071	108562	110337	107075	105873	0.367702	0.00469585	-110337	0.954561	0.361927	0.00514177
MMSA_RAT	Aldh6a1	31829.6	27951.1	28196	34795.8	34997.2	40974.2	35163.7	39393.3	37328.1	0.330699	0.00478579	-35163.7	0.851434	0.347844	0.00356097
RPN2_RAT	Rpn2	190058	171622	170185	216985	218878	288115	222442	222352	221329	0.433866	0.00494926	-222442	0.38449	0.326566	0.0213265
SNX17_RAT	Snx17	2320.81	2472.44	2279.37	2585.68	2743.19	2798.41	2580.92	2577.41	2543.26	0.200602	0.00496439	-2580.92	0.190689	0.12376	0.0486297
SNAA_RAT	Napa	31375.3	29960.4	31449	36944	38366.1	46056.5	41637.4	39232	34799.6	0.380958	0.00496851	-41637.4	0.534965	0.314426	0.0138231
KAD4_RAT	Ak4	31031.1	30337.9	27375	35771.5	33630.8	41198.3	37612	37321.6	38810.1	0.314495	0.00500934	-37612	0.606637	0.35998	0.00223311
IL1AP_RAT	Il1rap	18674.9	16933.4	14445.1	24624.6	20433.3	28272.3	19752.2	21502.7	22476.5	0.546286	0.00508242	-19752.2	0.228584	0.354463	0.0407417
TM168_RAT	Tmem168	5687.84	4301.28	5174.18	6279.12	5843.21	7488.21	5916.35	5822.29	6357.9	0.372654	0.00509766	-5916.35	0.30997	0.263621	0.0286772
EPN2_RAT	Epn2	20145.4	17292.9	19886.7	22179	19434	22767.8	24418.4	21862.4	25400	0.167447	0.00513888	-24418.4	0.00775121	0.32294	5.78041e-05
TMM43_RAT	Tmem43	31541.1	30233.5	40922	47368.1	42334.6	64220.4	49872.7	53879.9	49597.8	0.574176	0.00515395	-49872.7	0.918337	0.590672	0.00437886
COX42_RAT	Cox4i2	2179.57	2024.97	3292.11	3455.46	2861.43	3868.04	2853.37	3226.34	3570.71	0.436266	0.00531493	-2853.37	0.561085	0.363451	0.0152132
PGRC2_RAT	Pgrmc2	27253.9	24278.9	25730.4	31158.6	32436	40618.6	32846.8	29159.4	28726.5	0.423241	0.00536113	-32846.8	0.131888	0.230818	0.0780861
MECP2_RAT	Mecp2	13217.9	10982	12093.1	13927.6	15056.4	15999	14643.6	13328	13592.9	0.3115	0.0054526	-14643.6	0.220343	0.198595	0.0457283
QCR2_RAT	Uqcrc2	67078.6	53168.6	51372.7	76253.3	75374.8	90846.3	81979	65543.3	68201.3	0.503627	0.0055307	-81979	0.251497	0.333358	0.0399458
RL17_RAT	Rpl17	165071	167151	163093	176832	202409	203917	180521	164825	167635	0.232569	0.00557791	-180521	0.0191206	0.0494981	0.460864
CCN1_RAT	Ccn1	4873.4	3936.52	3664	5383.47	6015.01	7263.03	5760.96	4982.22	6114.05	0.580803	0.00567694	-5760.96	0.40444	0.439987	0.0231017
H2AY_RAT	Macroh2a1	174985	128565	116788	194348	197454	218729	206494	176110	172043	0.55856	0.00591674	-206494	0.38847	0.41724	0.0253984
KAT7_RAT	Kat7	2531.41	2689.48	2418.09	2904.52	3451.04	3583.11	2992.65	3123.4	3031.71	0.375138	0.00600676	-2992.65	0.306108	0.261179	0.0346028
TECR_RAT	Tecr	23869.2	23893.3	23146.6	32399.7	34034.5	35675.3	28818.8	41091.2	28156.2	0.525116	0.00616116	-28818.8	0.603247	0.445577	0.0145481
MPPA_RAT	Pmpca	24942.3	20953.8	21189	26530.9	28306.6	33766.3	28911.9	28959.7	26707.7	0.398423	0.00621476	-28911.9	0.603053	0.337948	0.014686
PTPM1_RAT	Ptpmt1	9024	7703.49	8077.38	9638.36	9706.62	10939.4	9883.44	9081.37	8993.31	0.288685	0.00624129	-9883.44	0.194258	0.174537	0.0605532
GSTK1_RAT	Gstk1	3837.67	3697.71	3817.12	4979.84	4381.55	5582.82	5799.02	4117.95	5098.65	0.389729	0.00629537	-5799.02	0.998387	0.3895	0.00631592
THIM_RAT	Acaa2	101298	77404.4	93600.4	121133	121172	170583	109764	119876	111558	0.590148	0.00639168	-109764	0.158673	0.333354	0.0771442
SRPRB_RAT	Srprb	37699.5	32742.4	32618.5	39893.9	44451.2	50529.3	40709.6	35392.3	37810.9	0.384704	0.0064337	-40709.6	0.0558315	0.145403	0.215145
TMM11_RAT	Tmem11	23386.9	21800.5	21602.9	25562.4	26671.7	31486.5	25685.9	23066.1	26239.4	0.32093	0.00651415	-25685.9	0.122916	0.165736	0.102446
SC11A_RAT	Sec11a	64272.9	58674.3	58043.7	68803.1	72724.6	83104.1	75572.4	66488.5	71495.5	0.308586	0.00658761	-75572.4	0.443892	0.238246	0.0239103
S52A3_RAT	Slc52a3	1886.36	1479.04	1454.13	2227.16	1942.59	2648.44	1907.43	1796.32	1828.44	0.499302	0.00665942	-1907.43	0.0719038	0.208956	0.176353
VLDLR_RAT	Vldlr	14017	12065.8	14182.8	17672.9	17277.9	19486.7	16902	13615.3	15808.7	0.436905	0.00668586	-16902	0.0902667	0.200298	0.142692
ECM1_RAT	Ecm1	6639.81	5501.16	5724.02	6921.3	7647.82	8754.96	7070.45	7036.05	6504.45	0.382761	0.00678128	-7070.45	0.149244	0.210029	0.0874007
AUHM_RAT	Auh	24969.8	19171.6	20385.2	26351	27289.5	31920.3	26379.8	26719.7	27560.5	0.411333	0.00684428	-26379.8	0.513243	0.331086	0.0204413
FRMD8_RAT	Frmd8	6501.74	6137.19	6045.75	7548.31	7206.82	8022.1	9427.49	8570.61	7710.53	0.285057	0.00689931	-9427.49	0.0659462	0.456259	0.000344798
TIP_RAT	Itfg1	2329.33	1872.73	2078.99	3525.35	2633.4	3483.28	2546.07	3319.35	2892.8	0.611401	0.00690471	-2546.07	0.463153	0.4769	0.0237295
HCD2_RAT	Hsd17b10	46027	43634.3	54847.2	67770.5	48272.7	64389.7	63074.5	52734	65982.6	0.311777	0.00694816	-63074.5	0.830667	0.331505	0.00492611
YIF1B_RAT	Yif1b	8437.09	6763.71	5213.49	10572.7	10643.8	12370.5	9164.14	11061.3	11772.3	0.742078	0.00695522	-9164.14	0.736349	0.667987	0.0120987
DPY30_RAT	Dpy30	2423.66	3347.12	1998.73	4608.25	3449.5	4690.47	3609.49	3628.91	3594.85	0.733718	0.00724914	-3609.49	0.325491	0.512692	0.0391028
PO2F1_RAT	Pou2f1	1659.7	1742.59	2176.43	2415.61	2485.2	2795.67	2534.44	2377.59	2022.3	0.471611	0.0072837	-2534.44	0.289388	0.317685	0.0452294
MATR3_RAT	Matr3	35330.9	32714.4	33542.8	41064.3	37377.4	40327.7	41899.9	31980.1	37858.8	0.224988	0.00740211	-41899.9	0.177582	0.129297	0.0795273
ETFD_RAT	Etfdh	29393.4	25583.1	26085	33395.4	36849.5	41991.8	33985.1	27205.5	25876.2	0.465834	0.00752424	-33985.1	0.0233891	0.0955086	0.499854
LAMB2_RAT	Lamb2	191103	178969	168320	266512	194254	257011	233811	227387	231453	0.402905	0.00770771	-233811	0.757389	0.365313	0.0128266
RB3GP_RAT	Rab3gap1	14863.9	13508.2	12064.5	15976.1	16079.7	16923.3	16457.9	14732.8	14472.8	0.28125	0.0078244	-16457.9	0.243988	0.178244	0.0593309
PAF1_RAT	Paf1	8220.65	6908.8	6633.42	9254.11	8316.15	10166.9	8473.5	8554.5	8536.23	0.351458	0.00788615	-8473.5	0.303427	0.2386	0.0464249
F107B_RAT	Fam107b	491.964	826.131	369.82	969.068	1045.84	822.923	743.389	1029.83	762.22	0.824067	0.0079492	-743.389	0.497217	0.652303	0.0249377
FURIN_RAT	Furin	5463.56	4625.6	4378.49	3251.43	3965.66	2878.58	3163.5	1934.97	2456.39	-0.525308	0.0080647	-3163.5	0.0366876	-0.958396	0.00026825
RAB6A_RAT	Rab6a	141662	134203	134245	151915	148530	167834	143879	149905	158081	0.189771	0.00816827	-143879	0.392319	0.139276	0.0350892
GLMP_RAT	Glmp	2927.06	2467.45	3021.24	3735.89	3519.22	4804.55	3646.97	3949.94	3223.2	0.511165	0.00821825	-3646.97	0.354201	0.363136	0.0401484
MGAT1_RAT	Mgat1	11726.9	8753.12	11022.6	12584	14773	17030.8	12657.9	13114.7	13127.2	0.49485	0.00848856	-12657.9	0.254533	0.31521	0.0614662
BCAM_RAT	Bcam	23082.7	20447.4	20073.7	23968.1	25447.3	29493.9	25359.2	27174.3	26891.8	0.308338	0.00881184	-25359.2	0.880794	0.322627	0.00690184
SPT32_RAT	Spata32	10378.5	9219.52	13201.3	6351.36	6776.7	6253.6	8248.24	4892.77	5663.52	-0.743499	0.00881627	-8248.24	0.732902	-0.822132	0.00506897
PSPC1_RAT	Pspc1	35831.9	34865.6	34768.4	41707.4	41527.3	42862	37980.4	40109.4	37940.4	0.257745	0.00885133	-37980.4	0.154721	0.137368	0.110024
CD276_RAT	Cd276	3460.91	2198.33	2268.92	3781.75	3221	4112.25	4304.26	3502.11	3697.07	0.512309	0.00887179	-4304.26	0.746844	0.563602	0.00525412
MFSD3_RAT	Mfsd3	801.443	967.585	572.519	1343.6	1251.48	1452.3	1473.58	790.495	1053.5	0.737029	0.00889421	-1473.58	0.167801	0.406115	0.111494
S10AB_RAT	S100a11	115160	140540	122159	106303	83290.5	70042.5	77084.6	73820.2	86521.7	-0.557553	0.00900082	-77084.6	0.525734	-0.668547	0.003226
OFUT1_RAT	Pofut1	10160.2	7345.65	10758.1	14339.6	9699.81	14400.9	12636.1	12644.6	13792.2	0.43963	0.00900332	-12636.1	0.737097	0.485544	0.0052204
TBC12_RAT	Tbc1d12	6063.38	10553.3	5757.3	4276.32	4956.77	3997.25	4187.98	3372.18	3024.84	-0.649184	0.00910889	-4187.98	0.0693537	-1.03288	0.000628988
T10B_RAT	Timm10b	412.619	485.292	774.364	1144.62	629.482	1316.2	1378.55	1964.13	1689.05	0.96611	0.00911007	-1378.55	0.0253176	1.7227	0.000128601
CELF1_RAT	Celf1	31550.2	27417.8	25076	37747.8	32440	43909.2	37691.1	32846.2	35061.8	0.436538	0.00923201	-37691.1	0.456431	0.333592	0.0326787
AT5F1_RAT	Atp5pb	115650	100842	102375	122947	126172	156076	117218	121412	119197	0.339983	0.00938309	-117218	0.132238	0.168906	0.136619
AVIL_RAT	Avil	15075.7	15852.4	11253.1	16413.3	16969.8	18937.7	17598.2	13453.6	15459.3	0.361741	0.0094957	-17598.2	0.142286	0.186011	0.138952
RAB18_RAT	Rab18	63031.9	53411.7	48860.5	71771.5	68412.7	68879	75556.7	54433.1	64585.1	0.346611	0.00963411	-75556.7	0.301131	0.230446	0.0575326
RL6_RAT	Rpl6	487030	469247	431832	503502	536379	595488	453645	464884	455001	0.234831	0.0096874	-453645	0.00718598	-0.0135079	0.854988
NDUA5_RAT	Ndufa5	4593.79	4064.02	4987.6	6322.51	5242.22	6245.34	5075.39	5529.88	4607.35	0.384173	0.00976877	-5075.39	0.0867041	0.157923	0.212489
NRM_RAT	Nrm	14948.5	12710.8	11692.7	16192.3	16042.8	20405.8	16651.6	15653	15603.2	0.418186	0.00979722	-16651.6	0.346124	0.290762	0.0494848
ERP29_RAT	Erp29	31475.9	27354.4	30194.1	33865.6	31319.7	40550.6	34507.1	33923.2	38471.1	0.242111	0.00989162	-34507.1	0.772943	0.264217	0.00617701
ARL5A_RAT	Arl5a	4510.44	4196.71	3998.97	5399.1	5055.32	4895.06	5344.28	3582.6	4395.81	0.27906	0.0100506	-5344.28	0.081646	0.0973207	0.302339
TAF9_RAT	Taf9	3699.45	3349.38	2565.94	4298.3	4703.81	5684.61	5020.19	3735.23	4184.39	0.617988	0.0100697	-5020.19	0.360212	0.434421	0.0484472
HMOX1_RAT	Hmox1	4344.45	4458.57	5371.75	5466.47	5376.58	6122.36	6022.33	5408.42	5671.31	0.263412	0.0101063	-6022.33	0.88005	0.276022	0.00789233
CD47_RAT	Cd47	67260.7	54281.9	49633.5	79822.1	57395.7	62908.3	75684.2	62345.6	65359	0.223143	0.0101813	-75684.2	0.647746	0.255706	0.00483591
FGF2_RAT	Fgf2	23534.1	21299.8	14144	25652.1	24050	34395.2	22638.6	26454.1	21003.7	0.578968	0.0102445	-22638.6	0.121358	0.268326	0.174383
CRTC1_RAT	Crtc1	1698.79	1716.48	1567.95	2578.81	2120.38	2893.17	2371.68	2351.06	2530.48	0.606648	0.0102964	-2371.68	0.814832	0.559544	0.01964
DNM3A_RAT	Dnmt3a	4833.67	3575.52	5573.97	6214.41	6044.03	7136.85	6348.72	5605.93	6218.52	0.492146	0.0104787	-6348.72	0.561411	0.400005	0.0279178
OSGEP_RAT	Osgep	7928.22	11355.9	18305.9	4860.49	6587.17	3143.93	5472.32	8046.78	5230.94	-1.4448	0.0105055	-5472.32	0.316747	-0.946323	0.0596128
TYY2_RAT	Yy2	8503.74	7348.4	7209.68	8968.08	9363.29	9228.84	9619.72	8445.06	8037.06	0.260834	0.010598	-9619.72	0.33654	0.178437	0.0554844
PRDX3_RAT	Prdx3	68965.3	66095	57675.6	73967.2	82085.9	98349.6	81546.5	72987.6	76491.1	0.394523	0.0106118	-81546.5	0.315743	0.264065	0.0599982
COQ3_RAT	Coq3	1148.45	1177.33	967.585	2027.68	1405.83	2824.17	1698.32	1568.98	2232.69	0.873802	0.0106142	-1698.32	0.605763	0.728348	0.0252952
ABCB7_RAT	Abcb7	10897.9	8902.23	14907.7	15384.2	15186.1	26308.1	13178.9	16897.9	16128.7	0.695787	0.0107864	-13178.9	0.264835	0.437452	0.0749021
RLA2_RAT	Rplp2	366318	398852	351014	494545	440097	513514	450761	353288	445960	0.374616	0.0108584	-450761	0.0955328	0.156549	0.214156
RBMS1_RAT	Rbms1	9158.82	8865.78	7827.6	9826.28	9924.21	11736.7	9428.74	9521.73	9358.44	0.282859	0.0108677	-9428.74	0.127106	0.134192	0.163543
EI24_RAT	Ei24	11274.4	8779.58	8125.49	11977.8	11560.2	12963.3	11604.4	10245.8	10732.3	0.386056	0.0109212	-11604.4	0.207517	0.221955	0.0994146
MO4L1_RAT	Morf4l1	10737.2	8507.53	9257.23	11825.9	9941.96	10185.2	10492.4	9758.59	9198.07	0.167312	0.0109351	-10492.4	0.0548801	0.0518027	0.348534
NNRE_RAT	Naxe	10452.4	9375.64	8927.66	13481.3	11713.1	15232.4	11551.4	8494.27	13226.8	0.486346	0.0110597	-11551.4	0.0837284	0.189639	0.245382
ANKL2_RAT	Ankle2	4865.9	4663.82	4321.07	5156.74	5902.44	7200.85	5562.75	5592.44	5551.71	0.386776	0.0110619	-5562.75	0.369792	0.2722	0.051605
MRP3_RAT	Abcc3	6955.52	8752.09	2044.44	1341.01	1558.18	1497.12	3191.65	2299.09	3589.33	-1.77138	0.011167	-3191.65	0.0989282	-0.746806	0.21275
VPS50_RAT	Vps50	4106.96	3983.51	3549.72	4625.47	5423.97	4764.15	3565.17	4931.67	3687.43	0.347119	0.0111949	-3565.17	0.0246172	0.052951	0.63926
GALT1_RAT	Galnt1	53079.7	46798	50885.4	55829.7	60843.3	70357.2	57958.5	58090.5	53178.1	0.306323	0.0115439	-57958.5	0.185678	0.16743	0.11817
ERLN2_RAT	Erlin2	80837.7	68929.8	81262.3	98709.7	79264	106859	96543.2	91211.6	95217.1	0.294919	0.0115479	-96543.2	0.988593	0.29629	0.0112782
BYST_RAT	Bysl	5323.23	5751.92	5168.1	6442.84	7032.66	6974.97	6506.2	5948.08	5677.49	0.332658	0.0116049	-6506.2	0.131464	0.157837	0.168375
ATF2_RAT	Atf2	2394.65	1988.07	2442.23	2996.36	3006.17	3049.59	3226.06	2164.52	3164.1	0.413456	0.0116944	-3226.06	0.445224	0.308745	0.0430264
DGAT1_RAT	Dgat1	4743.5	4414.58	4674.58	5221.35	5004.1	6162.11	5193.81	5108.25	5054.76	0.239296	0.0117169	-5193.81	0.276889	0.151399	0.077339
DHB4_RAT	Hsd17b4	28084.4	25487.2	19224.1	33284.3	33721.5	42675.1	31654.7	24608.3	31325.6	0.599817	0.0118274	-31654.7	0.123211	0.275484	0.18248
MIRO2_RAT	Rhot2	5653.77	4786.4	4738.18	6153.46	5746.06	6999.89	6428.52	6541.52	6011.41	0.316272	0.0118487	-6428.52	0.921681	0.326442	0.0100736
TPA_RAT	Plat	18223.5	17106.6	15873.1	19906.9	21357.1	23751.9	19125.6	16076.4	19960.2	0.343031	0.0119455	-19125.6	0.0561111	0.103548	0.368095
ACADS_RAT	Acads	30632.7	29069.6	29482.1	33222.5	38794.4	48022.3	30702	28221.5	31436.7	0.41243	0.0120291	-30702	0.0149543	0.0177189	0.895832
RM46_RAT	Mrpl46	5733.7	4893.41	5527.29	6893.73	5963.67	7417.07	6583.08	7306.19	7867.75	0.325152	0.012068	-6583.08	0.343252	0.428984	0.00254748
PGAP4_RAT	Pgap4	1021.14	945.219	1090.1	1322.57	1406.81	2255.91	2062.77	1848.54	2090.44	0.665377	0.0122032	-2062.77	0.181279	0.973807	0.0013377
NEUA_RAT	Cmas	45925.2	33899.5	31580.2	48168.5	47037.2	47833.9	48142.5	46630.3	42798.6	0.380119	0.0122223	-48142.5	0.645274	0.322191	0.0265344
MPP2_RAT	Mpp2	1260.83	1132.75	1290.59	1815.25	1450.07	1499.52	1537.5	1620.7	1687.81	0.36816	0.0124988	-1537.5	0.962467	0.373853	0.00905283
TMLH_RAT	Tmlhe	4401.75	4036.77	3847.06	5532.06	4860.22	4990.14	5350.52	5092.5	5472.63	0.324294	0.0126196	-5350.52	0.638375	0.375084	0.00582665
DJB11_RAT	Dnajb11	33763.4	29905.4	35999.6	39233.4	39606.6	50090.9	41413.5	45099.4	43174.5	0.366175	0.0127584	-41413.5	0.888756	0.383181	0.0101238
HNRH1_RAT	Hnrnph1	56023.6	45791.3	65232.9	65197.1	78323.6	84048.2	76386.4	70802	73097.1	0.452923	0.0127601	-76386.4	0.793014	0.413405	0.0197916
NSF_RAT	Nsf	37081.6	38539.2	32873.7	39842.4	43693.4	39351.4	40100.3	39893.9	40408	0.181389	0.0127991	-40100.3	0.645222	0.153487	0.0278111
ACSF2_RAT	Acsf2	15062.8	11751.4	12690.8	16581.2	13687.2	16763.4	16873.8	15474.7	15026.4	0.253362	0.0128181	-16873.8	0.8602	0.268197	0.00958125
MDC1_RAT	Mdc1	6408.45	4049.19	5461.04	6824.79	7200.79	8493.97	6069.79	4540.23	6846.11	0.519531	0.0128717	-6069.79	0.0490876	0.137636	0.433747
RCN2_RAT	Rcn2	17380.3	18523.2	16598.2	19172.9	22011.5	25771.1	22282.7	21273.4	20625.2	0.341756	0.0129324	-22282.7	0.654231	0.290526	0.0275081
PIHD1_RAT	Pih1d1	7511.12	4803.73	7731.74	10380.6	8427.41	9234.88	9450.86	8273.25	7732.74	0.511342	0.0129362	-9450.86	0.421528	0.371969	0.0512082
UBP46_RAT	Usp46	9247.09	7332.65	7209.95	9814.88	8783.67	10200.4	10607	8259.99	9571.27	0.28234	0.0129851	-10607	0.808286	0.259488	0.0194839
GNAI2_RAT	Gnai2	728707	630503	526465	774047	784852	783188	750026	652486	659524	0.32534	0.0130675	-750026	0.110719	0.138711	0.221143
NDUS2_RAT	Ndufs2	42791.4	32340.2	28962.9	43050.2	47438.6	54674.2	45964.5	44483.2	45535.9	0.492695	0.0130804	-45964.5	0.597824	0.405309	0.0319179
BFAR_RAT	Bfar	3875.18	3912.65	3419.05	4740.62	4481.56	4615.13	4174.35	4508.54	3520.3	0.30648	0.0131449	-4174.35	0.0907075	0.117968	0.266197
PI51B_RAT	Pip5k1b	1421.59	921.656	1450.08	2974.7	1369.32	1883.34	2698.61	1838.99	1952.21	0.639002	0.013145	-2698.61	0.386167	0.809333	0.00240212
RN114_RAT	Rnf114	4449.23	4460.58	4137.39	5238.86	5123.76	5058.51	4952.96	5110.98	5470.15	0.241887	0.0131919	-4952.96	0.907099	0.25132	0.0108733
HXK2_RAT	Hk2	2015.45	1265.22	1883.28	2161.08	2776.9	2849.72	2904.89	2803.63	2195.95	0.581674	0.0135185	-2904.89	0.805535	0.632293	0.00637089
RL9_RAT	Rpl9	88738.6	82857.8	70702.4	99045.9	91328.3	104852	78659.9	83029.7	82554.9	0.28916	0.0135268	-78659.9	0.0182913	0.0175511	0.856679
NDUS6_RAT	Ndufs6	16059.5	13214.8	16139.1	17932	19618.4	23166.2	21360.9	15650.2	18841.1	0.416875	0.0136644	-21360.9	0.387402	0.292965	0.0602813
FUBP2_RAT	Khsrp	52158.2	47017.1	51999.6	54350.9	59110.3	64096.3	59978.3	57950.4	54846.9	0.230458	0.0137364	-59978.3	0.634942	0.193363	0.0306271
UFSP2_RAT	Ufsp2	3963.33	2977.64	3022.8	4097.8	4096.33	5017.7	4158.3	4132.14	4213.05	0.413146	0.0138103	-4158.3	0.603986	0.340325	0.0332144
DTNB_RAT	Dtnb	6867.43	6443.84	7148.2	7429.41	9562.09	10285.4	6416.44	8915.57	8150.45	0.402609	0.0138708	-6416.44	0.136531	0.18657	0.191645
TF2AA_RAT	Gtf2a1	3554.38	2569.72	4662.33	5563.21	4529.54	5927.26	5316.81	6110.17	5887.73	0.603461	0.0140052	-5316.81	0.563745	0.722407	0.00540196
RER1_RAT	Rer1	30803.2	23983.6	24855.9	33237.5	31497	41540.4	31452.1	32559.4	32760.9	0.414607	0.014125	-31452.1	0.384802	0.289829	0.0628527
LSS_RAT	Lss	6051.27	3449.53	5050.61	7735.1	4958.81	6407.02	7488.15	4414.07	6452.19	0.40699	0.0141426	-7488.15	0.623401	0.338804	0.0324406
EMC8_RAT	Emc8	17185	16030.2	15555.7	18725.2	18535.4	22665.7	19598.9	17075.9	18337.8	0.292127	0.0144291	-19598.9	0.248004	0.172723	0.107601
EZRI_RAT	Ezr	12955.6	13498.3	7580.77	17478.3	13327.1	17770.1	13815.1	17757.9	17555.9	0.547531	0.0144734	-13815.1	0.976102	0.54138	0.0195952
PDGFB_RAT	Pdgfb	1091.87	616.945	907.076	1232.07	1086.27	1699.09	1340.07	1380.33	1601.45	0.631972	0.0146469	-1340.07	0.559338	0.759132	0.0055793
MLP3A_RAT;MLP3B_RAT	Map1lc3a;Map1lc3b	20362.8	18898	14569.3	23715.4	24886.4	21929.3	23937.9	17175.5	17594.4	0.402314	0.0149411	-23937.9	0.0665532	0.122555	0.384516
PURA_RAT	Pura	33087.8	26412.4	22787	36050.6	34418.9	34475.4	31361.4	32794.7	31110.8	0.367687	0.014963	-31361.4	0.284016	0.228047	0.0957391
TRIM3_RAT	Trim3	24035.6	23479.4	19236.4	26668.1	26006.6	27411.8	22744	24238.9	24628.8	0.269459	0.0149675	-22744	0.105065	0.107583	0.261665
TIM23_RAT	Timm23	12795.4	9078.44	14185.7	20139.7	12829.5	24646	18023.5	20767.7	21373.7	0.650097	0.0150004	-18023.5	0.624969	0.759829	0.00667861
CHPT1_RAT	Chpt1	5550.15	5275.41	4304.25	6000.53	6397.16	7734.05	5581.1	6026.34	5206.82	0.412059	0.0150252	-5581.1	0.0979218	0.158221	0.279454
LTOR3_RAT	Lamtor3	10237.7	6332.1	13799.5	13303.2	9569.39	19573.5	15739	14527.5	19049.6	0.492637	0.0152719	-15739	0.216996	0.746186	0.0026793
C1QBP_RAT	C1qbp	17772.8	14430	31271	39762	28344.4	47361.2	39108.1	44443.1	44721.6	0.911534	0.0153176	-39108.1	0.568457	1.09228	0.00595648
DECR_RAT	Decr1	18724.9	10523.4	14215.4	21698.6	18346.6	18716.1	15582.7	13828	13818.9	0.470458	0.0153267	-15582.7	0.0207643	0.029386	0.85623
STX8_RAT	Stx8	6106.58	3670.78	4987.61	7270.16	6016.36	8637.48	8838.17	7060.48	6319.61	0.585563	0.0154118	-8838.17	0.918683	0.606184	0.0130027
VAMP5_RAT	Vamp5	22248.4	17119.2	17998.4	23089.8	22446.8	26693.2	23133.6	21089.2	21070	0.337684	0.0155484	-23133.6	0.239712	0.194832	0.120091
VWA1_RAT	Vwa1	14658	14700.4	9289.55	17390.6	18094.4	22326.2	16627.8	15485.1	16417.3	0.603788	0.0156585	-16627.8	0.259896	0.359492	0.11062
SIL1_RAT	Sil1	2955.52	2891.39	3535.03	4125.24	3440.88	4470.09	4285.06	3868.18	4788.2	0.356887	0.0157088	-4285.06	0.393776	0.464518	0.00381561
PCAT1_RAT	Lpcat1	10418.9	6852.27	11592.5	14455.5	11341.4	16367.6	13819.6	15643.3	15273.5	0.565668	0.0157135	-13819.6	0.613189	0.665412	0.00679599
PTPRE_RAT	Ptpre	9678.4	8095.15	7469.25	12429.8	9902.69	11214.1	9216.75	10762.4	8671.95	0.412668	0.0157471	-9216.75	0.136317	0.185252	0.215452
GPAT3_RAT	Gpat3	3581.86	3646.02	2971.16	4190.18	4800.25	4914.38	3508.69	4035.32	4087.37	0.449692	0.0157839	-3508.69	0.123638	0.192244	0.236508
DJC25_RAT	Dnajc25	6695.57	5582.65	4455.43	7458.91	7275.16	7686.61	7825.29	6334.64	7193.35	0.441524	0.0159602	-7825.29	0.625337	0.366117	0.0364895
CNNM4_RAT	Cnnm4	2454.05	1628.1	2459.35	3382.66	2893.61	3240.18	2683.56	3047.69	2844.99	0.563492	0.0159968	-2683.56	0.454299	0.414552	0.0574947
SEC20_RAT	Bnip1	19174.6	17096.3	16212	19689.7	21377.6	24116.4	19558.9	21355	18206.6	0.311205	0.0163561	-19558.9	0.221227	0.172307	0.137431
ESYT1_RAT	Esyt1	66068.9	59433.2	58140.3	68237.2	78177.1	83681.2	71860.8	58545.8	64146.8	0.322476	0.0164728	-71860.8	0.0547238	0.0804567	0.481836
CAMLG_RAT	Camlg	7009.55	5588.28	5959.58	7099.99	7232.57	7410.66	6991.4	6017.49	6654.39	0.234997	0.0166377	-6991.4	0.0983767	0.08737	0.303624
COX2_RAT	Mtco2	153016	94301.4	110714	250642	128414	189652	220802	228898	220959	0.644636	0.0168385	-220802	0.219754	0.935119	0.00215521
GOGA7_RAT	Golga7	7067.39	6184.54	5936.02	7019.37	7941.2	9075.63	7037.02	7256.5	6767.49	0.321118	0.0168867	-7037.02	0.129341	0.13784	0.240855
ROGDI_RAT	Rogdi	3333.67	2612.37	2786.62	2024.74	2269.48	2435.54	2925.15	2392.23	2480.28	-0.336652	0.016893	-2925.15	0.174138	-0.161207	0.188238
CPT2_RAT	Cpt2	27244.8	23809.5	22793.3	27854.4	32107.5	36864.2	28266.1	23873	23836.2	0.385635	0.0172169	-28266.1	0.0283893	0.0404927	0.766631
TPMT_RAT	Tpmt	2650.05	2354.76	1871.17	3116.89	3189.97	3370.33	2309.66	2785.91	2324.6	0.507001	0.0172688	-2309.66	0.0529029	0.119092	0.511261
ITPR3_RAT	Itpr3	32446.7	28348.2	29321.5	34370.3	33912.5	38290.5	31085.2	27632.4	30354.4	0.242225	0.0174307	-31085.2	0.0127042	-0.0162648	0.849636
PESC_RAT	Pes1	6936.25	5854.1	5353.87	7059.19	7897.45	8040.39	5984.98	6359.5	6706.86	0.347991	0.017529	-5984.98	0.0503295	0.0772381	0.535527
SFT2B_RAT	Sft2d2	1483.65	1179.63	1594.3	1803.59	1557.82	1971.87	1920.05	1682.64	1767.03	0.329851	0.0175509	-1920.05	0.901905	0.344262	0.0142852
AG10B_RAT	Alg10b	17335.8	14821.1	14981.2	17303.3	20843.6	23251.3	17336.7	15590	18139.8	0.374469	0.0175688	-17336.7	0.0766058	0.116352	0.390881
GRPE1_RAT	Grpel1	22092.8	20995.1	15321.3	25803.7	25005.7	27724	20173.8	24310	22217.6	0.443937	0.0177063	-20173.8	0.154286	0.205524	0.212845
RALA_RAT	Rala	18746.3	15461.3	17062.2	19842.4	20414.2	24919.7	21534.6	20931.2	18663.2	0.343124	0.0178266	-21534.6	0.4789	0.255477	0.0597184
HDGR3_RAT	Hdgfl3	12803.5	12290.7	10337.1	13253.3	14290.3	14589.8	13217.6	13519.7	12588.2	0.254802	0.017846	-13217.6	0.290737	0.155887	0.110698
RT15_RAT	Mrps15	11391.4	10659.2	7453.17	13154.1	13001.7	16509	12438.2	11841	10527.3	0.547164	0.0179058	-12438.2	0.162311	0.25891	0.204748
ETFA_RAT	Etfa	90731.4	76388.4	79082.6	95450.9	96723.8	117475	99932.2	92043.2	85417.8	0.328198	0.017991	-99932.2	0.205859	0.17316	0.162125
ATPD_RAT	Atp5f1d	58709.4	58657.3	53049.7	64585.1	65503.3	83572.6	70391.9	65059.6	65942.2	0.317518	0.0179953	-70391.9	0.508142	0.24171	0.0556017
MCFD2_RAT	Mcfd2	2823.61	1617.08	3269.24	3973.52	2764.86	3537.49	3276.47	2334.82	4270.58	0.460153	0.0181401	-3276.47	0.613758	0.376665	0.0427055
FAHD2_RAT	Fahd2	6158.42	3490.79	6080.33	11091.9	6398.79	10977.2	7373.27	10115.7	10698.6	0.858468	0.0182652	-7373.27	0.970089	0.869971	0.0171538
C1GLT_RAT	C1galt1	2865.08	2322.92	1634.75	3496.69	2968.21	3935.73	2673.56	3104.27	2801.51	0.63621	0.0184967	-2673.56	0.25267	0.365212	0.133938
NENF_RAT	Nenf	19004.3	18760.6	16801.7	22432.5	19635.7	26053	23053.5	22223.1	23758.6	0.312629	0.0185841	-23053.5	0.800939	0.340953	0.0121973
PIR_RAT	Pir	9963.23	12494.4	8798.21	6598.33	7766.27	5442.2	8461.58	6410.55	5413.73	-0.65784	0.0185872	-8461.58	0.916221	-0.633011	0.0221789
SIA7C_RAT	St6galnac3	1654.89	1227.73	1922.44	1821.23	2768.66	2864.7	1775.11	1898.1	2082.23	0.628942	0.0186863	-1775.11	0.148344	0.281646	0.231842
RB6I2_RAT	Erc1	10075.7	10372.9	9565.56	11072.7	12134.5	11204.4	9874	9830.65	10010.5	0.196859	0.0188852	-9874	0.0136808	-0.0136765	0.847098
FRIH_RAT	Fth1	5496.91	4504.48	3649.55	5574.2	6596.68	7349.62	4497.77	5470.6	5419.52	0.526825	0.0189016	-4497.77	0.0986599	0.187125	0.336861
MMP2_RAT	Mmp2	5937.42	6210.67	3751.89	7899.21	7137.42	7854.54	7749.89	6461.05	6329.37	0.559477	0.0189368	-7749.89	0.432893	0.3986	0.0724661
JAGN1_RAT	Jagn1	18216	14985.9	18094.7	20643.8	18583.7	25518.7	19936.9	21594.3	21570.3	0.328972	0.0189538	-19936.9	0.830582	0.303587	0.0271753
NOSTN_RAT	Nostrin	4789.42	3017.92	7667.75	7748.72	9899.95	10877.6	7453.28	5432.22	7638.15	0.970817	0.0190494	-7453.28	0.194467	0.493477	0.181177
RT31_RAT	Mrps31	5900.85	5737.08	4700.66	6208.02	6806.67	7961.68	6952.14	6197.28	6415.84	0.360018	0.0193033	-6952.14	0.474644	0.265542	0.0654293
MYO1C_RAT	Myo1c	191936	136439	143450	185966	213148	238395	189368	207804	187524	0.443606	0.0193136	-189368	0.465516	0.324689	0.0671823
SAFB1_RAT	Safb	29966.7	24409.3	25113.3	30369	31062	32586.3	29544.1	30141.3	27260	0.247591	0.0195169	-29544.1	0.225675	0.134052	0.158983
ZNT7_RAT	Slc30a7	34079	30336.2	29746.4	35054.8	38117.5	42764.1	39331.8	32945.7	34373	0.297942	0.0196397	-39331.8	0.284121	0.17814	0.124587
APMAP_RAT	Apmap	43087	37752.5	31729.2	43839.1	46492.4	51607.6	44686.6	42434.5	41768.1	0.342385	0.0196933	-44686.6	0.288456	0.205948	0.122805
CP4F5_RAT	Cyp4f5	10174.5	6598.64	8606.59	10528.3	11199.3	14767.7	11360.3	11610.2	12543	0.530466	0.019775	-11360.3	0.898459	0.505849	0.0245093
GIMA5_RAT	Gimap5	11620.8	10551.2	11466	12336.8	12541.5	15070.1	12544.9	13048.6	12290.2	0.243299	0.0197938	-12544.9	0.430866	0.172344	0.0761707
DLRB1_RAT	Dynlrb1	16176.8	15963	14589.5	22188.3	16664.1	21494.8	16178.9	19126	17357.9	0.358985	0.0197967	-16178.9	0.171899	0.170555	0.212016
SPRC_RAT	Sparc	56626.8	48665.9	56623	83327.6	52873.3	73236	67563.8	63723	75087.9	0.349367	0.0199492	-67563.8	0.994236	0.350287	0.0197088
SSRD_RAT	Ssr4	32955.5	21394.3	34633.7	48435	29849.8	49285	44749.1	46833.6	50958.4	0.515002	0.0199526	-44749.1	0.313902	0.709601	0.00367747
GORAB_RAT	Gorab	3312.94	2673.08	2564.4	5927.22	3721.65	6790.5	5533.1	10351.1	8774.01	0.907192	0.0200385	-5533.1	0.103811	1.48927	0.00123703
MAGD1_RAT	Maged1	2929.55	3146.52	2658.39	4000.29	3462.35	3693.89	2820.54	3580.3	3081.41	0.354002	0.0200933	-2820.54	0.0893328	0.114884	0.384194
ELOV7_RAT	Elovl7	13631.4	11903.6	11772.5	13556.6	14663.2	16604.7	14463.7	13468.8	14522.3	0.263013	0.0203206	-14463.7	0.448321	0.188858	0.0742467
PPAL_RAT	Acp2	9097.35	6802.78	7814.71	9597.68	9852.86	11210.9	9686.46	6662.99	8585.67	0.377434	0.0203794	-9686.46	0.0452801	0.0654362	0.637789
GOSR1_RAT	Gosr1	9070.53	9124.93	9457.36	7192.33	7318.2	7338.58	8146.84	5731.55	6699.62	-0.339664	0.0204994	-8146.84	0.423845	-0.441064	0.00536645
OAT_RAT	Oat	16502.2	13876.1	16020.9	19795.4	17017.3	23016.7	20869.9	22739.3	20021.6	0.359878	0.0205702	-20869.9	0.465631	0.457652	0.00606114
FEN1_RAT	Fen1	17009.5	15786.3	12067.6	18855.1	18828.5	15847.5	16066.1	16016.4	15464.4	0.265323	0.0207857	-16066.1	0.112952	0.0987886	0.32471
SOAT1_RAT	Soat1	8523.42	4335.31	9259.67	10861.1	10962.9	15212.1	9765.47	10727.1	12062	0.801423	0.0210104	-9765.47	0.5613	0.628248	0.0564232
PLS3_RAT	Plscr3	40264.4	34373.4	30016.9	40846.9	43017.9	49384.2	41705	41451.3	37471	0.354213	0.0210544	-41705	0.296819	0.213613	0.126758
CP4V2_RAT	Cyp4v2	3285.94	3247.56	2904.32	4460.11	4140.59	4298.27	3244.49	2246.22	3384.63	0.452271	0.0211044	-3244.49	0.00709938	-0.109791	0.51547
YIPF4_RAT	Yipf4	11384.8	8933.07	6968.08	12418	11637.8	13854.6	11893.4	11599.5	12480.2	0.499486	0.0211315	-11893.4	0.694858	0.426902	0.0410497
CYTC_RAT	Cst3	3249.74	3348.92	2653.07	3474.29	3812.48	4357.65	3506.07	3495.31	3771.61	0.333104	0.0211411	-3506.07	0.394542	0.226257	0.0908479
SCRB2_RAT	Scarb2	122645	103957	117190	123847	141473	162397	116448	109323	110194	0.309761	0.0213914	-116448	0.0137362	-0.0303356	0.791552
KBP_RAT	Kifbp	1125.82	1502.47	1391.62	1956.21	1828.04	2041.43	1486.67	2154.19	1952.03	0.513282	0.0213942	-1486.67	0.877254	0.48343	0.0280801
LAT1_RAT	Slc7a5	37373.7	33216.2	25393.1	42677.8	38353.2	47792.3	42912.7	43693.3	40055.5	0.437088	0.0214003	-42912.7	0.903544	0.417491	0.0262443
MSPD1_RAT	Mospd1	8834.94	8228.83	7058.69	10134.5	8849.6	11791.9	10120.8	10100.7	9980.43	0.347743	0.0214103	-10120.8	0.893257	0.330476	0.0268389
ATPO_RAT	Atp5po	137728	127770	117947	153419	142333	179181	152236	130070	139353	0.304886	0.0214331	-152236	0.16017	0.136942	0.243435
SSRP1_RAT	Ssrp1	33859.6	28238.4	28387.4	33913.5	35249.4	39612.9	36531.6	35045.6	32852.2	0.267652	0.0214929	-36531.6	0.568618	0.210631	0.056648
CHD5_RAT	Chd5	11150.5	9118.73	9643.9	11840.8	12153.7	12746.9	12114.5	11562.1	9734.15	0.301201	0.0215371	-12114.5	0.221001	0.158518	0.17802
FER_RAT	Fer	16940.4	13382.1	14075.4	10554.6	8553.17	10913.3	10205.3	5841.39	8702.28	-0.585734	0.0215419	-10205.3	0.21874	-0.873593	0.00135057
RPAB1_RAT	Polr2e	13893.3	11265.2	11237.5	15980.6	14961.3	14830	14355.9	10360.2	13538.5	0.33716	0.0215914	-14355.9	0.0519102	0.0650564	0.605371
ODO1_RAT	Ogdh	102289	90985	85850.1	101673	110411	129028	102817	105070	107449	0.286092	0.0218107	-102817	0.329748	0.179615	0.116204
RNPS1_RAT	Rnps1	40961.3	31972.4	32906.7	44624.9	42629.1	59635.3	40047.3	48747.7	43353.4	0.465462	0.0219462	-40047.3	0.42436	0.324572	0.0859759
FCGRN_RAT	Fcgrt	29816	23345.4	26804.7	30838	28922.1	33947.5	31213.9	25212.7	26594.7	0.232824	0.0220803	-31213.9	0.064524	0.0552556	0.528709
SAC1_RAT	Sacm1l	55170.6	46702.7	51878.7	57199.4	61523.1	77632.6	58797.3	59103.4	55828.3	0.343747	0.0221207	-58797.3	0.218943	0.179146	0.184206
PISD_RAT	Pisd	12207.7	10705	8455.33	12644.4	13642	13731.3	13917	12902.8	13266.6	0.366671	0.0221651	-13917	0.983839	0.369439	0.0214231
MGT4A_RAT	Mgat4a	853.853	1111.18	1123.57	1344.85	1419.47	1865.3	663.614	1044.7	1442.82	0.579982	0.0221874	-663.614	0.0174945	-0.0306207	0.88744
SCFD1_RAT	Scfd1	19521.5	17952.6	17109	19294.6	22094	24071.1	19555.8	18349.9	17882.9	0.25838	0.0222812	-19555.8	0.0394273	0.0326434	0.735763
PMGT2_RAT	Pomgnt2	3736.7	4045.89	4512.68	5080.59	4899.26	5781.81	5387.52	4342.41	4122.05	0.358957	0.0222933	-5387.52	0.173608	0.166425	0.233456
PIOS1_RAT	Pigbos1	1343.39	1674.62	1702.48	1941.82	1831.25	2807.11	2234.02	2523.6	2068.42	0.515635	0.0223809	-2234.02	0.67515	0.590412	0.0112433
GNAQ_RAT	Gnaq	118132	97353.2	95134.4	118808	125304	127851	120058	102692	105488	0.266263	0.0224813	-120058	0.0911443	0.0831318	0.412865
RBBP7_RAT	Rbbp7	75710.7	62436.9	51203.1	86046	74163.5	76421	76079.4	80973.6	72841	0.336887	0.0227446	-76079.4	0.751968	0.296861	0.0388084
PRS23_RAT	Prss23	8963.04	8084.67	8832.44	9563.72	10437.2	11602.5	8441.71	10305.7	9503.27	0.285203	0.022773	-8441.71	0.153579	0.123115	0.266872
TOP2A_RAT	Top2a	43583.3	33249	39768	46662.6	49288.5	55592.7	36967.9	45758.4	45924.2	0.38324	0.0229818	-36967.9	0.121258	0.143623	0.331898
MEF2C_RAT	Mef2c	1060.86	1232.88	867.461	1383.84	1889.11	1775.13	1475.34	1399.43	1236.38	0.624228	0.0232682	-1475.34	0.233309	0.336791	0.186176
LMNA_RAT	Lmna	550542	478872	463941	561949	594672	623988	582919	486844	529099	0.25654	0.0234189	-582919	0.127781	0.098621	0.322171
LSG1_RAT	Lsg1	3842.29	4351.6	3924.49	4771.03	5081.68	7397.66	6459.58	5695.4	5452.04	0.483553	0.0236554	-6459.58	0.76921	0.537339	0.0144516
DHB12_RAT	Hsd17b12	122881	107011	105377	125054	132795	149794	122147	104488	120736	0.281382	0.0237087	-122147	0.053203	0.0510755	0.633646
KHDR1_RAT	Khdrbs1	116065	94705.5	83538.5	119895	116171	132077	99609.7	103452	104766	0.334146	0.0237248	-99609.7	0.0668247	0.0778401	0.542526
CALU_RAT	Calu	225332	215197	187013	238737	263947	301147	271767	214905	247156	0.355095	0.0237361	-271767	0.340505	0.223548	0.121382
DCA17_RAT	Dcaf17	968.444	945.655	813.314	1134.04	1410.25	1160.08	1268.81	1132.75	1110.37	0.40759	0.0238818	-1268.81	0.638617	0.335154	0.0549928
TOIP2_RAT	Tor1aip2	7814.91	7170.87	8147.16	8755.44	8874.19	10672.5	9017.01	8559	7595.39	0.28698	0.0239245	-9017.01	0.149433	0.12018	0.285436
MYO1B_RAT	Myo1b	201734	188197	132514	244781	223173	241862	218789	182648	215999	0.464332	0.0239573	-218789	0.262493	0.259596	0.163908
3BP5_RAT	Sh3bp5	7541.88	6650.77	4234.11	7479.46	7775.22	8215.51	6578.62	5939.29	7123.95	0.436752	0.0240902	-6578.62	0.113372	0.161865	0.332867
SNIP1_RAT	Snip1	1273.66	700.745	1932	2131.8	1768.21	2271.06	2380.03	1850.36	2116.66	0.770563	0.0242016	-2380.03	0.888874	0.811512	0.0191339
B3GL1_RAT	B3galnt1	1893.79	1300.8	1928.07	2267.42	1932.33	2609.91	2275.22	2395.08	2282.09	0.422519	0.0242204	-2275.22	0.802024	0.462867	0.0158922
ACAD9_RAT	Acad9	33046.4	29367.4	24129.6	33640.9	36005.9	38067.1	36404.1	33169.7	35703.9	0.325826	0.0243794	-36404.1	0.794887	0.293512	0.0378238
ADAS_RAT	Agps	13254.9	12605.3	10847.6	13677.2	14019.3	16350.5	13343	13761.3	13890	0.263535	0.0245939	-13343	0.336572	0.164272	0.127277
BCAT2_RAT	Bcat2	29175.7	25297.9	17891.7	32597.6	34173.6	41959.5	28047.3	38042.2	37263.2	0.607857	0.0247308	-28047.3	0.738348	0.530046	0.0435132
CY24A_RAT	Cyba	2480.83	2207.49	2403.49	2804.31	2756.35	3357.14	2290.12	2182	2382.54	0.326426	0.0247657	-2290.12	0.0129587	-0.0482638	0.700018
UBXN4_RAT	Ubxn4	8985.04	8260.22	6919.57	9612.86	10723	9454.91	9934.53	7944.02	8291.53	0.308091	0.0248066	-9934.53	0.128765	0.116524	0.335579
C2AIL_RAT	Cdkn2aipnl	4154.47	3701.57	2247.63	6393.47	4593.17	4620.07	5849.24	5218.25	5933.35	0.657599	0.024843	-5849.24	0.583995	0.796485	0.00989003
NT5D2_RAT	Nt5dc2	5890.01	5240.31	5567.61	6663.51	6397.8	6548.61	6756.37	5477.3	5669.7	0.233355	0.0248864	-6756.37	0.148097	0.0960008	0.297519
GLSK_RAT	Gls	98854.5	86411.4	87203.8	99380.9	102415	115720	107928	101407	98003.1	0.220322	0.0249398	-107928	0.596623	0.17533	0.0612318
ABHD6_RAT	Abhd6	9304.41	7086.1	9526.48	9956.62	9442.69	12348.4	10455.9	10317.3	10688.7	0.295419	0.0249515	-10455.9	0.976801	0.292131	0.0262042
SH3B4_RAT	Sh3bp4	20099.7	19078.4	20177.5	22202.9	21191.1	22223.4	21060	19255.2	20068.1	0.144808	0.0249926	-21060	0.0522448	0.0242633	0.663412
DHB11_RAT	Hsd17b11	29273.4	24513.3	20090	29046.7	31708.3	36425.4	33282.2	31242.1	31943.9	0.406183	0.0250531	-33282.2	0.975396	0.401383	0.0263892
SC22B_RAT	Sec22b	65642.4	54461.9	46218.8	66399.5	67675.3	80616.2	60824.4	62281.4	63793.1	0.377507	0.0251014	-60824.4	0.199908	0.182833	0.226169
RM16_RAT	Mrpl16	4872.34	3734.11	4363.86	5684.8	4398.03	5473.24	5034.91	4875.27	5353.01	0.261793	0.0252361	-5034.91	0.846089	0.242272	0.0350209
NDUV2_RAT	Ndufv2	50955.6	40128.3	45279.7	62147	50769.2	73560.6	63075.8	70831.3	57872	0.441949	0.0254174	-63075.8	0.76048	0.493872	0.0152213
TBB2B_RAT	Tubb2b	640.67	663.947	617.959	806.388	1237.56	1151.15	497.381	748.957	944.121	0.709248	0.0254588	-497.381	0.0604244	0.140016	0.610356
TM165_RAT	Tmem165	3681.19	3343.1	5509.23	5887.9	4292.08	6907.79	5141.24	6452.44	7803.72	0.454816	0.0255498	-5141.24	0.2945	0.644306	0.00431663
MRE11_RAT	Mre11	6222.27	6257.38	4993.46	6522.97	8051.55	6445.72	7305.71	6602.43	5867.77	0.266699	0.0257345	-7305.71	0.411522	0.180597	0.10436
MBB1A_RAT	Mybbp1a	39653.4	39094.9	28755.4	46150.1	44216.7	48843.5	38014.6	46422.1	42565.1	0.386945	0.0257356	-38014.6	0.372919	0.250925	0.117742
KPCL_RAT	Prkch	9356.87	9440.94	6806.91	10497.2	10453.7	10009.6	9058.64	9207.44	8710.81	0.289743	0.0257515	-9058.64	0.100576	0.0909813	0.424027
DI3L1_RAT	Dis3l	1566.34	1912.68	1285.86	2454.64	2111.79	1779.28	2240.86	2265.87	2161.64	0.378802	0.0259058	-2240.86	0.565858	0.462462	0.0091593
SPRY4_RAT	Spryd4	11596.9	9431.75	11966.5	12167.3	12031.4	14130.2	12735.7	10508.7	11724.4	0.220089	0.0259189	-12735.7	0.142355	0.0872139	0.318815
HDGR2_RAT	Hdgfl2	19809.4	15964.9	18849.1	20646.6	23252	21702.1	20912.4	21382.2	18867.6	0.268503	0.0259455	-20912.4	0.340622	0.16703	0.132064
GNAI3_RAT	Gnai3	36219.9	30864.6	32000.8	37107.7	36911.2	44498.2	37580.7	34704.6	35507.4	0.256228	0.025961	-37580.7	0.203181	0.124133	0.229331
CTTB2_RAT	Cttnbp2	50634.3	58168.4	28420.8	59384.7	65867.8	66721.4	54849.1	48979.4	56295.1	0.422409	0.0260622	-54849.1	0.127748	0.151638	0.396006
RT25_RAT	Mrps25	7053.2	5038.95	6999.21	8927.25	6164.53	9452.51	8246.92	6572.48	8210.39	0.354771	0.0261276	-8246.92	0.587622	0.279718	0.0655682
IKBB_RAT	Nfkbib	2987.11	2210.19	1921.09	3150.52	3121.36	3573.94	3398.35	3112.78	2714.17	0.434874	0.0261497	-3398.35	0.563007	0.337631	0.0725355
IL33_RAT	Il33	1011.57	731.879	1269.86	1313.53	1587.62	1360.87	1168.58	1012.9	1095.43	0.447174	0.0261714	-1168.58	0.0448092	0.0704714	0.69653
HYOU1_RAT	Hyou1	80019.6	74347.3	64955.5	79968.2	89074.4	106175	86979	89960.9	88073.1	0.322907	0.0262065	-86979	0.721511	0.278193	0.0478975
RPAP1_RAT	Rpap1	2812.18	2450.09	2219.94	3550.23	3179.86	3470.66	3282.85	2070.77	2924.35	0.452347	0.0262208	-3282.85	0.0876516	0.126063	0.478062
T2FA_RAT	Gtf2f1	1555.8	1183.79	1379.7	1667.26	1631.27	2155.61	1787.49	1979.35	1681.88	0.402053	0.0262335	-1787.49	0.963346	0.409207	0.0242794
PSN1_RAT	Psen1	18061	16089.3	15170.7	18657.8	19744.6	25153.5	20997	17968.9	19241.2	0.357244	0.0262579	-20997	0.40571	0.239873	0.108306
TIDC1_RAT	Timmdc1	1505.01	1312.72	1386.1	2157.73	1512.06	2002.56	1817.09	1940.27	2022.98	0.41817	0.026299	-1817.09	0.79504	0.460332	0.0169849
AT1B2_RAT	Atp1b2	12967.4	10444.2	8222.27	15787.6	11806.7	15439.7	14054.1	12995.5	12268.3	0.456615	0.026393	-14054.1	0.502165	0.336245	0.0825897
DHE3_RAT	Glud1	190488	169264	145005	209601	200774	234318	170133	215504	200190	0.358871	0.0265608	-170133	0.322118	0.21689	0.143974
TDRD3_RAT	Tdrd3	5355.3	2724.08	4084.67	4289.9	10342.5	9085.79	4307.26	4382.31	6406.69	0.994018	0.0265993	-4307.26	0.170258	0.340362	0.421331
SPRL1_RAT	Sparcl1	4977.63	3345.27	3917.49	5139.87	5306.95	5477.51	5111.04	6023.07	5200.72	0.398542	0.0268108	-5111.04	0.830535	0.431774	0.018699
ASPG_RAT	Aga	6932.43	4211.19	8785.32	10239.5	8554.63	13733	9607.45	12788.7	11541.4	0.743222	0.0268703	-9607.45	0.784973	0.822334	0.0169735
T106B_RAT	Tmem106b	9979.86	8103.11	5001.3	11458.3	11147.2	11111.3	10391.1	8082.59	8744.42	0.603693	0.0270824	-10391.1	0.199884	0.286887	0.241861
S12A9_RAT	Slc12a9	6352.44	4133.52	6058.61	6483.75	6152.12	7556.04	6942.37	5108.59	7071.51	0.307291	0.0270867	-6942.37	0.467689	0.218901	0.0931269
SCAM4_RAT	Scamp4	5726.5	4567.02	6087.23	7257.2	6192.31	7681.2	7146.24	8221.37	6959.12	0.372176	0.0275091	-7146.24	0.579643	0.453592	0.0108096
UBR5_RAT	Ubr5	3802.36	3793.84	4254.48	6848.23	6925.88	14188.2	4847.66	4959.59	6484.31	1.0344	0.0275624	-4847.66	0.176002	0.470136	0.253498
BTD_RAT	Btd	9407.34	9307.31	8749.72	11147.8	10307.8	13719.8	10696.9	13484.6	11360.6	0.34705	0.0275998	-10696.9	0.89125	0.365647	0.0219217
MANF_RAT	Manf	47079.7	42284.3	32103.4	52687.5	48214.7	64442	49515.8	49551.5	54564.3	0.452327	0.0276048	-49515.8	0.588362	0.355607	0.0691052
PDLI2_RAT	Pdlim2	3214.25	2955.67	2649.17	3700.6	3593.27	3566.58	3672.02	2357.93	3487.43	0.30572	0.0276334	-3672.02	0.0674519	0.0516611	0.676426
LMF2_RAT	Lmf2	43290.8	34829.4	34504.4	41661.8	45784.7	53969.2	43633.7	42470.5	42517	0.328193	0.0277071	-43633.7	0.331017	0.199598	0.145221
ACOX3_RAT	Acox3	10765	9209.21	9215.42	12132.9	9576.88	12271.9	11241	9812.56	11323.9	0.214101	0.0278226	-11241	0.455776	0.150407	0.09885
CCD43_RAT	Ccdc43	9739.23	9862.91	7315.42	8641.45	8149.92	6613.83	7111.81	6844.39	6394.33	-0.197739	0.0278531	-7111.81	0.0302954	-0.391609	0.000574018
STS_RAT	Sts	10912.7	10239.9	9847.75	10961.9	12022.9	14043.4	11223.9	10852.1	10425.8	0.25003	0.0279121	-11223.9	0.0903632	0.0688719	0.489165
DDX21_RAT	Ddx21	35628.5	31975.2	28498	35528.8	37314.6	39486.4	33230.5	31219.5	33429.8	0.229746	0.02808	-33230.5	0.0507626	0.0317475	0.726259
ILEUA_RAT	Serpinb1a	1074.61	1048.01	852.481	878.987	831.923	770.137	814.555	974.358	839.077	-0.247018	0.0280852	-814.555	0.358543	-0.148363	0.157164
SIGIR_RAT	Sigirr	6257.3	6687.55	4965.42	8384.63	6532.25	8908.17	7655.2	7072.45	7114.28	0.410507	0.0281862	-7655.2	0.487821	0.296812	0.091563
AZI2_RAT	Azi2	1025.15	1139.07	673.353	898.788	399.438	337.616	618.643	478.566	535.007	-1.06746	0.02849	-618.643	0.692573	-0.900156	0.0447307
NDUB1_RAT	Ndufb1	4382.65	1293.54	3736.36	7469.09	4847.95	13627.1	7482.24	13696.9	12020.8	1.51399	0.0287428	-7482.24	0.46921	1.95398	0.00844949
PTGES_RAT	Ptges	16167.7	14260	15162.4	17099.3	16894	19428.7	18782.4	15789.3	15934.8	0.227688	0.0288763	-18782.4	0.370094	0.144977	0.132588
TRIQK_RAT	Triqk	994.28	562.869	626.022	913.625	1103.36	1473.36	1131.17	994.091	993.652	0.694602	0.0290239	-1131.17	0.621566	0.557735	0.0669558
PTSS2_RAT	Ptdss2	4189.84	3702.75	3241.17	4318.68	4280.71	4793.89	4451.58	3972.94	4107.63	0.272543	0.029032	-4451.58	0.386621	0.176941	0.126478
ACADV_RAT	Acadvl	33828.7	27420	25503.8	34498.4	35925.3	43696.3	33223	30519.1	26400.2	0.398284	0.0290751	-33223	0.0547958	0.0594191	0.707871
RRFM_RAT	Mrrf	3051.4	1704.44	2366.32	3109.6	3172.8	3514.65	3877.37	3519.54	3693.68	0.49815	0.0291029	-3877.37	0.373658	0.678035	0.00642994
RS27L_RAT	Rps27l	47479.6	45293.8	30298.8	53681.3	52096.1	53729	56010.9	48259.9	43341.4	0.401804	0.0291816	-56010.9	0.46013	0.282131	0.102255
SNAPN_RAT	Snapin	5189.17	4676.18	4459.96	6146.53	6192.81	5160.15	5722.86	5738.39	6156.64	0.286638	0.0293561	-5722.86	0.902814	0.300554	0.0238946
SIKE1_RAT	Sike1	2221.15	1345.89	1426.78	2477.21	2280.47	4378.71	3430.2	4628.48	4622.54	0.845307	0.0294003	-3430.2	0.144059	1.36829	0.00235459
HMGB1_RAT	Hmgb1	27544.2	27404	28824.1	20098.2	23850.6	23540.1	15721.7	22406.2	17096.2	-0.315734	0.0294125	-15721.7	0.0353926	-0.617693	0.000682044
MARCS_RAT	Marcks	63429.1	57716.4	58543.6	67083.9	71716.7	73881.3	76802.1	66649.2	60653.8	0.243282	0.0294559	-76802.1	0.506879	0.178231	0.090788
PI51C_RAT	Pip5k1c	1236.61	1079.41	1067.11	1676.02	1434.46	1393.57	1709.98	997.246	1327.6	0.411328	0.0295949	-1709.98	0.266993	0.222824	0.195387
PLD2_RAT	Pld2	10419.1	9421.74	8979.25	11477.3	10715.2	12719.6	11902.8	9497.14	9517.42	0.275846	0.0296148	-11902.8	0.126344	0.0958475	0.393054
CLCN3_RAT	Clcn3	7668.18	6923.58	5853.93	8981.29	9038.23	8750.99	8163.23	5883.87	7893.26	0.397534	0.0296781	-8163.23	0.081642	0.0955731	0.550403
AKP13_RAT	Akap13	7087.72	3694.45	6465.75	11301.1	7131.15	12845.5	12728.3	8927.46	7740.38	0.87074	0.0297056	-12728.3	0.821591	0.792375	0.0434732
EFGM_RAT	Gfm1	17252.4	16314.8	18335.6	18532.4	21384.6	25456.7	21169.7	17606.8	19694.5	0.322347	0.0298414	-21169.7	0.252573	0.169434	0.208585
MPRD_RAT	M6pr	62665.6	57582.7	58759.5	64365.6	70269.4	86261.7	67606.8	60389.3	65815.9	0.293259	0.0298723	-67606.8	0.149583	0.113922	0.343045
FKBP9_RAT	Fkbp9	44896.8	36250.2	41232.4	46652.8	50399.6	58993.9	50002.2	62283	51851.5	0.349187	0.0299533	-50002.2	0.602995	0.422279	0.0124443
DNLI1_RAT	Lig1	1519.64	1764.66	1831.78	2240.68	2421.89	1846.9	2361.63	2617.59	2512.17	0.342936	0.0300812	-2361.63	0.148671	0.55353	0.00247814
PEX3_RAT	Pex3	4481.92	4263.96	4573.25	6404.59	4228.56	6116.98	6591.51	5629.26	6378.47	0.307521	0.0300841	-6591.51	0.185138	0.479078	0.00307776
CNEP1_RAT	Ctdnep1	7961.84	5055.94	9870.93	10385.1	9034.33	11944	9760	11001.1	12531.6	0.498601	0.0303379	-9760	0.661375	0.586561	0.0144833
BCKD_RAT	Bckdk	7081.77	4940.36	4435.76	6864.51	7340.04	9051.14	7964.8	6779.71	6938.78	0.518379	0.0305181	-7964.8	0.651393	0.423879	0.0655351
HYEP_RAT	Ephx1	97721.7	89664.3	85812.1	97262.8	116830	129625	104060	86597.4	98769	0.323367	0.0306595	-104060	0.0872977	0.0811121	0.536708
GOSR2_RAT	Gosr2	17108.9	13807.9	14345.5	17544.5	17401.5	20974.2	19242.6	17298.2	16364.5	0.306	0.0308917	-19242.6	0.532116	0.228218	0.0889939
CASP8_RAT	Casp8	6292.57	5374.62	6177.57	7327.85	6313.72	7187.51	6910.11	6037.42	6264.93	0.223507	0.0309628	-6910.11	0.218254	0.107696	0.249558
CAH4_RAT	Ca4	132394	118305	98062.9	142236	136596	149792	133326	127070	116534	0.307344	0.031026	-133326	0.155491	0.120738	0.342043
ARH37_RAT	Arhgef37	518.236	525.735	681.337	958.202	813.652	920.652	714.504	1360.12	1115.71	0.657169	0.0310745	-714.504	0.366594	0.880934	0.00580978
ICAM1_RAT	Icam1	8006.64	8406.56	8676.32	10550.3	8624.84	11961	10170.5	11052.2	10862.7	0.299391	0.0314168	-10170.5	0.649358	0.354697	0.014575
HSP72_RAT	Hspa2	40548.2	36135.9	30315.5	30368	31425.2	29769	28408.7	28303.1	26380.8	-0.214947	0.0316475	-28408.7	0.131064	-0.355449	0.00229885
TIM9_RAT	Timm9	8948.16	8571.19	8040.15	9999.94	9396.24	12308	12081.8	10117.5	12350.4	0.302406	0.0316935	-12081.8	0.309644	0.430574	0.00559793
CHP1_RAT	Chp1	16688.9	15506.4	14853.5	17811	18828.8	20014.7	18859.9	14502.2	16734.9	0.268072	0.031977	-18859.9	0.115688	0.0839679	0.447621
CLCB_RAT	Cltb	71493.7	51414.8	55576.3	75091.4	65332	68631.7	79496	68329.9	65348.2	0.24028	0.0321307	-79496	0.794905	0.265692	0.0207207
ECHA_RAT	Hadha	120286	97541.1	90446.5	123064	123488	151836	125134	103845	105335	0.373536	0.0321552	-125134	0.122963	0.122399	0.428264
SPB1_RAT	Ftsj3	6691.31	5407.57	6449.38	7698.91	7134.94	8301.8	7034.93	8688.89	7367.09	0.322183	0.0323736	-7034.93	0.963131	0.316124	0.0349992
CALR_RAT	Calr	498220	452501	436701	516107	517522	656773	586632	532555	555966	0.277779	0.0324448	-586632	0.96636	0.27301	0.0348373
ITB3_RAT	Itgb3	6859.68	5940.53	5091.23	7627.05	7125.63	8833.67	7620.9	9477.09	7210.11	0.403469	0.0324734	-7620.9	0.812187	0.44256	0.0217463
RALB_RAT	Ralb	168162	134263	121701	173001	163352	183720	154424	141184	153612	0.30601	0.0324957	-154424	0.115893	0.0951718	0.452439
ISCA1_RAT	Isca1	5945.84	4604.92	5473.81	7733.92	5490.08	6512.52	6564.05	6739.28	7189.86	0.294547	0.0325834	-6564.05	0.578354	0.361848	0.0127217
ECHB_RAT	Hadhb	145242	141026	132607	169468	176253	195150	169719	119800	166516	0.367224	0.0326195	-169719	0.106244	0.105953	0.485192
ABCD3_RAT	Abcd3	21953	18102.7	17763.2	21516.5	23222.3	28075.4	21295.9	21885.8	19250.3	0.330248	0.0326608	-21295.9	0.13513	0.115312	0.401437
FLOT2_RAT	Flot2	16484	16530.8	16147.2	18409.3	17767.2	21234	19755.9	16668.9	17823.2	0.219507	0.0327008	-19755.9	0.376783	0.138564	0.145949
ACOT8_RAT	Acot8	3084.38	1822.26	3779.78	5052.13	2757.51	4722.87	4011.29	3183.28	4513.59	0.543637	0.0328148	-4011.29	0.774593	0.479949	0.0532139
LDLR_RAT	Ldlr	20858.3	16435	16865.1	21184.8	20450.4	24040.3	22574.5	21776.7	20276.7	0.283061	0.0328769	-22574.5	0.855252	0.261957	0.0447282
CCD86_RAT	Ccdc86	5591.54	4044.94	3808.45	6035.44	5417.57	5998.99	5961.41	4428.49	3733.02	0.395753	0.0329815	-5961.41	0.064654	0.0647482	0.69023
FADS3_RAT	Fads3	1703.51	825.681	2568.09	3810.26	1991.87	3301.55	3144.25	3557.18	3741.61	0.931432	0.0331015	-3144.25	0.522305	1.17808	0.0111933
ID3_RAT	Id3	1165.15	1613.89	1423.06	2151.8	1636.42	2199	1777.42	2366.63	2531.75	0.510962	0.0331571	-1777.42	0.470243	0.664237	0.00973554
VAMP8_RAT	Vamp8	40951.6	28594.7	31420.7	40826.5	40060.8	50678.3	41482.3	41612.4	39924.3	0.390561	0.0332092	-41482.3	0.582063	0.301799	0.0841745
CPT1A_RAT	Cpt1a	55810.5	51681.1	37478.8	69118.5	71450.2	79935	58406.7	33093.2	47435.3	0.622863	0.033257	-58406.7	0.0197129	-0.0792068	0.756778
NR2C2_RAT	Nr2c2	3413.9	2432.65	1848.06	4561.81	3066.35	5163.22	3516.54	4361.08	4675.05	0.744812	0.0334116	-3516.54	0.990789	0.741287	0.0340687
ABHD1_RAT	Abhd1	2705.73	2168.68	3313.16	5121.57	3058.5	5435.7	3276.97	4600.48	3878.57	0.710278	0.0335368	-3276.97	0.539589	0.529542	0.0945638
SDHA_RAT	Sdha	98978.7	93833.3	93296.1	107647	98948.2	117615	96069.8	81007.3	98886.2	0.177293	0.0335671	-96069.8	0.00906351	-0.0570434	0.440973
PLCB1_RAT	Plcb1	251.141	131.928	428.622	609.105	295.108	474.846	468.487	570.544	449.348	0.802678	0.0336591	-468.487	0.878323	0.852325	0.0210263
PYC_RAT	Pc	29007.3	26103.5	27761.9	31506.4	29905	38653	33730.8	29593.9	30627.4	0.264282	0.0336907	-33730.8	0.446004	0.18014	0.122166
I20L2_RAT	Isg20l2	2363.91	2225.01	1981.76	2444.42	2750.7	2945.43	1959.3	2501.76	2121.01	0.277487	0.0337015	-1959.3	0.0114103	-0.0324228	0.782164
P5CR2_RAT	Pycr2	25586.5	20964.8	25339.5	26069	25844.7	32836.6	29586.9	23226.4	28475.9	0.234255	0.0338189	-29586.9	0.544352	0.175241	0.0941834
ODBA_RAT	Bckdha	32882.4	30223.3	24089.5	34522.3	36998.2	42718.6	37469.5	29901.5	30070.3	0.396155	0.0338264	-37469.5	0.177347	0.164297	0.326756
TRIO_RAT	Trio	5366.65	6096.95	4561.11	5814.45	7014.34	7906.08	6374.27	6197.61	6838.22	0.370472	0.0342129	-6374.27	0.580759	0.285365	0.0869392
LMNB1_RAT	Lmnb1	224132	179904	177247	220729	230448	269122	234961	208749	203483	0.312547	0.0343484	-234961	0.256643	0.16059	0.232534
ADX_RAT	Fdx1	5710.51	5456.43	4595.47	6087.25	6574.19	9635.21	6572.69	7461.3	6559.82	0.476377	0.034356	-6572.69	0.65949	0.389259	0.0722777
SDHB_RAT	Sdhb	44837.7	42728.8	45153.2	46575	52708.5	58121.6	51472.5	44121.6	45069	0.240639	0.0344335	-51472.5	0.132754	0.080892	0.424283
P4HA1_RAT	P4ha1	115868	108708	84000.7	134230	144426	178648	135431	87163.1	133299	0.570249	0.0345087	-135431	0.132194	0.190866	0.426448
QCR1_RAT	Uqcrc1	61832.4	56031.8	62919.8	65281.7	67286.8	80533.9	67596.8	62731.1	61733.3	0.232825	0.0345219	-67596.8	0.156138	0.0880211	0.371424
ADA10_RAT	Adam10	47926.2	38144.9	36361	46799.7	49209.8	56584.9	47800.4	53147.2	46333.4	0.323721	0.0345893	-47800.4	0.715687	0.274791	0.0639524
CASP6_RAT	Casp6	33541.7	52048.1	29635.1	22594.7	27009.4	18821.4	18660.5	7504.04	15894.3	-0.67145	0.0346365	-18660.5	0.0113734	-1.51296	0.000110865
HEXB_RAT	Hexb	3366.56	4071.46	3961.23	5043.44	4504.42	4664.98	4740.73	6375.57	5321.65	0.321618	0.0346874	-4740.73	0.155446	0.522256	0.00294729
NSMA_RAT	Smpd2	36855.9	32335.2	23471.1	37098	40406.3	51787	39044.6	37805.7	37447.6	0.490876	0.0347393	-39044.6	0.429877	0.327571	0.131717
CX7A2_RAT	Cox7a2	7811.17	5695.29	3278.1	10644	7923.62	13790.6	7871.48	13828.3	10466.3	0.998523	0.0347694	-7871.48	0.980781	0.988567	0.0362113
STML2_RAT	Stoml2	37982.3	26538.3	28968.2	37207	38725.9	48329	38880.7	37812	33398.6	0.417963	0.034898	-38880.7	0.344522	0.249939	0.171965
RAB3I_RAT	Rab3ip	2232.02	1752.6	1307.83	1193.4	845.158	1379.75	1401.74	1036.82	1401.23	-0.577427	0.0349585	-1401.74	0.683999	-0.485402	0.0652457
CISD1_RAT	Cisd1	28315.7	27170.8	29736.7	36723.7	41263.5	37608.4	33114.2	20190	27068.8	0.438908	0.0350072	-33114.2	0.0123858	-0.112731	0.540048
NB5R3_RAT	Cyb5r3	337100	294682	303368	357229	344695	422878	391853	345751	332252	0.263002	0.0350673	-391853	0.525787	0.192973	0.102316
JAG2_RAT	Jag2	1289.16	1108.7	1006.92	1348.11	1399.17	1823.72	1488.76	1929.86	1559.52	0.419048	0.0350883	-1488.76	0.471416	0.546154	0.010322
ATP5I_RAT	Atp5me	76763.3	69544.5	63043.3	80030.3	78887	106038	85087.5	81679.6	87295.3	0.330714	0.0353293	-85087.5	0.731391	0.283378	0.063037
HACE1_RAT	Hace1	1152.98	747.02	1754.78	2277.77	2291.56	1827.33	5998.98	2255.15	2257.77	0.885936	0.0354423	-5998.98	0.362007	1.25756	0.00753766
NLRX1_RAT	Nlrx1	8811.72	9387.2	6051.07	9980.29	10657.4	11139.1	9573.26	9527.54	10193.1	0.414371	0.0355387	-9573.26	0.504504	0.297775	0.109573
EPHB1_RAT	Ephb1	19376.1	16446.9	18273	20333.4	18157.8	21877.9	18141.6	15581	17453.9	0.157371	0.0356453	-18141.6	0.00477563	-0.0797214	0.242613
RL26_RAT	Rpl26	236805	218488	182289	256532	236125	266145	253025	234061	251344	0.257805	0.0356561	-253025	0.721908	0.219449	0.0649848
CLOCK_RAT	Clock	1579.03	1735.24	1471.83	1976.35	2589.96	1818.77	2329.28	1839.56	2258.36	0.402319	0.0356733	-2329.28	0.911676	0.420915	0.0295838
CLK3_RAT	Clk3	3132.54	2199.56	2223.92	3070.43	3471.08	3616.83	3208.97	2706.52	2522.82	0.443633	0.0356838	-3208.97	0.165001	0.171979	0.363679
NU4M_RAT	Mtnd4	11999.4	7549.73	8476.4	13845.1	9891.29	11801.6	14623.9	14501	13403.4	0.357867	0.035706	-14623.9	0.0939781	0.629366	0.00187798
TM135_RAT	Tmem135	11599.5	14180.3	7070.53	5001.71	7429.27	5613.95	6519.4	3820.85	5438.32	-0.826322	0.0360267	-6519.4	0.551478	-1.03394	0.0131212
S23A2_RAT	Slc23a2	1069.93	735.315	846.917	1165.01	983.263	1129.03	1034.59	884.195	891.58	0.318943	0.0361156	-1034.59	0.12132	0.097227	0.47233
ADRO_RAT	Fdxr	3150.44	2771.4	2988.58	3155.61	3859.62	3530.2	3394.64	3167.7	3485.14	0.240166	0.0362147	-3394.64	0.515734	0.174095	0.108337
CREB1_RAT	Creb1	17261.2	12700.4	12704.6	18555.6	19493.7	18258.3	20109.6	12501.1	12780.9	0.415217	0.0362367	-20109.6	0.0704156	0.0687246	0.693554
TM214_RAT	Tmem214	17621.5	13414.9	13793.5	17182	17614.9	21612.3	17882	16442.6	16830.6	0.334794	0.0365289	-17882	0.351108	0.20062	0.17553
DEN5A_RAT	Dennd5a	3823.07	3360.03	2861.94	3971.69	4573.68	4052.85	2591.68	3240.77	2913.63	0.333947	0.0368751	-2591.68	0.00371562	-0.195719	0.185183
SNF8_RAT	Snf8	11907.5	8796.87	8179.91	7971.98	7887.44	6123.65	5887.43	5294.12	6804.2	-0.357667	0.0369077	-5887.43	0.070654	-0.63966	0.00200646
ERMP1_RAT	Ermp1	24802.8	21418.7	15775.7	25270.1	27224.9	31272.5	27234.5	22501.7	25195.2	0.453394	0.03692	-27234.5	0.411498	0.29385	0.147173
VGFR3_RAT	Flt4	10604.9	9702.23	9782.8	11769.1	12838.4	13745.1	12304.3	8631.62	11487.5	0.34832	0.0369526	-12304.3	0.105889	0.092497	0.53209
ANM3_RAT	Prmt3	4523.51	5092.07	4271.98	5425.85	5514.03	5443.01	3701.85	4473.45	4441.24	0.242255	0.0370196	-3701.85	0.00385283	-0.140001	0.191189
EPN1_RAT	Epn1	8928.64	8133.05	8649.63	9494.59	9795.61	10643.6	10462.6	8810.78	10838.6	0.218758	0.0371412	-10462.6	0.961321	0.223222	0.0342238
ACADM_RAT	Acadm	99773.7	88094.2	85443.8	102665	102400	134861	113133	103373	108578	0.30558	0.0371763	-113133	0.681638	0.252567	0.074212
AL3A2_RAT	Aldh3a2	52680.2	47761.7	49862	53335	58549.1	69896.5	57668.3	50493.4	53448.2	0.266298	0.037287	-57668.3	0.170143	0.103653	0.366814
ABCA7_RAT	Abca7	2347.6	1485.86	1899.74	2408.74	2584.31	2452.68	2633.84	2588.14	2679.18	0.401377	0.0373247	-2633.84	0.613028	0.487529	0.0158429
RBP1_RAT	Ralbp1	2511.72	1879.37	1351.89	2577.97	2824.53	2745.89	2626.41	1943.18	1492.59	0.549206	0.0373262	-2626.41	0.0692273	0.0851445	0.713923
KAT1_RAT	Kyat1	725.885	606.222	741.265	1293.44	773.566	999.675	655.332	1538.39	1085.96	0.634311	0.0373657	-655.332	0.907067	0.603659	0.0383156
FUBP1_RAT	Fubp1	50970.2	48723.8	43949.9	53689.7	52807	64242	54238.2	59921.5	52786.8	0.24625	0.0374404	-54238.2	0.782104	0.217474	0.0596687
EI2BA_RAT	Eif2b1	4798.34	4976.2	5495.11	4560.95	4069.11	2500.08	4178.84	3437.65	3027.74	-0.372648	0.0374445	-4178.84	0.483119	-0.482669	0.0086969
COR1B_RAT	Coro1b	49048.9	34899.1	30435	32609.6	23702.7	24414.5	29351	13062.1	20309.5	-0.48835	0.0378719	-29351	0.0630503	-0.914063	0.00138266
CC127_RAT	Ccdc127	6244.75	5075.92	5256.42	6562.5	6457.56	6880.92	7842.11	7251.33	6515.72	0.269147	0.0379423	-7842.11	0.325343	0.38434	0.00703836
PCKGC_RAT	Pck1	1740.7	1308.86	1912.07	3404.29	1515.36	2863.16	3189.31	3180.83	3847.76	0.587167	0.0380587	-3189.31	0.08524	1.05451	0.00181833
CLAP2_RAT	Clasp2	41521.4	35769.8	32414.8	42391.9	41685.3	47486.6	45197.3	42507.5	38917.8	0.267201	0.0382014	-45197.3	0.626439	0.211713	0.0866941
BET1_RAT	Bet1	4844.75	4087.91	4813.4	7299.77	4920.3	6916.48	5230.1	3755.52	7753.93	0.460598	0.0384563	-5230.1	0.247233	0.225313	0.266364
PARP1_RAT	Parp1	21858.5	20410	18227.1	26420.4	24850.3	29299.4	19615.3	30100.9	26300.6	0.414074	0.0385939	-19615.3	0.562138	0.311109	0.102357
GCSH_RAT	Gcsh	9454.15	7239.51	7504.37	9636.83	8480.71	11042.2	10526.3	8391.32	10491.5	0.271043	0.0386307	-10526.3	0.911818	0.283801	0.0320465
CMTR1_RAT	Cmtr1	4072.87	6815.24	4292.65	7829.82	11614.1	14617.8	9291.18	8844.26	13471.3	1.15992	0.0386401	-9291.18	0.858417	1.07191	0.0521864
RWDD4_RAT	Rwdd4	3529.85	3890.56	2603.11	4354.73	4132.33	3751.97	4535.4	4077.17	4130.41	0.30579	0.0389272	-4535.4	0.650694	0.365087	0.0180795
FUCO_RAT	Fuca1	9230.47	8992.81	9155.76	10875.5	9221.26	12393.7	9502.26	10093.2	10757.4	0.236553	0.0389668	-9502.26	0.384511	0.146995	0.167768
AOFA_RAT	Maoa	247832	181312	247481	280442	217435	295122	278507	247069	261443	0.23148	0.0393473	-278507	0.998706	0.23132	0.039455
NDST1_RAT	Ndst1	3909.34	3900.85	3361.43	4090.3	4238.92	4478.04	4220.84	3252.79	3117.66	0.21649	0.0394268	-4220.84	0.00739901	-0.0698771	0.470129
CD11B_RAT	Cdk11b	11278.6	8018.1	9015.87	10902.8	11913.8	11882.1	9508.2	9557.14	8732.34	0.306887	0.0394916	-9508.2	0.0333926	-0.0130422	0.920791
NACC1_RAT	Nacc1	3487.1	3516.22	1753.8	4620.21	4020.39	3501.49	4313.91	3109.08	3093.44	0.532241	0.0396759	-4313.91	0.354461	0.316053	0.187289
DCAKD_RAT	Dcakd	4435.98	3264.04	3573.81	4407.52	4512.24	5390.37	4457.77	3775.3	3693.25	0.350273	0.0397661	-4457.77	0.105797	0.0881438	0.560471
VAPB_RAT	Vapb	64718.7	54590.7	55449.4	63351	64858.5	68626.9	66672	65271.2	62727.9	0.175141	0.0397948	-66672	0.835375	0.159541	0.0564656
DJC17_RAT	Dnajc17	11201.2	9121.55	11038.3	11688	12227.2	14287.9	13709.6	11694.5	11152.2	0.266884	0.0401663	-13709.6	0.732222	0.229521	0.0805161
PEX14_RAT	Pex14	12681.9	9333.38	9167.14	12384.1	12004.8	12710.7	12638.6	10172.3	10159.7	0.266783	0.0401755	-12638.6	0.145207	0.0891858	0.443813
PLST_RAT	Pls3	134927	150599	114671	120010	120664	85930.7	96626.1	120329	89327.1	-0.301666	0.0403076	-96626.1	0.507766	-0.388585	0.0130663
PKHF1_RAT	Plekhf1	7047.14	8716.71	6555.69	10222.7	8468.46	9839.47	7768.59	10018.9	9333.61	0.360273	0.0404694	-7768.59	0.623599	0.283723	0.0923305
VP35L_RAT	Vps35l	16857.4	13727.9	11589.6	17345.4	17002.1	20013.9	18247.3	14753.3	16468	0.37932	0.0404936	-18247.3	0.4082	0.241692	0.161979
VPS45_RAT	Vps45	11719.8	10923	15705.3	16681.6	14376.9	16998.2	17782.2	14362.7	21549.4	0.339941	0.0405852	-17782.2	0.336791	0.484278	0.00782126
ATPA_RAT	Atp5f1a	772429	693936	571602	777448	823545	860509	740938	654677	724082	0.282189	0.040764	-740938	0.100296	0.0656913	0.591992
TGFB1_RAT	Tgfb1	6530	6556.16	6282.07	6761.28	7536.89	9254.22	6915.93	6367.78	6555.38	0.270068	0.0408787	-6915.93	0.0668027	0.0340735	0.770304
SERC1_RAT	Serinc1	11731	10093.6	10457.8	11499.2	12697.2	13322.1	12364.6	10670.8	10961.1	0.217174	0.0410535	-12364.6	0.152338	0.0746462	0.433973
3HIDH_RAT	Hibadh	19365.5	17928.4	21386.8	20159.6	21053.8	26519.5	21301.9	22872.3	23137.6	0.200048	0.0411147	-21301.9	0.993167	0.200788	0.0405255
ACVR1_RAT	Acvr1	3009.11	2036.39	2321.43	3115.84	2794.13	3441.4	2561.05	2619.18	3008.54	0.358219	0.0411836	-2561.05	0.238349	0.168183	0.292635
TOM20_RAT	Tomm20	24334.3	21315.9	16009.2	25821.9	25449.7	29730.2	21970	26904.3	25820.6	0.411451	0.0412675	-21970	0.50952	0.29269	0.124779
PRI2_RAT	Prim2	1350.47	1737.17	1250.15	1150.96	1101.08	963.606	1517.4	1008.32	1327.58	-0.421338	0.0413015	-1517.4	0.255197	-0.19025	0.344655
TPC1_RAT	Tpcn1	4633.25	3237.49	3436.01	4844.33	4482.82	4451.66	4518.75	4778.84	4330.95	0.302469	0.041355	-4518.75	0.903107	0.286543	0.0507617
SYPM_RAT	Pars2	4893.83	2336	4867.86	5338.9	4946.21	6015.87	4334.33	3260.24	5059.98	0.504448	0.0414381	-4334.33	0.103913	0.120542	0.58394
LRC8A_RAT	Lrrc8a	20409.7	16934.3	26743.5	26335	24084.7	34286.6	27741.6	18126.1	22034.1	0.411451	0.0415719	-27741.6	0.094021	0.0871574	0.62699
PSA2_RAT	Psma2	22473.2	28362.4	20224.8	18299.4	15511.7	17002.5	12840.3	15427.8	15739.5	-0.472469	0.0415938	-12840.3	0.318509	-0.68257	0.00750159
PTSS1_RAT	Ptdss1	4245.16	3440.57	3113.55	4229.15	4807.37	4620.42	4504.9	3697.17	4744.77	0.348873	0.0416055	-4504.9	0.585374	0.265744	0.103956
NDUAA_RAT	Ndufa10	43216.9	38859.1	39793.9	44129.8	44710.5	56884.4	44722.9	43309.3	44564.4	0.249335	0.0416642	-44722.9	0.260016	0.123064	0.271469
RRF2M_RAT	Gfm2	3302.43	3113.57	3540.66	3679.49	3737.93	4295.85	3946.15	3254.95	3810.34	0.232858	0.0420174	-3946.15	0.38101	0.142295	0.181733
SMS1_RAT	Sgms1	5101.68	5416.71	7423.06	9777.02	6275.27	21106.9	8361.62	12488.9	12876.1	0.886105	0.0422407	-8361.62	0.962546	0.904193	0.0390263
RAB5A_RAT	Rab5a	271930	255804	208767	312769	266478	303512	273840	291709	288574	0.2669	0.0422688	-273840	0.701368	0.222212	0.0804925
SIA10_RAT	St3gal6	4223.35	3521.05	2957.96	4342.67	4249.45	4725.65	4080.65	4825.08	4408.71	0.329126	0.0422983	-4080.65	0.987614	0.326904	0.043419
SMC1A_RAT	Smc1a	30815	28949.7	23680.9	31118.8	33473.4	29985.1	31421.9	27914.6	24729.5	0.188045	0.0429852	-31421.9	0.0557533	0.0127052	0.877117
RL27A_RAT	Rpl27a	158353	154132	115918	173246	165361	164342	154856	143789	143097	0.244909	0.0432672	-154856	0.105059	0.0571545	0.59666
AIP_RAT	Aip	12658.7	11999.1	8180.37	13880.5	14070.1	14518.1	11060.3	12049.8	12607.8	0.396754	0.043353	-11060.3	0.170436	0.145139	0.412413
PAQRB_RAT	Mmd	9514.87	8800.46	7675.9	9071.18	11064.5	13071	9096.43	9027.48	9564.87	0.34312	0.0435929	-9096.43	0.125937	0.0964229	0.526238
BL1S2_RAT	Bloc1s2	1295.73	2177.02	2039.52	3567.44	5434.38	4907.54	5366.71	4362	5878.82	1.34922	0.0436355	-5366.71	0.787575	1.52673	0.027273
INT14_RAT	Ints14	4415.61	4130.17	2934.41	4677.67	4841.2	4385.47	4017.01	3515.89	3487.51	0.297334	0.043668	-4017.01	0.0260662	-0.0398934	0.760224
CIRBP_RAT	Cirbp	9722.84	8195.47	7382.46	13414.3	8742.71	10009.6	12036	8726.54	11962.1	0.332258	0.0437387	-12036	0.822887	0.364927	0.0299717
GTF2I_RAT	Gtf2i	14735.4	14761.2	12128.8	15721.1	15444.8	15809.3	15511.1	16531.8	14111.2	0.180356	0.0438111	-15511.1	0.720654	0.15195	0.0798395
AN32A_RAT	Anp32a	47038.4	42002.9	33953.7	28908.4	29889.5	29438.6	18609	28354.5	28132.6	-0.466353	0.0438539	-18609	0.22562	-0.725357	0.00537418
G6PC3_RAT	G6pc3	21802.5	20403.3	14622.5	26088.7	21666.8	28196.7	23502.8	20411.1	24476.3	0.430981	0.0438961	-23502.8	0.445154	0.284027	0.157165
UN45A_RAT	Unc45a	14082.1	11696.1	11312.2	14152	14994.5	13840.5	12413.1	10446.5	11532.6	0.218848	0.0439415	-12413.1	0.0070257	-0.105726	0.287297
SO1A4_RAT	Slco1a4	5514.62	5707.26	5359.01	6537.56	6064.72	7772.14	7053.79	6389.01	5488.68	0.289825	0.0439617	-7053.79	0.415481	0.184141	0.171123
RBM4B_RAT	Rbm4b	12383.4	13840.6	12009.4	13144.1	14374.5	14903.1	12690.7	12880.9	12930.4	0.150686	0.0440209	-12690.7	0.0608444	0.0127637	0.847288
ASAH1_RAT	Asah1	21947.3	21072.7	18319	22273.1	24084.3	27181	23177.8	19684.9	22676.7	0.261075	0.0440259	-23177.8	0.173352	0.0960933	0.411459
SF3A2_RAT	Sf3a2	15283.3	19505	17914	17871.7	24139.9	23846.7	13711.9	25044.9	17523.8	0.315333	0.0442265	-13711.9	0.0882789	0.0574574	0.680216
NEK7_RAT	Nek7	7213.79	6968.49	6169.63	7413.68	8366.05	8100.94	7261.61	7281.82	7538.5	0.232013	0.0445613	-7261.61	0.292053	0.120693	0.255864
JAM1_RAT	F11r	438319	370332	388962	435047	463595	541668	477098	404273	421757	0.263671	0.0445915	-477098	0.241344	0.121864	0.309132
CAVN3_RAT	Cavin3	177786	144508	142948	185664	163542	189966	216477	190980	173402	0.217107	0.0446578	-216477	0.290642	0.321659	0.00723041
LUZP1_RAT	Luzp1	25092.8	19163.6	18966.2	63567.4	24925.6	64629.3	26572	56954.6	61730.7	1.16301	0.044798	-26572	0.931504	1.11888	0.0517655
ESM1_RAT	Esm1	783.263	1372.63	1072.34	1139.23	1605.23	1937.59	1313.11	1713.67	1392.92	0.539941	0.0450364	-1313.11	0.805163	0.480968	0.0681416
TPRGL_RAT	Tprg1l	7077.71	5875.7	4908.17	8622.58	6781.97	7513.66	7959.14	7027.92	8967	0.368704	0.0451674	-7959.14	0.697529	0.43237	0.0233911
MLEC_RAT	Mlec	47739.1	42272.4	40241.3	48439.4	51124.8	60460.3	54255.6	43146.1	50233.9	0.294208	0.0452842	-54255.6	0.382965	0.178032	0.193433
PCCB_RAT	Pccb	12513.5	8207.7	10262	16442.4	10584.7	18025.2	14887	17192.7	16631.9	0.524522	0.0452973	-14887	0.531927	0.671319	0.0156377
PBIR1_RAT	Pabir1	1301.83	1057.79	1533.38	879.06	968.901	1231.4	863.441	1161.93	1147.22	-0.296654	0.0456715	-863.441	0.756633	-0.257021	0.0638023
ACVL1_RAT	Acvrl1	4237.64	3812.09	4222.6	4490.51	4282.41	5148.9	4506.06	3977.38	4003.01	0.179197	0.0457744	-4506.06	0.0762439	0.0242652	0.76095
ACBD5_RAT	Acbd5	6545.87	6449.07	3775.51	6964.37	8155.44	7225.28	6397.79	7096.35	6219.27	0.454821	0.0459756	-6397.79	0.384261	0.275016	0.195354
OBRG_RAT	Leprot	2595.31	2015.49	1998.13	2373.22	2943.82	3122.35	2889.11	2503.37	2461	0.353829	0.0461636	-2889.11	0.538854	0.25602	0.128828
ARG28_RAT	Arhgef28	19997.9	18228.8	20171.1	21260.2	22516.2	21847	19192.2	18015.1	17684	0.169401	0.0462642	-19192.2	0.00652202	-0.0887276	0.2572
CHST7_RAT	Chst7	17013.9	13422.7	14306.5	15927.8	18522.8	22317.6	17217	17320.3	15855.9	0.336993	0.0462854	-17217	0.303527	0.177757	0.254142
RM37_RAT	Mrpl37	11256.1	10006.2	8473.27	11271.7	12690.9	12871.7	12315	9712.15	10435.2	0.31604	0.0463075	-12315	0.205042	0.129052	0.370361
MERL_RAT	Nf2	4986.48	5617.01	5067.07	5437.84	6642.1	6759.69	6434.71	5640.94	6575.61	0.260885	0.0468904	-6434.71	0.925512	0.249986	0.0548667
SSRG_RAT	Ssr3	25526.1	15597.4	31042.8	38155.2	26663.9	42098.3	31583.4	39150.9	36735.5	0.597662	0.046956	-31583.4	0.915681	0.62595	0.0392843
COPT1_RAT	Slc31a1	6714.32	6553.68	7419.09	8510.02	8247.07	7794.04	9105.88	7746.53	10380.9	0.248209	0.0472652	-9105.88	0.226635	0.388472	0.00579937
VDAC1_RAT	Vdac1	216838	178359	200197	216963	223740	280613	229347	213640	215652	0.271677	0.0473161	-229347	0.328903	0.149531	0.238101
CDK12_RAT	Cdk12	6322.63	5285.42	4870.86	7098.88	5903.02	6252.79	7803	6452.69	6153.74	0.228942	0.0475414	-7803	0.440241	0.309558	0.012714
GIMA4_RAT	Gimap4	6211.12	6014.95	4280.09	6225.96	6362.55	6768.13	6749.94	4294.93	5303.04	0.290233	0.0475596	-6749.94	0.0533945	0.0227892	0.865326
GRN_RAT	Grn	24769.9	21903.1	18977.5	26308.9	23807.4	31842.4	26710	24904.8	24583.4	0.317965	0.0475886	-26710	0.508597	0.22249	0.143165
COX5B_RAT	Cox5b	213879	222989	238036	273289	247427	303845	314365	244093	248183	0.285273	0.0476051	-314365	0.775968	0.248775	0.076688
YBOX1_RAT	Ybx1	97773.4	87997	85064.6	94876.3	99890.7	113917	85804.6	86780.3	84153.7	0.186952	0.0477712	-85804.6	0.01075	-0.074669	0.384226
NB5R1_RAT	Cyb5r1	25138.1	21235.1	20420.8	23894.1	26328.2	30950.5	25495	24299	22913.1	0.278953	0.0479544	-25495	0.244084	0.126973	0.324895
PLGT3_RAT	Poglut3	11584.7	10808.7	8650.6	12286.1	11644	15786.7	13277.4	12215	12447.7	0.353343	0.0479852	-13277.4	0.735019	0.299409	0.0845561
PPIB_RAT	Ppib	386149	353201	321905	405608	379799	447900	413496	365921	407262	0.217406	0.0480092	-413496	0.581292	0.163026	0.120495
PLCB4_RAT	Plcb4	20125.4	17490	15071.5	21826.1	19006	21128.2	21334.9	17705	16726.1	0.241435	0.0480413	-21334.9	0.170221	0.0840328	0.446595
CN37_RAT	Cnp	18381	18458.2	18178.5	20543.2	21261.2	22302.7	22040	16905.7	18471.1	0.219797	0.048129	-22040	0.116366	0.0527312	0.596817
DDX4_RAT	Ddx4	104688	91504.6	94155.6	104427	101566	106596	102045	93841.1	94367.4	0.108642	0.0484113	-102045	0.0499424	0.000906684	0.985222
PELP1_RAT	Pelp1	11945.6	6911.22	9348.41	13336.1	15078.3	16499.2	11008.1	12168	13662.7	0.701305	0.0484177	-11008.1	0.376212	0.415206	0.209694
PLOD2_RAT	Plod2	10931.5	9679.1	8324.16	10671.9	11468.6	13869.3	10212.8	10453	11581.8	0.315531	0.0486447	-10212.8	0.299515	0.163108	0.268977
SYDM_RAT	Dars2	3317.24	3457.84	2675.13	4246.86	3553.31	4778.48	4628.46	3326.27	4222.43	0.410882	0.048677	-4628.46	0.788387	0.361017	0.0763026
STXB1_RAT	Stxbp1	32692.9	30236.3	28772.8	35585	32988.6	35853.3	34226.6	26934.8	33018.1	0.188462	0.0488333	-34226.6	0.0924465	0.0326299	0.702635
RBM22_RAT	Rbm22	15444.8	12168.3	13247.6	14625.5	16163.3	17620.4	15422.2	15225	14117.7	0.24749	0.0489155	-15422.2	0.338952	0.137661	0.23739
PLCD_RAT	Agpat4	23213.2	19546.9	23832.8	24054.7	23494.7	29025.7	27923.9	23504	25326.9	0.200385	0.0489262	-27923.9	0.943999	0.206746	0.0434709
VTI1B_RAT	Vti1b	19486.1	15465.1	13674.5	20163.9	19445.2	21231.8	18851.9	19885.2	15198.6	0.338154	0.0492615	-18851.9	0.251731	0.155797	0.322649
RMD1_RAT	Rmdn1	3594.7	1882.79	2980.04	3855.72	3143.57	3811.65	4104.76	3551.2	3679.17	0.398582	0.049389	-4104.76	0.692521	0.470304	0.0252852
EFTU_RAT	Tufm	152385	130939	127973	151778	158295	171005	155497	128925	148805	0.228723	0.049431	-155497	0.161079	0.0747954	0.476978
CSTF1_RAT	Cstf1	9334.59	9131.88	7811.91	9586.06	9574.09	10470.9	9620.61	9184.11	9055.61	0.176406	0.0494318	-9620.61	0.286376	0.0883025	0.285359
MILK1_RAT	Micall1	2121.06	2446.79	2848.61	3226.65	2944.16	3062.59	2634.96	3063.59	3904.05	0.325569	0.0499208	-2634.96	0.7953	0.364015	0.0322155
KCRS_RAT	Ckmt2	9622.68	6531.91	7213.34	9337.53	9400.83	11056.1	9430.76	9082.51	8033.82	0.365998	0.0501346	-9430.76	0.3338	0.200647	0.246592
MTRR_RAT	Mtrr	1702.36	2285.32	3049.35	1419.71	1916.15	1541.3	1480.29	1331.28	1530.67	-0.420186	0.0503006	-1480.29	0.406078	-0.578555	0.0111617
ACON_RAT	Aco2	181516	151333	163193	182134	189624	234236	199969	194984	170009	0.283902	0.0504996	-199969	0.466021	0.188115	0.169156
HNRPQ_RAT	Syncrip	77588	66751.1	45895.6	88518	76764.3	94294.1	82034	69689.3	86228.8	0.476865	0.0505164	-82034	0.565574	0.350782	0.131404
PA24A_RAT	Pla2g4a	8164.69	9905.21	6584.79	5579.17	6912.68	6604.84	6691.07	7295.39	4978.64	-0.354634	0.0508066	-6691.07	0.888952	-0.377249	0.0401604
YBOX3_RAT	Ybx3	62454.5	56408.8	52846.5	65791.2	59677.8	65746	59991.8	58566.7	62333.7	0.157153	0.0509954	-59991.8	0.286994	0.0781085	0.292379
DHB7_RAT	Hsd17b7	7675.52	5120.25	6267.01	7646.27	9347.89	9061.21	8451.03	5661.42	7199.66	0.464948	0.0510068	-8451.03	0.17582	0.161321	0.455044
CDC27_RAT	Cdc27	14889.8	16237	12955.1	16327.5	16122.2	17696.4	15019	15006.9	15192.4	0.190893	0.0510933	-15019	0.115169	0.0428793	0.625583
RL22_RAT	Rpl22	119330	122490	110320	126063	123182	128494	117282	110011	114969	0.102441	0.0510935	-117282	0.0121175	-0.0401441	0.401079
ITPR1_RAT	Itpr1	17437.9	16378.6	13922.6	19017.6	19378.8	20658.6	19872.8	14399.4	15652.7	0.312361	0.0511295	-19872.8	0.0994837	0.0572512	0.689898
NCPR_RAT	Por	79331.6	62055.2	71081.2	86369.9	64308.9	99234.7	87010	68285.7	84402	0.218491	0.0514553	-87010	0.651658	0.173042	0.109175
SSRA_RAT	Ssr1	95366.8	85414.3	81099.8	94000.3	100067	111123	98880.2	83870.1	93115.8	0.220662	0.0516591	-98880.2	0.173159	0.0750671	0.465122
RL19_RAT	Rpl19	127785	109530	97224	134558	126351	150663	115901	141472	116149	0.304184	0.0517711	-115901	0.32109	0.161651	0.264174
IDH3A_RAT	Idh3a	41160.8	40031.6	38310.5	46327.4	45896.3	51187.6	48517.9	35940.5	47097.9	0.261963	0.0519272	-48517.9	0.276902	0.126548	0.307554
NUP35_RAT	Nup35	11531	9253.68	10009.3	11178.1	11983.5	12692.8	11961.2	10291.3	10951.1	0.223593	0.0520888	-11961.2	0.292983	0.111966	0.29161
MCCB_RAT	Mccc2	8393.09	5578.33	8007.44	9162.07	7042.07	11062.9	8912.98	8003.42	8499.15	0.309652	0.052532	-8912.98	0.585365	0.231155	0.130039
NCEH1_RAT	Nceh1	13847.7	11687.8	9865.65	13857.9	13783.8	17427.7	14623.7	12864.8	12378.9	0.353308	0.0527226	-14623.7	0.306429	0.181497	0.281581
NOP58_RAT	Nop58	44797.3	32568.5	35278	42637.3	46394.9	52431.8	43670.2	49092.1	39780.3	0.336956	0.0528281	-43670.2	0.549125	0.242847	0.142718
NFYA_RAT	Nfya	163.655	291.631	687.738	834.66	370.916	700.785	573.886	1124.14	916.905	0.899769	0.0529115	-573.886	0.234303	1.4219	0.00765891
SRSF9_RAT	Srsf9	29044.1	23300.3	18321.7	29951.2	27791.3	30030.3	29050	27866.4	27413.2	0.337173	0.0529718	-29050	0.714153	0.27993	0.0975437
RPGF2_RAT	Rapgef2	4378.04	4198.85	3355.52	4912.05	3888.05	5397.89	5278.03	4468.26	3750.69	0.313822	0.053162	-5278.03	0.353155	0.173352	0.205998
RN123_RAT	Rnf123	1798.41	1690.82	1825.24	2568.19	2171.04	2015	2100.11	2341.22	1977.44	0.299639	0.0531785	-2100.11	0.833444	0.269608	0.0658673
BAF_RAT	Banf1	24169.8	10830.9	9206.64	20473.2	25792.4	27767.8	27917.6	34208.2	41282.4	0.868331	0.0535149	-27917.6	0.254782	1.34398	0.00742644
RDH10_RAT	Rdh10	1403.47	1419.61	1344.06	1803.53	1839.94	1475.33	1801.69	1820.98	2032.53	0.290143	0.0536166	-1801.69	0.285006	0.43875	0.00844073
KAD3_RAT	Ak3	35898.3	34822.6	38158	36430.5	43746.3	49391.3	41517.7	40154.4	39916.2	0.240878	0.0538661	-41517.7	0.476294	0.16011	0.174756
EHD2_RAT	Ehd2	283214	282014	231512	302349	284967	338418	294312	303142	297580	0.219025	0.0538837	-294312	0.659159	0.173957	0.112209
C56D2_RAT	Cyb561d2	469.551	876.058	558.83	980.089	607.195	1217.61	1197.48	1373.17	854.598	0.655338	0.0539615	-1197.48	0.410778	0.915078	0.0148638
ELP2_RAT	Elp2	1503.49	1666.3	1264.28	2014.62	1722.33	1794.47	1573.64	1732.34	2085.36	0.325049	0.0540148	-1573.64	0.772301	0.281282	0.0875263
PECA1_RAT	Pecam1	330125	252905	287738	336153	319255	400265	351557	357699	324083	0.279473	0.0544527	-351557	0.845852	0.254168	0.0753501
MDR3_RAT	Abcb4	29071.2	25303.8	21817.4	27641.4	30510.8	32590.3	27494.7	25753.9	28190.4	0.258723	0.0545275	-27494.7	0.221568	0.104909	0.393714
RT07_RAT	Mrps7	7381.05	5194.79	5327.94	6925.49	7684	8383.19	7261.72	5695.8	6631.01	0.3756	0.0546565	-7261.72	0.20238	0.141656	0.426614
ACAP2_RAT	Acap2	12224.2	13359.2	10510.2	10310.2	11012	8012.14	8696.05	7458.13	8370.64	-0.305317	0.054689	-8696.05	0.106305	-0.553545	0.00310197
KCC2A_RAT	Camk2a	819.258	1077.63	1359.52	1310.83	1450.47	1660.19	1594.43	1245.27	1291.78	0.464996	0.0548421	-1594.43	0.64714	0.365171	0.117305
IMP4_RAT	Imp4	6204.45	5693.35	6829.23	7969.95	7538.33	6946.79	7776.97	5814.53	6813	0.263619	0.0549436	-7776.97	0.253156	0.117619	0.351037
NFIA_RAT	Nfia	21274.4	18569	18955.4	22935.5	26943.7	25531.9	25773.7	16919.4	21937.6	0.358403	0.0550193	-25773.7	0.173166	0.117786	0.487349
HEXI1_RAT	Hexim1	6006.85	6111.44	4158.47	6393.35	6998.7	6038.69	4812.53	5402.01	4883.58	0.274573	0.0550273	-4812.53	0.0171738	-0.0886485	0.494851
RUSF1_RAT	Rusf1	6932.74	6372.23	5176.22	7180.36	7583.93	8217.06	7711.92	6922.29	5790.24	0.322833	0.0550743	-7711.92	0.255688	0.144946	0.348466
AKAP8_RAT	Akap8	9421.23	9744.72	10042.4	10045.7	12163	12416.6	10146.8	8482.09	8441.3	0.239517	0.0555132	-10146.8	0.0100043	-0.114575	0.320452
ZN148_RAT	Znf148	2130.76	1358.37	2058.05	2720.4	2182.24	2599.25	2069.48	2598.33	2063.5	0.457732	0.0555344	-2069.48	0.46585	0.299142	0.184732
FBX30_RAT	Fbxo30	1974.53	2496.63	2531.69	3241.75	3628.26	4168.81	1723.27	4719.49	4194.79	0.658031	0.0557203	-1723.27	0.574803	0.483595	0.141044
PRP19_RAT	Prpf19	75857.6	67105.1	54862.7	74576.5	81603.4	78307.1	77939.2	72867.1	72522.2	0.256984	0.0558494	-77939.2	0.563934	0.186833	0.145094
FUMH_RAT	Fh	53841.7	47743.2	44071.9	54642.4	52565.9	62267.3	57581.2	61685.5	54678	0.219581	0.0560513	-57581.2	0.701628	0.259204	0.0293213
EF1D_RAT	Eef1d	56800.5	57800.6	51653.4	64985	59496.2	66213.3	59529.9	71710.9	60351.8	0.198058	0.0562855	-59529.9	0.973759	0.201117	0.0532645
ITM2B_RAT	Itm2b	20023.5	13121.4	12787.8	19556.7	17893.5	24751.5	16931.2	14978	17360.6	0.455413	0.056335	-16931.2	0.152199	0.129989	0.547594
COX41_RAT	Cox4i1	448885	435914	389134	465829	512107	615801	522714	397339	473963	0.316018	0.0565462	-522714	0.215554	0.123504	0.41493
AT1B1_RAT	Atp1b1	3679.2	2800.97	3202.47	3834.41	3878.17	4434.01	4905.81	3825.74	3500.32	0.33283	0.0566393	-4905.81	0.991034	0.331071	0.0577156
UXT_RAT	Uxt	1033.25	888.346	882.095	1470.26	828.112	1338.56	1216.48	1490.71	1554.17	0.437817	0.056778	-1216.48	0.450584	0.599822	0.0104989
QCR8_RAT	Uqcrq	29157.1	38011.3	37172.8	27461.7	23815.8	8911.17	26373.1	17337.6	6231.26	-1.02685	0.0570071	-26373.1	0.372102	-1.41398	0.0177561
GSTM5_RAT	Gstm5	2677.3	2667.49	1456.8	3487.84	2946.76	2746.07	1916.86	3120.37	2013.32	0.449136	0.0571356	-1916.86	0.0937709	0.0621652	0.772188
FRDA_RAT	Fxn	4425.36	5316.58	4881.65	5895.05	5377.22	6763.88	6856.29	5391.74	6854.75	0.300184	0.0571666	-6856.29	0.573831	0.38054	0.0219798
PGLT1_RAT	Poglut1	31042.5	29337.2	22241.8	31929	32617	38412.2	34121.2	29144.4	30277.8	0.327268	0.0573889	-34121.2	0.386945	0.190633	0.236445
RAB4A_RAT	Rab4a	3122.93	2773.06	2136.31	3682.43	3008.7	3765.7	3370.38	3149.86	3207.83	0.391071	0.0575475	-3370.38	0.600127	0.293432	0.136962
NOC4L_RAT	Noc4l	3420.54	3075.59	2058.71	4067.1	3213.57	3217.31	3648.64	3622.04	3198.05	0.31907	0.0578868	-3648.64	0.987099	0.321512	0.0563399
IKBA_RAT	Nfkbia	5490.35	4167.24	4860.38	5891.19	6981.43	6471.17	6433.5	6604.2	4355.28	0.419683	0.0578922	-6433.5	0.389194	0.244898	0.236743
STXB2_RAT	Stxbp2	4653.1	3800.51	4539.41	5233.19	4953.77	5623.54	4862.56	5225.97	5503.53	0.286935	0.0580346	-4862.56	0.883212	0.26696	0.0741565
NFM_RAT	Nefm	1045.76	1103.91	1067.5	1375.27	1413.6	1321.53	1247.71	1666.54	1104.84	0.353294	0.0581666	-1247.71	0.748815	0.299523	0.0990292
LYN_RAT	Lyn	32193.7	21192	21321.6	34298	30181.5	31959.9	31881	24010.4	30665.9	0.395147	0.0583869	-31881	0.389038	0.230127	0.238638
AMOL2_RAT	Amotl2	2861.04	2768.98	2310.76	2830.78	3398.68	3489.94	3701.69	3337.6	2948.1	0.291704	0.0585049	-3701.69	0.777961	0.330839	0.0363697
FSTL1_RAT	Fstl1	2834.06	2081.78	1945.82	4523.07	2340.69	3812.76	4327.75	4855.32	3474.1	0.604669	0.0587196	-4327.75	0.334589	0.889587	0.0111288
COQ4_RAT	Coq4	2789.32	2862.99	2515.13	3220.65	2932.19	3864.3	2409.2	2982.52	2889.86	0.287156	0.0589017	-2409.2	0.0716223	0.0160061	0.906739
CYTB_RAT	Cstb	71969.9	96744.4	73628.6	69551	55143	58415.7	44726.6	61576.2	60109.2	-0.398079	0.0590207	-44726.6	0.450012	-0.543583	0.0162163
NECP1_RAT	Necap1	9979.77	11612.8	9237.93	9187.7	9008.87	7473.29	8262.54	9162.61	9657.44	-0.263811	0.0592254	-8262.54	0.527154	-0.183414	0.167699
PDK1_RAT	Pdk1	12339.9	10917.5	9718.66	14858.1	11350.7	15881.1	14113.2	13406.6	11714.5	0.344181	0.0593374	-14113.2	0.58229	0.253156	0.147046
GNL1_RAT	Gnl1	5507.05	5294.73	3415.96	8724.89	8619.32	8364.9	4088.98	10436.3	8150.02	0.88631	0.0593744	-4088.98	0.505485	0.601318	0.177416
HMGCL_RAT	Hmgcl	13362.1	13032.2	7477.74	14818.9	14589.7	17117.6	12150.4	12893.6	13202.5	0.502325	0.0593847	-12150.4	0.260287	0.222523	0.364335
PLPP3_RAT	Plpp3	3815.11	2924.84	2804.36	3749.32	3836.23	4112.74	3485.49	3317.83	2924.81	0.30622	0.0594582	-3485.49	0.0909483	0.0373958	0.798259
PRR5L_RAT	Prr5l	1105.94	1229.19	1588.01	1870.66	1569.33	1962.42	1272.79	1655.81	2072.49	0.472043	0.0594665	-1272.79	0.558163	0.338898	0.156082
TIMP3_RAT	Timp3	3370.66	2629.8	1913.88	3507.18	3234.76	3586.04	3313.98	3500.41	3019.09	0.420624	0.0597158	-3313.98	0.720757	0.34857	0.108018
BUD13_RAT	Bud13	1907.67	1444.96	1394.96	1857.25	2174.07	2389.91	1905.29	1514.36	1399.09	0.442488	0.0597826	-1905.29	0.0718996	0.0233854	0.911922
TF2B_RAT	Gtf2b	3146.88	2769.29	3742.58	3718.74	3689.54	4955.75	3377.3	4337.31	3700.45	0.353296	0.0598739	-3377.3	0.523452	0.244301	0.170963
SCRB1_RAT	Scarb1	36768.2	25417.5	21112	35120.2	34603	39635.5	35187.7	33830.5	33262.9	0.429216	0.0600021	-35187.7	0.648107	0.334988	0.127603
ATF3_RAT	Atf3	133.568	423.621	380.692	489.904	560.644	676.27	700.546	576.85	765.96	1.03607	0.0601879	-700.546	0.622819	1.28166	0.0261435
ALDH2_RAT	Aldh2	136195	121783	120768	134317	140664	175467	152547	138372	149091	0.242291	0.0602408	-152547	0.829334	0.217258	0.0862238
NFKB1_RAT	Nfkb1	1176.69	1316.01	1071.09	1801.08	1333.46	1640.3	1416.38	1405.32	1663.55	0.416002	0.0609207	-1416.38	0.677343	0.332462	0.121231
PLOD3_RAT	Plod3	55905.7	50537.6	45679.1	53782.8	63616.2	68182.7	56274.1	44772.8	48725.5	0.284685	0.0615342	-56274.1	0.0458504	-0.0240393	0.860934
SL9A1_RAT	Slc9a1	3764.59	2948.08	3321.77	4351	3824.73	4800.55	4994.51	5300.29	4385.42	0.3369	0.0616463	-4994.51	0.308386	0.50985	0.0117714
STX3_RAT	Stx3	8092.48	7198.79	5494.86	8582.96	7914.12	8495.87	8299.66	7222.37	7566.26	0.283415	0.0616863	-8299.66	0.40584	0.167562	0.23892
NFS1_RAT	Nfs1	11967.9	11726.7	9523.12	12239.6	13551.3	15611.8	12143.2	12950.8	11861.3	0.318056	0.0618085	-12143.2	0.317918	0.160331	0.310435
MA1B1_RAT	Man1b1	11970	9519.53	8575.76	11551.4	11484.6	13758	12392.8	13868.5	12844.9	0.30044	0.0618166	-12392.8	0.532405	0.391928	0.0213565
LBR_RAT	Lbr	122170	105717	93616.3	118243	124822	154092	130176	113703	112579	0.303825	0.0618425	-130176	0.321304	0.154246	0.30728
NDUAB_RAT	Ndufa11	4311.42	2750.76	4354.4	6202.61	3613.69	6858.17	6129.82	6270.75	5531.84	0.524568	0.0619047	-6129.82	0.541932	0.680592	0.0219307
RL13A_RAT	Rpl13a	376816	372284	313180	384326	414685	446036	353908	298768	352142	0.231417	0.0621061	-353908	0.0187436	-0.0795649	0.48277
PUM3_RAT	Pum3	11291	10401.3	8663.44	11420.1	11560.7	12844.6	11262.1	9756.2	9902.56	0.245665	0.0621494	-11262.1	0.0974777	0.0322614	0.786141
TPPC1_RAT	Trappc1	4210	5015.2	3596.54	6336.56	4560.77	5635.03	5248.13	5233.59	6167.7	0.366888	0.0622446	-5248.13	0.914774	0.385866	0.0520253
MAP1B_RAT	Map1b	47289.7	48312.3	36413	48197.1	58695.2	53972.4	49094.4	43100.6	39711.2	0.292014	0.0624034	-49094.4	0.0660584	0.00481483	0.972799
TSN31_RAT	Tspan31	5827.87	4440.12	3793.37	5476.58	5628.82	6986.58	5946.35	5326.4	5415.3	0.377882	0.0627421	-5946.35	0.553698	0.268385	0.165889
DNMT1_RAT	Dnmt1	10939.5	6593.15	12513	14275.5	14685.2	15484.6	14426.7	12270.1	14680.7	0.615576	0.0627841	-14426.7	0.720765	0.508598	0.113395
ACK1_RAT	Tnk2	2884.02	2248.01	3197.7	3582.45	2980.32	3264.01	2971.26	3082.16	3358.98	0.249766	0.0628278	-2971.26	0.622437	0.189759	0.141373
ATPK_RAT	Atp5mf	157425	107466	139769	175617	141058	166933	156456	163506	169229	0.268797	0.0628714	-156456	0.865786	0.29083	0.0473441
OST48_RAT	Ddost	72413.2	53126	64029.3	84008.8	66377.7	78892.2	79862.9	88970.4	88470.9	0.278907	0.0629598	-79862.9	0.224224	0.45055	0.00755706
ECE1_RAT	Ece1	10128.3	8853.14	9602.15	10256	10136.2	10641.5	9808.85	8094.42	8847.52	0.12053	0.0630957	-9808.85	0.00396493	-0.0978618	0.11939
CATZ_RAT	Ctsz	3060.15	3259.07	3557.9	3997.51	4536.81	3852.9	3593.84	3808.09	4769.85	0.325879	0.0633254	-3593.84	0.836348	0.29315	0.0892351
MEN1_RAT	Men1	5249.61	5629.83	3811.75	6561.38	7112.07	4579.55	7147.44	7338.85	6319.28	0.307908	0.0635902	-7147.44	0.181078	0.518996	0.00607798
IVD_RAT	Ivd	35166.3	28783	29014.5	33047.9	36410.5	47544.6	39888.4	42931	42083.7	0.32067	0.0637329	-39888.4	0.483011	0.431689	0.0192496
ARBK1_RAT	Grk2	5186.92	4926.72	4073.15	4215.45	4137.21	3973.79	4550.01	4775.25	3808.92	-0.195597	0.0637757	-4550.01	0.380754	-0.110275	0.264047
RAD50_RAT	Rad50	1613.55	5745.41	9014.9	24448.3	8227.54	14956.3	9029.47	29375.5	15526	1.72328	0.0640636	-9029.47	0.857415	1.87428	0.0473894
TOIP1_RAT	Tor1aip1	12909.8	6480.97	17206.5	30448.1	12700.6	21291.8	19318.3	23965.3	25780.4	0.838615	0.0640799	-19318.3	0.663899	1.01716	0.0307316
S12A7_RAT	Slc12a7	15508.8	14255.3	10668.9	16314.1	15131.6	19229.3	14806.5	13810.8	14660.7	0.336334	0.0640866	-14806.5	0.199009	0.115328	0.487775
PHF10_RAT	Phf10	2589.55	874.41	2152.51	2802.4	2601.56	2745.9	2219.42	1867.07	2479.96	0.559587	0.0647101	-2219.42	0.261852	0.259304	0.382218
UBP16_RAT	Usp16	3756.4	3174.68	2553.46	3602.41	3796.97	4351.92	3497.48	3158.52	3131.05	0.322348	0.0647182	-3497.48	0.122585	0.061263	0.698604
GPM6A_RAT	Gpm6a	7982.79	7582.6	6083.11	8052.85	9575.02	9106.69	8665.7	6605.17	7414.05	0.310435	0.0653518	-8665.7	0.136157	0.0682589	0.655553
MIC25_RAT	Chchd6	2206.83	2195.5	2784.54	2891.83	2586.8	3748.92	3044.65	3539.79	2976.69	0.351887	0.0657492	-3044.65	0.709267	0.416562	0.0350527
ZDHC5_RAT	Zdhhc5	1554.49	1165.62	1242.16	1887.05	1718.18	1387.04	1776.92	1721.54	2020.95	0.332878	0.065821	-1776.92	0.361009	0.485907	0.0136652
THEM6_RAT	Them6	15622.9	13481	13129.7	15223.2	15605.3	19829.9	15626.2	15658.8	14391.4	0.256188	0.0659325	-15626.2	0.282549	0.116243	0.36722
BRX1_RAT	Brix1	6007.43	4141.52	4346.49	6205.66	5175.21	6630.83	5565.42	5457.89	6459.95	0.325877	0.0659701	-5565.42	0.80627	0.286532	0.0990038
HOME1_RAT	Homer1	3444.71	2830.24	4632.47	6185.74	3660.14	9142.85	6603.27	8797.91	6992.24	0.732134	0.0663928	-6603.27	0.379285	1.05634	0.0146521
TM41B_RAT	Tmem41b	8298.92	6478.17	8345.23	7953.87	9583.75	11211.4	8489.37	7599.48	8395.04	0.309893	0.0664271	-8489.37	0.173596	0.0905442	0.556954
DDX52_RAT	Ddx52	1632.28	1674.83	1672.07	2340.46	3068.92	1705.14	1933.39	1972.3	2568.57	0.473956	0.0668734	-1933.39	0.647827	0.36648	0.141614
BST2_RAT	Bst2	13715.9	11991.7	12527	13599.8	14424.9	18007.3	14201.3	11488.6	14238.4	0.259268	0.0668827	-14201.3	0.139707	0.0576924	0.653924
ITM2C_RAT	Itm2c	3298.79	656.747	2227.59	5207.18	3330.14	8002.01	4409.53	11541.9	9143.93	1.61521	0.0669414	-4409.53	0.47214	2.19714	0.019612
NUP50_RAT	Nup50	10934	8968.5	9166.38	9044.07	8879.29	6281.83	9927.46	8145.65	8698.63	-0.277788	0.0672321	-9927.46	0.261766	-0.117907	0.400213
UXS1_RAT	Uxs1	7039.55	6456.94	4696.81	7526.51	6902.85	8237.82	6762.83	7264.85	6569.25	0.334473	0.0672897	-6762.83	0.420597	0.198758	0.247784
C1GLC_RAT	C1galt1c1	4363.62	4416.26	4623.6	4924.39	5540.58	6564.01	5400.54	3762.9	4905.64	0.335729	0.0673159	-5400.54	0.114942	0.0540065	0.745651
TOM70_RAT	Tomm70	29730.7	24073.3	26663.2	28899.9	30709.1	33602.7	29797.5	23883.8	27868.6	0.214689	0.0675266	-29797.5	0.0901515	0.018542	0.86157
IDHG1_RAT	Idh3g	30154.2	29385.6	19446.8	31957.1	32553.2	34846.6	30449.7	28357.8	30320	0.357651	0.067855	-30449.7	0.387635	0.201148	0.273279
IF4A3_RAT	Eif4a3	77630	68198.7	60719.3	72773.1	80599.4	89031.3	76049.2	69282.2	73276.7	0.233325	0.0683783	-76049.2	0.229727	0.0880862	0.454614
LYAG_RAT	Gaa	2597.44	2898.16	402.91	595.671	944.984	450.692	759.909	475.29	654.54	-1.29773	0.0683898	-759.909	0.964854	-1.27336	0.0727252
FINC_RAT	Fn1	32080.2	29841.4	27251.9	32204	35899.4	36373	32875.2	28786.3	25636.1	0.22957	0.0685464	-32875.2	0.0410208	-0.0349306	0.760153
S1PR1_RAT	S1pr1	13658.8	12682.1	11704.8	14386.6	13957.5	15475.7	13701.5	10624.6	12202.7	0.20535	0.0687215	-13701.5	0.0241241	-0.0635893	0.538119
RL4_RAT	Rpl4	289964	221578	220139	311251	259701	265280	274407	279644	272702	0.200114	0.0687748	-274407	0.906195	0.188377	0.0836219
ARFG3_RAT	Arfgap3	17307.5	15585.6	14910.6	15085	14406.7	14106.6	16182.4	15178	15666.1	-0.130572	0.0688928	-16182.4	0.117971	-0.0212931	0.743995
AP2B1_RAT	Ap2b1	162944	139098	136967	163425	153185	179585	162826	144900	169367	0.17809	0.0690688	-162826	0.527765	0.121413	0.193038
DLG3_RAT	Dlg3	1588.46	1745.31	935.956	1779.76	2013.73	1591.83	1035.53	1128.45	1084.27	0.37887	0.0694849	-1035.53	0.00428581	-0.324285	0.131262
ZNT1_RAT	Slc30a1	16272.4	11803.3	13644.8	14980.7	16810.1	18462	18101.1	16993.8	16625.9	0.275672	0.0695961	-18101.1	0.7399	0.321517	0.0398074
CPSF5_RAT	Nudt21	21296.7	19648.8	18072.9	23195.5	20531.2	20502.1	23811.3	19189.2	20699.5	0.122841	0.069755	-23811.3	0.803533	0.107544	0.105169
SUCA_RAT	Suclg1	57882.8	42740.9	45230.5	53306.1	57045.4	62838.5	54747.4	55549.9	58176.9	0.257338	0.0698403	-54747.4	0.77407	0.220325	0.11209
MGST1_RAT	Mgst1	2266.97	1656.22	2221.86	2425.88	2252.74	2518.04	2277.09	2278.12	2379.03	0.240688	0.0699969	-2277.09	0.66534	0.188329	0.142235
PHLB1_RAT	Phldb1	3143.04	2997.84	2579.86	3571.01	5051.28	5278.95	5118.2	5639.49	6434.11	0.656618	0.0700129	-5118.2	0.340923	0.977853	0.0135545
SIA4C_RAT	St3gal4	2798.52	3096.51	3064.1	3752.61	3380.27	3787.62	3556.68	2711.32	3489.25	0.285185	0.0705957	-3556.68	0.249378	0.113892	0.434069
DAB2_RAT	Dab2	11335.1	12169.7	7895.79	12279.5	13342.8	13943.8	12355.9	10410.3	11332.6	0.35623	0.0706861	-12355.9	0.245245	0.140152	0.440864
UPAR_RAT	Plaur	376.41	232.288	498.072	965.674	493.51	1030.12	699.762	954.546	1639.17	1.07524	0.0712818	-699.762	0.469902	1.46098	0.0197293
RAB2A_RAT	Rab2a	134939	112665	92377.7	135155	142835	155452	151233	110380	142810	0.365158	0.0713389	-151233	0.550926	0.254462	0.188137
TIM22_RAT	Timm22	2255.88	1725.66	1409.61	2615.02	2286.66	2912.86	1473.45	3009.75	2311.79	0.490772	0.0716432	-1473.45	0.303021	0.235889	0.361045
RS17_RAT	Rps17	62288.2	67464.1	61057.5	46448.8	47327.4	56503.7	39265.7	62245.8	46589.5	-0.348862	0.0717642	-39265.7	0.812368	-0.390665	0.0482101
ACKMT_RAT	Atpsckmt	1591.35	1353.97	1527.41	1513.85	1828.72	2261.73	1987.52	1701.38	2039.64	0.309317	0.071903	-1987.52	0.766198	0.355817	0.043639
PHB2_RAT	Phb2	141243	120782	134733	142739	145396	178947	134204	157783	164024	0.23074	0.0719338	-134204	0.782417	0.198531	0.113331
KCC2G_RAT	Camk2g	8498.54	8143.13	7676.53	10654.4	8929.66	8427.25	8133.02	9050.03	8578.3	0.197931	0.0719488	-8133.02	0.267074	0.0830506	0.41457
CPSF7_RAT	Cpsf7	10897.2	9910.13	7828.58	10962.7	11777.5	10972.9	10457.2	9907.43	10643	0.248273	0.0719811	-10457.2	0.348293	0.127744	0.321667
CHST1_RAT	Chst1	14669	13475.6	12035.6	14745.8	15041.9	15984.3	14381.6	12324.9	12228.1	0.191842	0.0720208	-14381.6	0.0331065	-0.0448064	0.645453
AATF_RAT	Aatf	2234.65	2365.27	2927.83	1639.04	573.049	1938.49	1797.45	1374.85	2931.4	-1.02912	0.07231	-1797.45	0.221541	-0.365023	0.488678
S38A7_RAT	Slc38a7	3157.67	2302.21	2241.8	2861.23	3322.34	3384.4	2895.36	3447.67	2853.97	0.327066	0.0723724	-2895.36	0.724447	0.268599	0.129049
RGS19_RAT	Rgs19	6455.02	5414.03	5157.57	6265.53	6521.92	7363.4	5632.44	6556.5	5379.88	0.24643	0.0723987	-5632.44	0.133744	0.0468142	0.708101
BI1_RAT	Tmbim6	9551.85	6501.82	7115.33	13164	7576.79	10500.4	11167.1	12172.2	10514.5	0.414979	0.072457	-11167.1	0.482318	0.564485	0.0218647
TES_RAT	Tes	25152.3	28364.9	21691.8	21066.5	24789.7	20930.6	19948.1	19696.8	19261.2	-0.167215	0.0726817	-19948.1	0.0601712	-0.344014	0.00237337
PQBP1_RAT	Pqbp1	7382.42	6308.98	5934.55	9224.26	7245.54	7626.63	8460.65	10712.3	8719.8	0.294311	0.072699	-8460.65	0.179354	0.505205	0.00685095
VDAC3_RAT	Vdac3	186021	144966	174941	256087	164222	214952	201017	216156	224754	0.31275	0.0729157	-201017	0.814856	0.349897	0.049259
CATL1_RAT	Ctsl	68550.1	60517.5	51190.3	74270.3	65471.9	84610.4	70880	90635.8	81922.4	0.318039	0.0731942	-70880	0.46957	0.436445	0.0213046
GAR1_RAT	Gar1	28601.9	26184	22744.8	26903.5	32549.2	32290.5	30768.8	26540.8	27177.2	0.243732	0.0733268	-30768.8	0.358065	0.12725	0.317579
RAI14_RAT	Rai14	16999.5	13350	12090.5	16325.1	17104.5	17664.1	16708.7	19600.4	16392.7	0.282029	0.073493	-16708.7	0.776444	0.322779	0.0456423
PDS5A_RAT	Pds5a	8104.88	8288.06	6101.27	9209.5	8406.06	8312.65	8096.4	6954.06	6322.29	0.216975	0.0736478	-8096.4	0.0262053	-0.0677843	0.542918
CEP55_RAT	Cep55	31282.4	26275.2	30769.3	31791.6	36580.1	42478.2	36917.1	26152.8	32307.5	0.32196	0.0736665	-36917.1	0.197997	0.10086	0.54186
HEM6_RAT	Cpox	9008.3	8097.87	8576.6	9616.28	9025.09	10846.8	10259.6	11246.3	9321.39	0.196471	0.073676	-10259.6	0.525801	0.260543	0.0250534
DPOD1_RAT	Pold1	3216.77	3759.8	3667.57	3669.53	3936.43	4261.33	3538.47	2887.07	3247.14	0.174957	0.073911	-3538.47	0.00446967	-0.122339	0.196074
ERO1A_RAT	Ero1a	34976.1	30235.4	30022.2	37599.4	31837.8	39405.4	37592.3	30527.6	40334.9	0.190402	0.0742263	-37592.3	0.925349	0.181315	0.0866707
RASA1_RAT	Rasa1	6921.82	6566.9	6109.17	7406.4	7268.4	7366.39	5586.09	6584.25	6837.35	0.171342	0.0742758	-5586.09	0.0296725	-0.0476819	0.587981
TPM2_RAT	Tpm2	9098.18	10563	9554.35	10021.7	15434.3	14709.8	16971.8	11448.6	13407.3	0.436381	0.0743095	-16971.8	0.770172	0.50148	0.0455197
PTBP3_RAT	Ptbp3	31787.9	25237.6	25242.6	28165.5	36336.9	34539.1	29676.1	28664.6	31438.8	0.267895	0.0743278	-29676.1	0.338536	0.133734	0.339998
MA2A1_RAT	Man2a1	19562.3	14111.7	8471.93	20694.1	16842.7	26526.7	23097.8	23097.2	21201.2	0.661018	0.0744079	-23097.8	0.774017	0.757963	0.0459709
TMED5_RAT	Tmed5	43567.4	37446.9	36002.4	42635.2	41988.9	54685.9	44973.1	44951.6	45202.9	0.245677	0.0747596	-44973.1	0.792037	0.212554	0.115294
HSPB1_RAT	Hspb1	35497.9	41453.7	60620.6	30195.1	34786.2	31474.9	31255	20940.5	24871.2	-0.477336	0.0748698	-31255	0.184435	-0.818061	0.00726066
FCHO2_RAT	Fcho2	4632.89	5524.4	3893.96	5301.83	5451.31	5871.35	4919.5	5385.72	4603.08	0.255938	0.0750049	-4919.5	0.243129	0.0970942	0.464687
AIFM1_RAT	Aifm1	31204.8	26085.8	24743.1	30501.3	29848.6	38287.3	30224.9	28842.6	26929.7	0.263783	0.0751588	-30224.9	0.181141	0.0736933	0.587886
ACL6B_RAT	Actl6b	9383.19	8685.82	7571.79	8865.6	11031.9	9812.2	8437	8245.67	8570.24	0.212342	0.0754185	-8437	0.0584999	-0.0165576	0.87896
GBG11_RAT	Gng11	44889.7	44240.1	42483.6	52740.2	53108.8	53523.8	56938.8	38598.5	41818.8	0.276464	0.075854	-56938.8	0.121983	0.0411555	0.772044
H15_RAT	H1-5	467270	409881	409806	435084	500829	536605	460315	427560	417384	0.191691	0.0759163	-460315	0.109464	0.0219083	0.823859
TAB2_RAT	Tab2	937.471	535.566	1043.78	1072.11	1564.36	1505.93	1663.32	802.018	1049.11	0.756294	0.0759923	-1663.32	0.470961	0.472377	0.242115
IKKB_RAT	Ikbkb	8350.93	8765.03	12553.2	10919.5	21592.9	22885.8	9013.44	8456.44	19162.5	0.851342	0.0760041	-9013.44	0.17309	0.222889	0.612413
SC22A_RAT	Sec22a	1924.19	1472.03	1213.6	2134.22	1643.89	2312.58	2089.36	2146.88	1846.64	0.412994	0.0761184	-2089.36	0.962521	0.422953	0.0704034
UCHL1_RAT	Uchl1	3683.45	3355.86	2795.32	2926.54	2084.84	2104.24	2513.27	1941.99	3238.15	-0.476108	0.0764039	-2513.27	0.684264	-0.376162	0.148312
BAG5_RAT	Bag5	9218.26	8204.85	6573.18	15615.4	9272.66	11413	11554.4	9968.17	6661.72	0.577643	0.0764432	-11554.4	0.233209	0.208679	0.488136
SCPDL_RAT	Sccpdh	49937.8	43759.8	34961.5	46695.7	51746.2	58504.1	49015.5	48687.1	45046.4	0.295925	0.0768115	-49015.5	0.397068	0.164227	0.29628
FDFT_RAT	Fdft1	11654.6	9701.13	9878.21	11186.6	12447.5	12227.4	11874.1	9854.97	11074.7	0.20277	0.0773397	-11874.1	0.229071	0.0715249	0.499692
IDH3B_RAT	Idh3B	57323.6	49642.5	48428.6	56238	59787.1	66065.7	62141.7	49243.4	53737.3	0.229573	0.0775225	-62141.7	0.241086	0.084951	0.479783
CD320_RAT	Cd320	3853.1	3589.08	3883.81	4105.46	4638.41	5077.85	4493.1	3197.7	4069.25	0.282762	0.077553	-4493.1	0.12248	0.0408017	0.780291
GET3_RAT	Get3	32580	35184.6	28441.7	38016.6	36912	38778.3	37922.6	28413.7	32252.2	0.246343	0.0778988	-37922.6	0.115619	0.030701	0.80977
CYB5_RAT	Cyb5a	43064.9	38811.7	42181.2	47106.5	47596.2	56736.2	54966.8	35868.6	49813.8	0.283812	0.0783724	-54966.8	0.406761	0.159407	0.293679
ARRB2_RAT	Arrb2	29254.8	29231.3	23449	29157.6	33924.3	38082.2	31244.6	25970.6	24437	0.303197	0.0787342	-31244.6	0.0743871	-0.00538734	0.972668
RSMB_RAT;RSMN_RAT	Snrpb;Snrpn	52566.8	56466.8	37521.9	74635.1	54713.2	61517.1	71925.4	64737.5	80557.2	0.391147	0.0787741	-71925.4	0.354076	0.583942	0.0159779
XPP3_RAT	Xpnpep3	2560.36	1651.98	1685.55	2907.69	2115.19	3795.27	2347.83	3367.84	2816.2	0.570368	0.0790715	-2347.83	0.939045	0.547715	0.0897053
GHC2_RAT	Slc25a18	13573.2	12031	11802.9	13579.5	14611.3	15765.4	15787.4	12693.2	12275.7	0.232874	0.0793567	-15787.4	0.352094	0.117326	0.345095
KANL2_RAT	Kansl2	375.023	331.438	213.892	503.137	373.762	385.524	414.333	318.923	429.854	0.48243	0.0794598	-414.333	0.573727	0.365082	0.170375
AP2S1_RAT	Ap2s1	39630.9	36603.6	24701.3	48415.9	39468.6	39676.7	47935.4	45343.8	50331.3	0.360426	0.0795303	-47935.4	0.358886	0.536752	0.0164025
TPC2L_RAT	Trappc2l	13376.4	12972.4	14241.5	14653.3	13914.1	15387.7	13173.2	12656.1	13500.3	0.114771	0.0799481	-13173.2	0.022641	-0.0449354	0.459626
CLPB_RAT	Clpb	16200.2	14101.7	13595.4	14875.1	17057.8	17858.2	15635.4	15106.8	14764.9	0.181637	0.0806635	-15635.4	0.20574	0.0557267	0.560986
KAT8_RAT	Kat8	1809.05	2007.35	1789.2	1959.54	1404.8	1527.12	1720.15	1966.08	1953.96	-0.209383	0.0807788	-1720.15	0.101782	-0.00531055	0.963982
HPS6_RAT	Hps6	1014.59	1456.48	1143.47	1592.53	1632.96	2134.59	1817.95	1653.82	2097.5	0.57199	0.0819506	-1817.95	0.838393	0.633329	0.0583405
PTTG_RAT	Pttg1ip	136155	103023	101481	123182	153569	157841	124849	94112.2	123668	0.356244	0.0820097	-124849	0.0894799	0.00989723	0.957824
FXYD6_RAT	Fxyd6	1690.28	963.887	2394.21	3201.64	1685.95	3121.03	2214.51	3255.78	3643.46	0.703548	0.0826491	-2214.51	0.567879	0.917183	0.0314396
MYADM_RAT	Myadm	155813	125700	126838	149047	150276	180598	147066	156729	136764	0.234458	0.0826975	-147066	0.344183	0.114543	0.36517
RAB8A_RAT	Rab8a	27833.5	25658.3	22389.9	27199.5	28536.4	31212.6	28698.6	24807.3	25755	0.199805	0.0829511	-28698.6	0.223429	0.0658328	0.536549
LRC59_RAT	Lrrc59	149070	118599	93696.2	136166	151441	167575	139265	136478	120123	0.353595	0.0830073	-139265	0.300308	0.154287	0.41698
MRP1_RAT	Abcc1	8815.74	7271.97	7976.93	8625.05	8903.37	10209.2	9964.89	8372.29	8578.01	0.205474	0.083117	-9964.89	0.687189	0.161619	0.159661
ZN622_RAT	Znf622	1642.25	1669.44	1513.44	1718.14	1900.38	1870.3	1793.57	1875.28	1588.32	0.185846	0.0831767	-1793.57	0.517042	0.121526	0.234547
P2RX4_RAT	P2rx4	3148.11	3229.07	1721.94	3394.71	3349.92	4908.03	3917.58	3813.77	3499.21	0.55764	0.0832086	-3917.58	0.914919	0.52619	0.0991775
FXR1_RAT	Fxr1	52922.7	50471.6	35720	51508.6	58144.2	59915.7	49531.2	49605	48647	0.303765	0.083241	-49531.2	0.24176	0.108361	0.504669
RM24_RAT	Mrpl24	13532.7	10346.4	13571.9	13631.1	14693.3	16789.8	10742.8	11971.4	13481.5	0.274483	0.0833322	-10742.8	0.0501762	-0.0440836	0.761602
AURKA_RAT	Aurka	4133.45	2933.43	3922.4	2235.44	3372.52	3126.88	2825.09	1965.39	2306.44	-0.36615	0.0833963	-2825.09	0.146844	-0.66474	0.0103821
MANBA_RAT	Manba	4089.85	3724.47	3367.81	4225.02	3881.83	4340.1	3733.3	4015.02	3830.52	0.157511	0.083738	-3733.3	0.234035	0.0541689	0.520507
RM14_RAT	Mrpl14	3433.06	2702	1942.67	3508.52	3284.16	3466.24	3491.74	3696.98	3589.34	0.382732	0.0837445	-3491.74	0.72514	0.45415	0.0464662
GBB4_RAT	Gnb4	19842.7	16723.9	17674	18504.2	20903.8	21726	19356.3	17538.8	18206	0.172964	0.0837539	-19356.3	0.131112	0.0252019	0.783378
GP107_RAT	Gpr107	13011.4	9966.33	8752.17	13986.1	11026.7	17880.7	13359.2	15216.8	15073.7	0.426924	0.0841273	-13359.2	0.822777	0.477637	0.0579289
YIPF1_RAT	Yipf1	1861.18	1403.74	1262.77	1716.52	1873.78	2362.5	1223.2	1607.17	1608.63	0.401225	0.0841623	-1223.2	0.0718151	-0.0203563	0.923708
HEPH_RAT	Heph	2922.12	4690.46	4650.21	6799.5	5212.86	5573.39	5063.67	5076.22	4190.17	0.544005	0.084239	-5063.67	0.325236	0.252302	0.391573
CDC26_RAT	Cdc26	3617.08	3408.83	4073.74	4534.04	4095.78	5278.78	3359.94	4874.58	4169.9	0.321563	0.0842451	-3359.94	0.321603	0.147757	0.395796
IP3KB_RAT	Itpkb	7721.17	8321.32	8316.87	7949.07	12203.3	10507.6	9844.39	8412.15	9010.58	0.310561	0.0842949	-9844.39	0.373232	0.160575	0.342003
[truncated: 2,574 more rows]

## Sheet: PPAR d upregulated proteins
Fasting upregulates the monocarboxylate transporter Mct1 at the rat blood-brain barrier through PPAR d activation
[truncated: 72 more rows]
