# Supplementary material for: Fasting upregulates the monocarboxylate transporter MCT1 at the rat blood-brain barrier through PPAR δ activation
Source: Fluids Barriers CNS. 2024 Apr 8;21:33. doi: 10.1186/s12987-024-00526-8 (PMC11003008; doi:10.1186/s12987-024-00526-8)
Supplement: Supplementary file 6 — Supplementary Table S5 Primers used for qRT-PCR (5’ to 3’ sequence) [file 12987_2024_526_MOESM6_ESM.xlsx]

## Sheet: RNA-seq summarized dataset
Fasting upregulates the monocarboxylate transporter MCT1 at the rat blood-brain barrier through PPAR d activation
Stéphanie Chasseigneaux, Véronique Cochois-Guégan, Lucas Lecorgne, Murielle Lochus, Sophie Nicolic, Corinne Blugeon, Laurent Jourdren, David Gomez-Zepeda, Stefan Tenzer, Sylvia Sanquer, Valérie Nivet-Antoine, Marie-Claude Menet, Jean-Louis Laplanche, Xavier Declèves, Salvatore Cisternino, Bruno Saubaméa
Corresponding author : Bruno Saubaméa, bruno.saubamea@u-paris.fr (Université Paris Cité, Inserm, Optimisation Thérapeutique en Neuropsychopharmacologie, 75006 Paris, France.)
Transcriptomic dataset of endothelial cells freshly isolated from the brain of rats fed ad libitum (AL) or fasted for 1, 2, or 3 days (F1, F2, or F3).
baseMean : average of the read counts accross all samples
LFC1-3 and padj1-3 : Log2 fold change of transcripts abundance between F1-3 and AL groups and corresponding adjusted p-values
Gene_Name	Description	baseMean	LFC1	padj1	LFC2	padj2	LFC3	padj3	Gene_Ensembl_ID	Entrez_Gene_ID
Septin1	septin 1 [Source:RGD Symbol;Acc:1307216]	70.5373	-0.0679765	0.917638	0.0671855	0.945322	-0.0961763	0.870487	ENSRNOG00000017804	293507
Septin2	septin 2 [Source:RGD Symbol;Acc:620056]	7057.15	0.00338477	0.988444	-0.0417723	0.89157	-0.0176859	0.932038	ENSRNOG00000017952	117515
Septin4	septin 4 [Source:RGD Symbol;Acc:1308781]	3369.16	-0.0974994	0.646411	0.212138	0.319117	-0.0708336	0.734961	ENSRNOG00000007367	287606
Septin6	septin 6 [Source:RGD Symbol;Acc:1585082]	299.514	-0.258844	0.468682	-0.211645	0.696663	-0.472022	0.0761282	ENSRNOG00000043182	691335
Septin7	septin 7 [Source:RGD Symbol;Acc:620469]	1501.35	-0.0127294	0.954808	-0.07005	0.796293	0.0286226	0.887327	ENSRNOG00000006545	64551
Septin8	septin 8 [Source:RGD Symbol;Acc:1308449]	6501.83	0.0168108	0.942228	0.118488	0.608034	0.0782118	0.647341	ENSRNOG00000007462	303135
Septin9	septin 9 [Source:RGD Symbol;Acc:708523]	1861.38	0.181878	0.35899	-0.0291803	0.945322	0.156458	0.409977	ENSRNOG00000002807	NA
Septin10	septin 10 [Source:RGD Symbol;Acc:1359307]	19.2304	-0.0663343	0.94799	0.400545	NA	-0.287993	0.723117	ENSRNOG00000049507	309891
Septin11	septin 11 [Source:RGD Symbol;Acc:1307405]	4532.38	-0.107541	0.564847	0.00746058	0.985052	-0.0966873	0.579864	ENSRNOG00000002182	305227
Selenof	selenoprotein 15 [Source:RGD Symbol;Acc:621291]	5444.01	-0.11114	0.474509	0.0150271	0.96506	-0.163943	0.180719	ENSRNOG00000055257	113922
1700092M07Rik	RIKEN cDNA 1700092M07 gene [Source:MGI Symbol;Acc:MGI:1921557]	5.37556	-0.619465	NA	-0.242651	NA	-0.0991111	NA	ENSRNOG00000048966	NA
5S_rRNA	5S ribosomal RNA [Source:RFAM;Acc:RF00001]	44.6001	-0.187541	0.801374	-0.328403	0.737765	0.0732171	0.925012	ENSRNOG00000044512	NA
7SK	7SK RNA [Source:RFAM;Acc:RF00100]	41.6692	0.469841	0.550846	0.488469	0.657411	0.659631	0.294096	ENSRNOG00000051406	NA
7SK	7SK RNA [Source:RFAM;Acc:RF00100]	28.4087	0.259625	0.749048	-0.166416	0.90477	0.558726	0.336921	ENSRNOG00000058789	NA
7SK	7SK RNA [Source:RFAM;Acc:RF00100]	24.8584	0.0767318	0.946535	0.284369	0.842128	0.486602	0.52691	ENSRNOG00000051926	NA
7SK	7SK RNA [Source:RFAM;Acc:RF00100]	14.8921	0.0117271	0.992629	0.62174	NA	0.310254	0.789585	ENSRNOG00000058555	NA
7SK	7SK RNA [Source:RFAM;Acc:RF00100]	9.13841	-0.449907	NA	-0.552931	NA	0.424417	0.78667	ENSRNOG00000061722	NA
7SK	7SK RNA [Source:RFAM;Acc:RF00100]	3.46919	0.173257	NA	0.406728	NA	0.233648	NA	ENSRNOG00000061067	NA
A3galt2	alpha 1,3-galactosyltransferase 2 [Source:RGD Symbol;Acc:727913]	523.567	0.062209	0.838537	-0.142553	0.709222	-0.0220859	0.945606	ENSRNOG00000005935	171553
A4galt	alpha 1,4-galactosyltransferase [Source:RGD Symbol;Acc:621583]	7.35388	-0.60375	NA	-0.860881	NA	-0.970648	NA	ENSRNOG00000009736	63888
Aaas	aladin WD repeat nucleoporin [Source:RGD Symbol;Acc:1308701]	272.099	-0.0311061	0.935331	0.0770297	0.880785	-0.0914188	0.767581	ENSRNOG00000013445	300259
AABR07000222.1		4.85656	-2.03277	NA	-0.312291	NA	-0.432752	NA	ENSRNOG00000014431	498977
AABR07000385.2		6.10527	-0.46514	NA	0.42066	NA	1.07943	NA	ENSRNOG00000058425	NA
AABR07000411.1		29.2867	0.158024	0.840944	-0.0217388	0.988372	-0.146454	0.848687	ENSRNOG00000055789	NA
AABR07001064.1		15.3212	-0.0436747	0.971236	-0.0146324	NA	-0.112072	0.918248	ENSRNOG00000017678	NA
AABR07001435.1		21.4735	-0.0244196	0.983189	-0.476126	NA	-0.385079	0.63227	ENSRNOG00000004144	NA
AABR07001444.1		12.1255	0.935338	NA	0.572832	NA	0.729843	0.406237	ENSRNOG00000057561	NA
AABR07001512.1		5.80525	-1.49481	NA	0.277285	NA	0.553513	NA	ENSRNOG00000017412	NA
AABR07001519.1		12.9989	0.337384	NA	0.4535	NA	0.796856	0.326275	ENSRNOG00000055547	NA
AABR07001555.1		15.2804	0.136046	0.899709	-0.563383	NA	-0.523195	0.527646	ENSRNOG00000060475	NA
AABR07001591.1		19.3512	-0.0491875	0.96263	0.0986672	NA	0.355518	0.615455	ENSRNOG00000051938	NA
AABR07001634.1		4.7138	0.382777	NA	0.542595	NA	0.498926	NA	ENSRNOG00000060438	NA
AABR07001923.1		62.3502	0.37116	0.474161	0.120457	0.906018	0.251637	0.632948	ENSRNOG00000047884	NA
AABR07001926.3		65.0781	-0.35833	0.555206	-0.270511	0.770492	-0.444237	0.385945	ENSRNOG00000061533	NA
AABR07001929.1		12.9518	0.428064	NA	0.636587	NA	0.597785	0.457737	ENSRNOG00000059824	NA
AABR07002247.1		19.2551	0.921461	0.269341	-0.0958111	NA	0.560565	0.53791	ENSRNOG00000050476	NA
AABR07002337.1		5.35563	-0.367475	NA	0.118266	NA	-0.649161	NA	ENSRNOG00000051384	NA
AABR07002384.1		15.5845	0.693148	0.453345	0.249779	NA	1.16717	0.0847708	ENSRNOG00000046037	NA
AABR07002564.1		24.2472	0.403074	0.605263	0.407632	0.713045	0.542436	0.39165	ENSRNOG00000022227	NA
AABR07002623.1		11.9135	-0.994205	NA	-0.482561	NA	-0.485661	0.627807	ENSRNOG00000038251	NA
AABR07002683.1		1359.64	-0.135609	0.235102	-0.0515411	0.812667	-0.086467	0.474741	ENSRNOG00000054609	NA
AABR07002768.1		257.565	-0.152	0.648223	-0.289363	0.427746	-0.228503	0.397343	ENSRNOG00000055096	NA
AABR07002774.2		34.033	0.37931	0.512508	0.271394	0.768795	0.685496	0.101052	ENSRNOG00000050995	NA
AABR07002805.1		15.5637	-0.15806	0.886693	-0.096925	NA	-0.0167855	0.989323	ENSRNOG00000056831	NA
AABR07002928.1		4.49124	0.138297	NA	-0.0194915	NA	0.805989	NA	ENSRNOG00000061315	NA
AABR07002969.1		176.019	0.0683727	0.855206	0.00864641	0.990245	-0.0406727	0.917092	ENSRNOG00000052945	NA
AABR07002997.1		72.313	0.128172	0.836476	-0.239107	0.772051	0.192533	0.718233	ENSRNOG00000057350	NA
AABR07002997.2		62.4988	0.105916	0.826593	-0.289158	0.613347	0.544992	0.0467736	ENSRNOG00000057563	NA
AABR07003049.1		31.309	-0.451926	0.637047	-0.533193	0.687303	-0.312227	0.740914	ENSRNOG00000037364	NA
AABR07003186.2		6.82605	0.589485	NA	-0.00474315	NA	-0.288823	NA	ENSRNOG00000060684	NA
AABR07003187.1		6.18376	-0.153982	NA	0.0577555	NA	0.172406	NA	ENSRNOG00000037348	499139
AABR07004112.1		4.59367	0.225009	NA	0.0908249	NA	-0.0485301	NA	ENSRNOG00000016498	NA
AABR07004130.1		362.239	0.0358112	0.959713	-0.271699	0.723858	0.0670926	0.915843	ENSRNOG00000053064	NA
AABR07004228.1		3.43575	0.00251744	NA	-0.813972	NA	-0.33994	NA	ENSRNOG00000059662	NA
AABR07004404.1		5.70059	0.110814	NA	-0.0608589	NA	-1.17407	NA	ENSRNOG00000060197	NA
AABR07004868.2		94.3413	0.587048	0.157249	0.582001	0.279044	0.631263	0.0931522	ENSRNOG00000057308	NA
AABR07004881.1		97.1178	-0.572518	0.0863722	-0.656937	0.0884782	-1.00324	0.000284794	ENSRNOG00000052319	NA
AABR07004992.1		3.28764	-0.338755	NA	0.630881	NA	-1.08319	NA	ENSRNOG00000052236	NA
AABR07005004.1		8.83349	-0.197716	NA	0.389403	NA	-0.0884228	0.949957	ENSRNOG00000054551	NA
AABR07005028.1		9.72666	-0.479791	NA	-0.577235	NA	0.27027	0.826352	ENSRNOG00000056820	NA
AABR07005028.2		44.4096	0.393802	0.428403	-0.432103	0.544021	0.489761	0.23422	ENSRNOG00000059835	NA
AABR07005618.1		83.417	0.346737	0.322453	-0.283763	0.609868	0.585678	0.0265761	ENSRNOG00000061844	NA
AABR07005633.1		54.4601	-0.377231	0.382362	-0.229936	0.750928	-0.187929	0.690581	ENSRNOG00000055297	NA
AABR07005779.3		6.35903	0.417994	NA	0.456287	NA	1.09302	NA	ENSRNOG00000054961	NA
AABR07006030.1		3.88596	0.753689	NA	1.20509	NA	1.44562	NA	ENSRNOG00000046602	NA
AABR07006111.1		137.937	0.147495	0.717902	0.184059	0.746275	-0.0226864	0.9622	ENSRNOG00000020409	NA
AABR07006258.2		123.706	-0.0481083	0.91828	0.0520005	0.9422	-0.274368	0.380444	ENSRNOG00000055023	NA
AABR07006310.1		13.6536	-0.568783	NA	-0.307712	NA	0.0126762	0.993406	ENSRNOG00000021084	64552
AABR07006333.1		47.7223	-0.131817	0.838836	-0.462285	0.501114	-0.394883	0.411231	ENSRNOG00000050414	NA
AABR07006367.1		18.578	0.278126	0.754129	0.291368	NA	0.293693	0.711126	ENSRNOG00000005112	293819
AABR07006458.1		218.986	-0.0342813	0.934879	-0.264674	0.497768	-0.181073	0.531441	ENSRNOG00000046420	NA
AABR07006475.1		76.9065	0.151446	0.748922	-0.21369	0.745413	0.381567	0.236092	ENSRNOG00000058389	NA
AABR07006724.1		3.8824	0.851637	NA	0.920789	NA	0.289756	NA	ENSRNOG00000053728	NA
AABR07006727.1		3.85801	0.494609	NA	0.59239	NA	0.95553	NA	ENSRNOG00000052057	NA
AABR07006860.1		9.17285	0.450422	NA	-0.00255476	NA	0.317911	0.79049	ENSRNOG00000053424	NA
AABR07006866.1		4.98169	1.70388	NA	1.66773	NA	1.39825	NA	ENSRNOG00000055976	NA
AABR07007000.1		45.0969	0.36577	0.461181	-0.312492	0.696321	0.700196	0.0454575	ENSRNOG00000013993	679869
AABR07007130.2		17.4104	0.053079	0.961903	-0.0141662	NA	0.187111	0.836895	ENSRNOG00000042665	NA
AABR07007730.1		39.6727	0.31469	0.652124	0.566458	0.463841	0.00245618	0.998419	ENSRNOG00000018045	499512
AABR07008016.1		132.638	0.269017	0.512012	-0.0291643	0.973985	0.728857	0.0062608	ENSRNOG00000050795	NA
AABR07008030.1		709.613	0.102473	0.826019	-0.112755	0.869528	0.149528	0.711316	ENSRNOG00000051672	NA
AABR07008066.2		31.9703	0.430411	0.511134	0.705376	0.306523	0.886233	0.0491551	ENSRNOG00000047236	NA
AABR07008420.1		14.3408	-0.130503	0.916165	0.175069	NA	0.037779	0.976911	ENSRNOG00000058320	NA
AABR07008513.1		57.3047	-0.298544	0.497454	-0.108167	0.89484	-0.274161	0.492523	ENSRNOG00000056876	NA
AABR07009377.1		14.0395	1.122	0.202405	0.658244	NA	1.54052	0.0316807	ENSRNOG00000055011	NA
AABR07009931.1		134.441	0.182762	0.682907	-0.0868978	0.912121	0.216134	0.578055	ENSRNOG00000011640	NA
AABR07010460.1		4.45182	0.360911	NA	0.42183	NA	-0.16398	NA	ENSRNOG00000061443	689439
AABR07010563.1		17.7822	0.202105	0.820949	0.0520614	NA	0.442393	0.504964	ENSRNOG00000048907	NA
AABR07010620.1		19.0528	-0.129558	0.899609	0.0898178	NA	-0.0500849	0.961985	ENSRNOG00000055580	NA
AABR07010649.1		727.553	-0.0392199	0.839	0.095688	0.685623	-0.0282767	0.88258	ENSRNOG00000055760	499619
AABR07011031.1	uncharacterized protein LOC302022 [Source:RefSeq peptide;Acc:NP_001121002]	6.46626	-0.531717	NA	-1.00468	NA	-0.762896	NA	ENSRNOG00000059120	NA
AABR07011682.1		9.23345	0.666602	NA	0.934401	NA	0.532785	0.661379	ENSRNOG00000058126	NA
AABR07011951.1		8.98434	-0.944562	NA	-0.173658	NA	-1.53576	0.0651267	ENSRNOG00000034093	494559
AABR07011996.1		403.346	-0.418858	0.00245124	-0.128723	0.658228	-0.428829	0.00105397	ENSRNOG00000061272	NA
AABR07012065.1		25.7997	-0.437453	0.525151	-0.853631	0.229606	-0.772393	0.144006	ENSRNOG00000056112	NA
AABR07012314.1		61.6716	0.394186	0.530448	0.476023	0.550344	0.418096	0.451135	ENSRNOG00000043111	NA
AABR07012475.2		45.6233	-0.291416	0.64919	-0.326615	0.716632	0.225158	0.707043	ENSRNOG00000052421	100363520
AABR07012795.1		5.89584	0.911721	NA	0.751677	NA	-0.167425	NA	ENSRNOG00000017695	NA
AABR07013202.1		424.741	-0.310471	0.399319	-0.254425	0.649944	-0.254816	0.473642	ENSRNOG00000058153	NA
AABR07013288.4		43.0671	-0.167527	0.812345	-0.0662545	0.955505	-0.0735766	0.920351	ENSRNOG00000053387	NA
AABR07013410.2		10.4639	0.107184	NA	-0.203709	NA	-0.0477203	0.97611	ENSRNOG00000052248	NA
AABR07013410.4		30.876	-0.227775	0.820316	0.188171	0.90477	-0.411453	0.619225	ENSRNOG00000059757	NA
AABR07013558.1		41.2332	0.0228699	0.977926	-0.00440821	0.997228	0.379151	0.460151	ENSRNOG00000051702	NA
AABR07013701.1		3.91585	-0.114778	NA	0.469655	NA	-0.839137	NA	ENSRNOG00000058696	NA
AABR07013798.1		7.77041	-0.0846269	NA	-0.055544	NA	-0.226451	NA	ENSRNOG00000030563	NA
AABR07013802.1		27.2418	0.137763	0.866445	-0.273284	0.805054	-0.495791	0.413555	ENSRNOG00000058222	NA
AABR07014114.1		7.74683	-0.525023	NA	-1.0169	NA	-0.532026	NA	ENSRNOG00000040213	NA
AABR07014550.1		3.77706	-0.530908	NA	1.30582	NA	-0.0123942	NA	ENSRNOG00000003606	498340
AABR07014855.1		47.7608	0.285491	0.605398	0.256983	0.755988	0.209167	0.699691	ENSRNOG00000054855	NA
AABR07015006.1		373.736	-0.0444647	0.891117	0.12482	0.758191	0.048544	0.872487	ENSRNOG00000021986	684970
AABR07015040.1		14.1756	-0.170274	0.876329	-0.403825	NA	0.226711	0.813063	ENSRNOG00000056778	NA
AABR07015165.1		232.612	-0.142583	0.58352	0.0173669	0.973985	-0.268054	0.162492	ENSRNOG00000057821	NA
AABR07015346.1		2.23371	0.697737	NA	0.834393	NA	-0.050567	NA	ENSRNOG00000027791	688386
AABR07016578.2		16.2815	0.561642	0.565741	-0.0834078	NA	-0.325655	0.763011	ENSRNOG00000054531	NA
AABR07016578.3		15.3988	0.338113	0.744919	0.212281	NA	0.22318	0.830551	ENSRNOG00000056722	NA
AABR07016633.1		35.7861	0.345611	0.618343	0.109647	0.932873	-0.168579	0.825443	ENSRNOG00000053274	NA
AABR07016845.1		5.27012	-0.51993	NA	-0.932026	NA	0.166956	NA	ENSRNOG00000060365	NA
AABR07016856.1		5.97196	-0.111695	NA	-0.484353	NA	-0.34429	NA	ENSRNOG00000061888	NA
AABR07017110.1		5.70207	0.256816	NA	-0.538598	NA	-0.361586	NA	ENSRNOG00000005869	NA
AABR07017145.1		6.48783	-1.29782	NA	-0.148447	NA	-0.941957	NA	ENSRNOG00000060863	NA
AABR07017236.1		13.6097	0.214001	NA	0.042246	NA	0.0723307	0.947642	ENSRNOG00000057837	NA
AABR07017902.1		8.04283	0.609872	NA	0.25206	NA	0.154644	NA	ENSRNOG00000009074	NA
AABR07017999.1		7.76349	-0.0741187	NA	-0.0466917	NA	0.470149	NA	ENSRNOG00000061157	NA
AABR07018115.1		40.6313	-0.313137	0.56011	-0.188958	0.824994	0.130078	0.818048	ENSRNOG00000036381	NA
AABR07018119.1		4.03017	-0.833973	NA	-0.717672	NA	-0.382953	NA	ENSRNOG00000053233	NA
AABR07018244.2		7.18431	0.0287428	NA	-0.533673	NA	0.0534862	NA	ENSRNOG00000058011	NA
AABR07018459.1		30.8834	0.333751	0.655984	0.718739	0.328182	0.574218	0.311117	ENSRNOG00000057847	NA
AABR07018476.1		6.87232	0.221372	NA	0.924845	NA	0.287702	NA	ENSRNOG00000056070	NA
AABR07019061.1		171.572	0.00310749	0.992629	0.0494133	0.929277	-0.1262	0.666205	ENSRNOG00000009521	100361126
AABR07019083.1		710.855	0.789314	0.00304469	0.205078	0.740288	0.877506	0.000412617	ENSRNOG00000024294	NA
AABR07019085.1		100.037	0.32803	0.495666	-0.118962	0.900403	0.379009	0.358502	ENSRNOG00000059113	290447
AABR07019086.1		66.8998	0.329091	0.67327	0.245907	0.838221	0.225873	0.770389	ENSRNOG00000053968	108352957
AABR07019088.1		6.00415	0.166117	NA	-0.100316	NA	-0.498205	NA	ENSRNOG00000057291	NA
AABR07021220.1		2.57098	-1.16994	NA	-0.39902	NA	0.208745	NA	ENSRNOG00000058486	NA
AABR07021596.2		4.25969	-0.219811	NA	-0.256944	NA	0.690624	NA	ENSRNOG00000057699	NA
AABR07021704.1		142.131	0.213568	0.571164	-0.0501538	0.945247	0.315619	0.292211	ENSRNOG00000058096	NA
AABR07021734.1		3.97986	-0.800442	NA	-0.31644	NA	-0.724647	NA	ENSRNOG00000059957	498273
AABR07021759.1		5.04564	0.0461559	NA	-0.705559	NA	-0.392639	NA	ENSRNOG00000023269	NA
AABR07021823.1		182.84	0.352524	0.0678938	0.242136	0.415965	0.309707	0.0985615	ENSRNOG00000052785	498290
AABR07021840.1		761.591	-0.0929869	0.658273	-0.14529	0.568848	0.0306307	0.897263	ENSRNOG00000004127	171457
AABR07021888.1		16.4313	-0.620525	0.419472	0.0963661	NA	-0.178116	0.841387	ENSRNOG00000061007	NA
AABR07022014.1		11.1147	-0.444462	NA	-0.526631	NA	-0.555608	0.585463	ENSRNOG00000043772	NA
AABR07022168.1		4.05346	0.433815	NA	-0.188343	NA	1.10182	NA	ENSRNOG00000059863	NA
AABR07024457.1		13.0847	0.408994	NA	0.502432	NA	0.433671	0.714423	ENSRNOG00000059374	NA
AABR07024473.2		4.65162	-0.0746914	NA	-0.111023	NA	-0.255018	NA	ENSRNOG00000061982	NA
AABR07024498.1		566.62	0.290241	0.164226	-0.200844	0.54866	0.446621	0.0087011	ENSRNOG00000052713	NA
AABR07024500.1		5.65829	0.127481	NA	0.020537	NA	-0.0315491	NA	ENSRNOG00000056629	103693862
AABR07024593.2		47.9984	0.0804976	0.900851	-0.154905	0.861955	0.156515	0.775271	ENSRNOG00000048176	NA
AABR07024873.1		10.5912	-0.426366	NA	-0.465454	NA	-0.443519	0.684976	ENSRNOG00000054584	NA
AABR07024951.1		3.14726	-0.847237	NA	0.109455	NA	-0.34	NA	ENSRNOG00000060620	NA
AABR07025272.1		25.7469	-1.33176	0.123966	-0.840306	0.540089	-0.581739	0.564805	ENSRNOG00000056947	NA
AABR07025303.1		6.2203	0.380572	NA	-0.273926	NA	0.0399424	NA	ENSRNOG00000059212	NA
AABR07025757.1		99.0278	-0.169069	0.781742	-0.039154	0.972345	0.107124	0.858285	ENSRNOG00000053529	NA
AABR07025896.1		9.02819	0.593477	NA	0.600469	NA	0.921027	0.421662	ENSRNOG00000052858	NA
AABR07026294.1		1281	-0.0548261	0.779358	-0.0217257	0.946823	-0.104383	0.488523	ENSRNOG00000059911	NA
AABR07026311.1		85.2001	-0.223252	0.679625	-0.26827	0.717634	0.0497639	0.93485	ENSRNOG00000038375	NA
AABR07026893.1		64.4254	0.00616902	0.991173	-0.173896	0.822425	-0.0531652	0.926613	ENSRNOG00000050796	NA
AABR07026997.1		32.2023	0.418708	0.537936	0.606004	0.437651	0.235589	0.741773	ENSRNOG00000011955	NA
AABR07027009.1		3.50928	1.20711	NA	0.344255	NA	0.470734	NA	ENSRNOG00000041433	NA
AABR07027137.1		17.2568	-1.05442	0.0863761	-0.615212	NA	-0.772595	0.198644	ENSRNOG00000058611	NA
AABR07027212.1		52.3258	0.0577829	0.921933	-0.0524585	0.953352	-0.102094	0.84558	ENSRNOG00000057683	NA
AABR07027254.1		10.8588	0.203832	NA	-0.0488422	NA	-0.0384454	0.978057	ENSRNOG00000055855	NA
AABR07027272.1		246.201	0.203848	0.680752	-0.224171	0.753783	0.398116	0.277225	ENSRNOG00000051772	NA
AABR07027309.1		36.2694	0.278127	0.692197	-0.0600698	0.967014	0.264683	0.686256	ENSRNOG00000060680	NA
AABR07027371.1		2.46022	-0.473043	NA	-0.728971	NA	-0.546199	NA	ENSRNOG00000056603	NA
AABR07027407.1		5.12065	-0.675905	NA	0.0813618	NA	-0.402429	NA	ENSRNOG00000057161	NA
AABR07027575.1		18.4029	-0.159047	0.886225	-0.327565	NA	-0.48388	0.567554	ENSRNOG00000058289	NA
AABR07027581.1		10.4827	0.259272	NA	0.41223	NA	-1.10214	0.320712	ENSRNOG00000057433	NA
AABR07027752.2		7.5772	-0.0393871	NA	-0.132798	NA	-0.754624	NA	ENSRNOG00000057700	306970
AABR07027753.2		4.59558	-0.067014	NA	0.0103917	NA	0.4567	NA	ENSRNOG00000047776	100365043
AABR07027854.1		6.98859	-0.0432683	NA	-0.325601	NA	0.540902	NA	ENSRNOG00000057759	NA
AABR07027910.1		93.4676	-0.405054	0.279539	-0.0863921	0.91557	-0.315013	0.395617	ENSRNOG00000053712	NA
AABR07028027.1		126.512	-0.1655	0.638275	-0.0507131	0.937765	-0.0946425	0.794845	ENSRNOG00000021292	NA
AABR07028488.1		1975.94	-0.176758	0.397207	-0.147632	0.638074	-0.316145	0.045293	ENSRNOG00000049614	NA
AABR07028749.2		187.628	0.337618	0.186985	0.219458	0.60323	0.605806	0.00212498	ENSRNOG00000056802	NA
AABR07028795.1		8.72552	-0.377662	NA	-0.600697	NA	-0.463383	NA	ENSRNOG00000061514	NA
AABR07028908.2		11.0886	0.0263295	NA	-0.0562898	NA	0.0731854	0.959951	ENSRNOG00000055317	NA
AABR07028970.2		356.272	0.543922	0.203448	-0.242745	0.765887	0.733623	0.0408843	ENSRNOG00000056130	NA
AABR07028997.1		57.5053	0.269773	0.561877	-0.0289534	0.977553	0.39986	0.272474	ENSRNOG00000057978	NA
AABR07029217.1		362.722	-0.0195503	0.948134	0.116797	0.737585	-0.222782	0.215681	ENSRNOG00000047205	NA
AABR07029573.1		242.33	-0.0614605	0.859613	-0.0608149	0.910971	-0.0567606	0.865088	ENSRNOG00000049032	NA
AABR07029742.1		64.0797	-0.197858	0.705941	-0.166735	0.832647	0.282633	0.494252	ENSRNOG00000003214	NA
AABR07029847.1		4.96996	0.852616	NA	-0.118603	NA	0.384867	NA	ENSRNOG00000004092	287415
AABR07029863.3		294.918	0.407415	0.145723	0.117579	0.845337	0.273255	0.359326	ENSRNOG00000058245	NA
AABR07030019.1		45.0741	0.139188	0.833312	0.220412	0.80449	0.299952	0.55767	ENSRNOG00000050113	NA
AABR07030086.2		117.999	-0.104417	0.784795	-0.1577	0.759055	-0.564944	0.0117741	ENSRNOG00000056575	NA
AABR07030156.2		5.82068	-0.526123	NA	0.258965	NA	-0.389437	NA	ENSRNOG00000046383	NA
AABR07030351.1		2.06611	0.721311	NA	0.276632	NA	0.24419	NA	ENSRNOG00000054174	NA
AABR07030521.1		5.96455	-0.0426328	NA	-0.568433	NA	-0.703889	NA	ENSRNOG00000042833	287750
AABR07030529.1		48.505	0.408727	0.371836	0.0214958	0.984467	0.0769755	0.903267	ENSRNOG00000059304	NA
AABR07030603.1		198.387	-0.00536299	0.991173	-0.15503	0.805054	0.194112	0.600713	ENSRNOG00000050188	NA
AABR07030603.2		69.2147	0.107108	0.837452	0.0341447	0.972015	0.187199	0.666221	ENSRNOG00000052459	NA
AABR07030919.1		5.76057	1.60575	NA	0.991998	NA	1.94513	NA	ENSRNOG00000058777	NA
AABR07030921.1		2019.18	-0.164677	0.290504	0.0281649	0.935774	-0.293747	0.0144444	ENSRNOG00000045723	NA
AABR07031184.1		374.686	-0.147253	0.538702	0.0864425	0.822857	-0.0282806	0.923592	ENSRNOG00000056808	NA
AABR07031234.1		8.06698	-0.11483	NA	0.0389145	NA	0.270624	NA	ENSRNOG00000054469	NA
AABR07031399.1		8.31709	0.827542	NA	-0.371662	NA	0.0328834	NA	ENSRNOG00000060341	498827
AABR07031674.2		28.0722	-0.523696	0.355768	-0.474899	0.54866	0.0236663	0.97731	ENSRNOG00000046154	NA
AABR07031674.4		11.8	-0.868853	NA	-0.407036	NA	-1.63199	0.0119428	ENSRNOG00000059129	NA
AABR07031734.3		377.505	0.00652227	0.984154	0.0195621	0.96927	-0.100969	0.669283	ENSRNOG00000042376	NA
AABR07031734.4		3.23749	-0.62801	NA	-0.157297	NA	-0.0568332	NA	ENSRNOG00000047946	NA
AABR07031738.1		35.9293	0.0487147	0.950814	0.283312	0.756603	0.385027	0.455967	ENSRNOG00000055037	NA
AABR07031740.1		4.70448	-0.280135	NA	0.268469	NA	-0.355602	NA	ENSRNOG00000057082	NA
AABR07032135.1		116.787	-0.0328206	0.942897	-0.167354	0.753783	0.0251287	0.95298	ENSRNOG00000054920	NA
AABR07032255.2		433.153	0.098917	0.808106	0.134022	0.810162	0.16607	0.623744	ENSRNOG00000031591	NA
AABR07032441.1		6.45278	-0.168164	NA	0.250358	NA	0.205486	NA	ENSRNOG00000046113	NA
AABR07032518.1		5.42037	-0.0461744	NA	-0.570693	NA	0.831951	NA	ENSRNOG00000060022	NA
AABR07032590.1		9.75879	0.0460908	NA	-0.227798	NA	-0.491885	0.67029	ENSRNOG00000051545	NA
AABR07032751.1		87.3135	0.0149008	0.975835	0.0135008	0.986152	0.164509	0.631456	ENSRNOG00000060359	NA
AABR07032856.1		5.36373	0.932578	NA	1.07139	NA	1.57938	NA	ENSRNOG00000038211	NA
AABR07033324.1		16.6168	-0.505716	0.570887	-0.153891	NA	-0.0816329	0.93794	ENSRNOG00000061099	NA
AABR07033564.1		191.265	0.0553367	0.886893	-0.022308	0.973859	0.166708	0.567519	ENSRNOG00000059467	103690154
AABR07033570.2		6.14968	0.242648	NA	-0.726648	NA	0.359598	NA	ENSRNOG00000056964	102549158
AABR07033745.1		85.7305	-0.452798	0.278066	-0.0897738	0.920848	-0.110448	0.839453	ENSRNOG00000057895	NA
AABR07033887.1		2409.21	-0.0673971	0.90627	-0.148735	0.849224	0.0171986	0.978282	ENSRNOG00000045728	NA
AABR07034657.1		11.2253	0.00850036	NA	0.41338	NA	0.487153	0.602972	ENSRNOG00000039674	NA
AABR07034669.1		111.437	0.500734	0.117465	0.106273	0.888262	0.272416	0.458787	ENSRNOG00000056559	NA
AABR07035008.1		4.7302	-0.000764903	NA	1.32513	NA	0.747351	NA	ENSRNOG00000053067	NA
AABR07035008.2		2.46848	0.927918	NA	0.015483	NA	0.189852	NA	ENSRNOG00000054841	NA
AABR07035074.1		15.5829	-0.233326	0.816922	-0.636443	NA	-0.534043	0.492174	ENSRNOG00000028592	288398
AABR07035098.1		2.89238	0.206744	NA	0.00756276	NA	0.301594	NA	ENSRNOG00000000887	NA
AABR07035273.1		66.6328	-0.403119	0.265958	-0.391317	0.422046	-0.0130958	0.982565	ENSRNOG00000055687	NA
AABR07035428.1		553.402	0.17806	0.239106	0.0729878	0.80029	0.132687	0.388187	ENSRNOG00000056768	NA
AABR07035787.1		1853.68	-0.151674	0.436842	0.0463087	0.90477	-0.184732	0.262582	ENSRNOG00000048277	NA
AABR07035796.1		333.764	-0.200965	0.600325	-0.300599	0.511038	-0.307668	0.309801	ENSRNOG00000057927	NA
AABR07035802.1		7.82746	-0.460089	NA	-0.172091	NA	0.642604	NA	ENSRNOG00000052918	NA
AABR07035916.1		11.8061	-0.190574	NA	-0.878142	NA	-0.56031	0.609219	ENSRNOG00000034287	103691310
AABR07036007.1		59.5857	0.256552	0.617078	0.171374	0.832993	0.274391	0.540618	ENSRNOG00000053790	NA
AABR07036010.1		9.36478	-0.0605892	NA	-0.243913	NA	-1.05452	0.343424	ENSRNOG00000060882	NA
AABR07036331.2		14.3817	0.36699	0.690451	-0.590768	NA	0.233297	0.804471	ENSRNOG00000057941	NA
AABR07036855.1		59.0974	-0.801244	0.0636496	-0.881709	0.0806624	-0.82439	0.0392519	ENSRNOG00000056398	NA
AABR07037058.1		26.1511	-0.226567	0.792984	-0.186521	0.888262	0.0177046	0.986115	ENSRNOG00000053827	NA
AABR07037203.1		98.024	0.113732	0.820316	0.253439	0.674186	0.500232	0.0969624	ENSRNOG00000028611	501526
AABR07037465.1		16.5791	0.305716	0.795158	-0.461327	NA	0.103912	0.934259	ENSRNOG00000050333	NA
AABR07037528.1		232.13	-0.0308668	0.966532	-0.215956	0.799029	0.0226137	0.975871	ENSRNOG00000061366	NA
AABR07037536.1		9.24902	-0.907384	NA	0.754526	NA	1.70162	0.293583	ENSRNOG00000056810	685590
AABR07037698.1		3.03803	-0.648438	NA	0.450724	NA	0.65491	NA	ENSRNOG00000054904	NA
AABR07037943.1		30.3145	-0.264795	0.67327	-0.320447	0.709222	-0.0121817	0.987547	ENSRNOG00000051958	NA
AABR07038019.1		2.72148	-0.128976	NA	0.152022	NA	-0.626851	NA	ENSRNOG00000004319	NA
AABR07038349.1		7.5112	-0.377566	NA	-0.620501	NA	-0.576408	NA	ENSRNOG00000038383	NA
AABR07039210.1		2.32194	-1.55421	NA	-0.58876	NA	-1.62658	NA	ENSRNOG00000057427	NA
AABR07039234.1		101.303	-0.04882	0.913204	-0.327466	0.424891	-0.0469261	0.913466	ENSRNOG00000055330	NA
AABR07040412.1		125.966	-0.0570204	0.943307	-0.0715978	0.951278	0.103051	0.883683	ENSRNOG00000057826	NA
AABR07040622.1		14.0173	-0.60224	0.453697	-0.677772	NA	-0.605801	0.397798	ENSRNOG00000003194	NA
AABR07040840.1		64.5249	1.81507	1.24385e-06	1.45693	0.000772393	2.22513	1.78764e-10	ENSRNOG00000060899	NA
AABR07040855.1		301.502	-0.436365	0.012305	-0.187477	0.555157	-0.62464	5.09014e-05	ENSRNOG00000051669	NA
AABR07040938.1		9.75367	-0.189429	NA	-0.0713331	NA	0.0770635	0.959951	ENSRNOG00000005402	NA
AABR07041096.1		37.3249	-0.342149	0.661779	-0.54848	0.560933	-0.445114	0.496829	ENSRNOG00000054795	NA
AABR07041709.1		15.2732	-0.32224	0.781271	0.258339	NA	0.0139064	0.992747	ENSRNOG00000058115	NA
AABR07041724.1		43.2366	0.297653	0.684622	0.20962	0.856348	0.235349	0.740023	ENSRNOG00000052130	NA
AABR07041724.2		14.8146	-0.495357	0.61877	-0.386218	NA	-0.359664	0.707712	ENSRNOG00000061916	NA
AABR07042457.1		24.1119	0.419825	0.561921	-0.0565207	0.972203	0.108574	0.903996	ENSRNOG00000052590	NA
AABR07042514.3		8.17949	0.767633	NA	1.12948	NA	0.744943	NA	ENSRNOG00000061056	NA
AABR07042541.1		20.2624	0.355961	0.658289	-0.0108977	NA	-0.644553	0.340701	ENSRNOG00000047138	NA
AABR07042668.1		5.13595	0.458253	NA	0.914773	NA	0.387366	NA	ENSRNOG00000051791	NA
AABR07043169.1		9.81913	-0.265098	NA	-0.459267	NA	-0.38304	0.739273	ENSRNOG00000024754	NA
AABR07043421.1		340.925	-0.21655	0.410753	0.024232	0.968926	-0.128358	0.645658	ENSRNOG00000046533	100364335
AABR07043654.1		9.80364	0.191246	NA	0.202892	NA	-0.0293944	0.985046	ENSRNOG00000027022	102552913
AABR07043720.1		13.5469	0.360721	NA	0.455715	NA	0.291514	0.782813	ENSRNOG00000049519	NA
AABR07043748.1		39.2974	0.0295327	0.970516	0.0752116	0.946657	0.0380954	0.959395	ENSRNOG00000046621	689581
AABR07043748.2		147.013	0.167935	0.632028	-0.0553127	0.932847	-0.0106349	0.98268	ENSRNOG00000055745	NA
AABR07043772.1		3.16032	0.859123	NA	1.56524	NA	0.792423	NA	ENSRNOG00000061467	NA
AABR07044001.4		86.6235	-0.292403	0.608385	0.257135	0.758552	-0.350355	0.472065	ENSRNOG00000058847	NA
AABR07044049.1		32.5934	-0.534822	0.390845	-0.287797	0.781441	0.152993	0.835343	ENSRNOG00000056656	NA
AABR07044148.1		60.7767	1.53852	9.55351e-06	0.654656	0.281725	1.61768	1.07706e-06	ENSRNOG00000061610	NA
AABR07044390.1		37.0921	-0.464167	0.374738	-0.213503	0.812143	-0.426139	0.378681	ENSRNOG00000052301	NA
AABR07044405.1		531.253	0.0643838	0.810403	0.110222	0.756603	-0.00144773	0.99709	ENSRNOG00000055272	NA
AABR07044412.1		1124.18	0.142873	0.773523	0.293621	0.608731	-0.24839	0.527193	ENSRNOG00000061483	NA
AABR07044415.1		9.54422	0.826704	NA	0.114604	NA	-0.356361	0.785777	ENSRNOG00000055766	NA
AABR07044569.1		6.59973	0.0867682	NA	-1.00559	NA	-0.392683	NA	ENSRNOG00000053658	NA
AABR07044570.1		5996.81	0.924605	0.251268	0.453429	0.760434	0.763233	0.335627	ENSRNOG00000051612	NA
AABR07044574.1		4.47046	0.634595	NA	0.943778	NA	-0.0231237	NA	ENSRNOG00000060751	NA
AABR07044933.1		23.079	-0.171997	0.84164	0.206201	NA	-0.325536	0.655362	ENSRNOG00000026813	NA
AABR07044980.1		124.73	0.458974	0.32128	0.29097	0.706617	0.003563	0.99709	ENSRNOG00000061835	NA
AABR07045071.1		146.921	0.133461	0.679906	0.0541319	0.922274	0.164601	0.548163	ENSRNOG00000061091	NA
AABR07045217.1		29.2981	0.118557	0.877282	0.569993	0.408581	-0.176353	0.803281	ENSRNOG00000054465	NA
AABR07045322.1		30.0421	0.351431	0.652124	0.126674	0.929035	0.667977	0.239256	ENSRNOG00000025179	100361061
AABR07045405.1		146.079	0.323098	0.228643	0.510738	0.0535634	0.759709	6.30611e-05	ENSRNOG00000059487	NA
AABR07045487.1		10.4278	0.683132	NA	-0.505366	NA	0.690006	0.52691	ENSRNOG00000037628	NA
AABR07045632.1		22.4425	0.467363	0.498281	-0.0434303	NA	0.142858	0.863395	ENSRNOG00000031969	NA
AABR07045680.1		159.528	0.0763243	0.84566	0.269061	0.503603	0.020659	0.961416	ENSRNOG00000056040	NA
AABR07047011.1		47.299	-0.150516	0.818117	-0.0235601	0.984228	0.0885987	0.891402	ENSRNOG00000008861	361373
AABR07047219.1		3.22906	0.865594	NA	0.827908	NA	1.62521	NA	ENSRNOG00000048760	NA
AABR07047256.1		208.595	0.201344	0.694866	0.267944	0.698668	-0.0143409	0.983271	ENSRNOG00000059459	NA
AABR07047835.1		5.69472	0.391387	NA	-0.00731681	NA	0.667828	NA	ENSRNOG00000023101	NA
AABR07048397.1		285.147	0.185536	0.615768	-0.0693906	0.918373	0.162136	0.641039	ENSRNOG00000038905	NA
AABR07048653.1		123.092	0.617965	0.0129847	0.738483	0.00464043	0.51021	0.0411391	ENSRNOG00000047928	NA
AABR07048966.1		9.67549	0.335842	NA	0.295518	NA	-0.199058	0.874369	ENSRNOG00000059515	NA
AABR07049038.1		20.0986	0.296062	0.712369	0.235244	NA	-0.013935	0.989323	ENSRNOG00000060051	NA
AABR07049043.1		28.4259	0.190829	0.79707	0.261261	0.793745	0.647028	0.16057	ENSRNOG00000047278	NA
AABR07049064.1		57.939	0.013388	0.985013	0.352743	0.600875	0.285547	0.540618	ENSRNOG00000006721	NA
AABR07049119.1		5.86583	1.04993	NA	1.27047	NA	0.754049	NA	ENSRNOG00000047771	NA
AABR07049466.1		74.8522	-1.29862	0.000131438	-0.763458	0.0975164	-1.53298	1.89754e-06	ENSRNOG00000053013	NA
AABR07049792.1		6.2531	0.0411822	NA	0.263924	NA	0.868422	NA	ENSRNOG00000053773	NA
AABR07049862.2		9.40036	0.335987	NA	0.766966	NA	-0.210539	0.903198	ENSRNOG00000061027	NA
AABR07050156.1		41.3465	0.401268	0.406007	0.304764	0.689945	0.738999	0.0331146	ENSRNOG00000036470	NA
AABR07050212.1		9.76141	2.41571	NA	2.70486	NA	2.78837	0.00657821	ENSRNOG00000049609	NA
AABR07050391.1		5.72437	0.684271	NA	0.651601	NA	0.619686	NA	ENSRNOG00000055061	NA
AABR07050415.1		4.13125	-0.137195	NA	0.458576	NA	0.690633	NA	ENSRNOG00000055071	NA
AABR07050423.1		99.5437	0.0692077	0.895383	-0.0375258	0.968209	0.318918	0.360988	ENSRNOG00000054302	NA
AABR07051177.1		7.63163	0.69324	NA	1.05669	NA	1.5772	NA	ENSRNOG00000058456	NA
AABR07051190.1		5.74662	0.607172	NA	-0.429836	NA	0.0332976	NA	ENSRNOG00000005062	NA
AABR07051326.1		11.8325	-0.805303	NA	0.0537802	NA	0.256607	0.839541	ENSRNOG00000055302	NA
AABR07051376.1		4.50272	-0.119533	NA	0.604495	NA	0.491541	NA	ENSRNOG00000057465	NA
AABR07051451.1		9.95041	0.126677	NA	-0.391093	NA	0.186827	0.893786	ENSRNOG00000061772	NA
AABR07051515.1		7.03252	-0.228299	NA	0.0275817	NA	0.0916302	NA	ENSRNOG00000058364	NA
AABR07051787.1		239.887	0.257358	0.342398	0.128695	0.788196	0.3523	0.110389	ENSRNOG00000059243	690155
AABR07051947.1		5.1573	-1.22837	NA	-0.348581	NA	-0.560227	NA	ENSRNOG00000039025	NA
AABR07053136.1		4.74226	-0.10185	NA	0.0781651	NA	0.40291	NA	ENSRNOG00000060735	NA
AABR07053152.1		65.2668	-0.209721	0.774808	-0.327442	0.733272	-0.34501	0.559743	ENSRNOG00000041826	NA
AABR07053185.1		100.371	-0.0157748	0.975654	-0.000548183	0.999318	-0.180415	0.615561	ENSRNOG00000004787	NA
AABR07053500.1		25.2302	0.830009	0.162783	0.541915	0.583431	0.806071	0.146383	ENSRNOG00000055241	NA
AABR07053509.2		20.3244	0.25328	0.7884	0.65996	NA	0.958185	0.0836514	ENSRNOG00000059260	NA
AABR07053707.1		2.42051	-1.72756	NA	-0.348299	NA	-0.38335	NA	ENSRNOG00000017740	680432
AABR07053741.1		288.367	-0.141362	0.68759	0.113115	0.830892	-0.207725	0.472036	ENSRNOG00000053270	NA
AABR07053749.1		35.8626	0.0907209	0.909538	-0.181561	0.870333	-0.0656856	0.933215	ENSRNOG00000053070	NA
AABR07053771.1		3.3917	-0.291631	NA	0.133295	NA	0.222785	NA	ENSRNOG00000057381	NA
AABR07054000.1		30.0404	0.063594	0.938983	-0.182218	0.869028	-0.185528	0.788655	ENSRNOG00000050784	NA
AABR07054045.1		45.5717	0.348738	0.451941	0.0312603	0.976797	-0.188094	0.7155	ENSRNOG00000057476	100361436
AABR07054189.1		13.9391	-0.368954	0.701092	-0.15537	NA	-0.370827	0.673318	ENSRNOG00000033100	689130
AABR07054262.1		346.354	-0.535301	0.0928812	-0.316317	0.54866	-0.212551	0.590468	ENSRNOG00000056526	NA
AABR07054264.1		15.2305	-0.10656	0.924891	-0.312105	NA	-0.0604455	0.956733	ENSRNOG00000050337	NA
AABR07054370.1		379.021	0.143445	0.444948	0.202535	0.336766	0.091312	0.638588	ENSRNOG00000046585	100359642
AABR07054456.2		31.0018	-0.237654	0.741981	0.286371	0.763813	-0.00113642	0.999124	ENSRNOG00000049208	NA
AABR07054460.4		35.7912	0.672637	0.120892	0.243464	0.786182	0.312788	0.554137	ENSRNOG00000058515	NA
AABR07054490.1		188.729	0.283311	0.296277	0.380678	0.211018	0.125826	0.69383	ENSRNOG00000061347	NA
AABR07055919.1		8.51592	-0.0345451	NA	0.539964	NA	0.307109	NA	ENSRNOG00000059181	NA
AABR07055943.1		3.30027	-0.752536	NA	-0.788689	NA	0.167383	NA	ENSRNOG00000000958	NA
AABR07056495.1		237.824	0.340322	0.301222	-0.00946978	0.99215	0.000684938	0.999124	ENSRNOG00000049093	NA
AABR07056633.1		3.91164	-0.678584	NA	-0.721769	NA	-1.4138	NA	ENSRNOG00000024494	NA
AABR07056637.1		2.00779	-0.24345	NA	0.200485	NA	-0.0540585	NA	ENSRNOG00000056797	NA
AABR07056845.1		3.75099	-0.623249	NA	-0.828112	NA	-0.0555808	NA	ENSRNOG00000023762	NA
AABR07056953.1		4.02306	0.245145	NA	1.57766	NA	1.52594	NA	ENSRNOG00000061159	NA
AABR07057079.1		2.48771	-0.563006	NA	-0.37341	NA	-0.216769	NA	ENSRNOG00000053059	NA
AABR07057196.1		35.6128	0.0189401	0.983048	0.00660747	0.996373	0.085882	0.909764	ENSRNOG00000005546	NA
AABR07057353.2		16.8392	1.13682	0.16803	0.581333	NA	0.928506	0.260693	ENSRNOG00000056727	NA
AABR07057495.1		201.685	-0.132128	0.820266	-0.325679	0.628106	-0.0172615	0.980179	ENSRNOG00000058166	NA
AABR07057510.1		5.86133	-0.0523973	NA	0.462214	NA	0.141258	NA	ENSRNOG00000058442	NA
AABR07057510.2		203.477	0.128121	0.777397	0.497717	0.171962	0.0496948	0.918248	ENSRNOG00000059779	NA
AABR07057683.1		26.7182	0.479536	0.493382	0.373995	0.730017	-0.0532069	0.954674	ENSRNOG00000060927	NA
AABR07058124.4		15.3546	0.65395	0.462357	0.413221	NA	0.52347	0.540618	ENSRNOG00000055178	NA
AABR07058464.1		274.029	-0.49971	0.326396	-0.679991	0.2365	-0.529963	0.244324	ENSRNOG00000052981	NA
AABR07058479.1		21.4515	-0.369586	0.633094	-0.476214	NA	-0.369651	0.598018	ENSRNOG00000047414	NA
AABR07058656.1		22.9854	0.546107	0.416445	0.128692	NA	0.66826	0.233178	ENSRNOG00000053803	NA
AABR07058678.1		7.46027	1.24533	NA	0.887008	NA	1.65936	NA	ENSRNOG00000051808	NA
AABR07058795.1		5.21623	0.327936	NA	0.636565	NA	0.440634	NA	ENSRNOG00000045691	NA
AABR07058831.1		8.35527	0.308623	NA	0.556182	NA	0.671205	NA	ENSRNOG00000002475	500923
AABR07058884.1		2.71034	-1.42309	NA	-0.13819	NA	-0.503874	NA	ENSRNOG00000056338	NA
AABR07058884.2		81.761	0.0574692	0.924621	-0.0614926	0.946657	0.125951	0.807512	ENSRNOG00000057943	NA
AABR07058886.1		279.42	0.0964189	0.753312	-0.0758553	0.872339	0.104661	0.702764	ENSRNOG00000055307	NA
AABR07058914.1		18.5146	0.181869	0.838681	0.0144164	NA	0.0585647	0.951032	ENSRNOG00000032026	NA
AABR07058985.2		22.0906	0.127724	0.890812	-0.433881	NA	0.167653	0.843728	ENSRNOG00000059271	NA
AABR07059159.1		10.1834	-0.167219	NA	-0.7103	NA	0.553901	0.570745	ENSRNOG00000061925	100910079
AABR07059198.1		105.473	0.256099	0.643544	0.243064	0.765852	0.209411	0.693924	ENSRNOG00000040214	NA
AABR07059632.3		21.9152	0.0289608	0.976473	0.141477	NA	-0.024386	0.980889	ENSRNOG00000061046	NA
AABR07059891.1		270.357	-0.179409	0.38274	-0.089166	0.80449	-0.117776	0.576796	ENSRNOG00000060069	NA
AABR07060133.1		8.91108	0.51607	NA	0.427789	NA	0.819036	0.462962	ENSRNOG00000054990	NA
AABR07060165.1		2.66092	0.554092	NA	0.194418	NA	-0.0379995	NA	ENSRNOG00000048544	NA
AABR07060291.1		10.184	-0.601254	NA	-0.907162	NA	-0.887924	0.263147	ENSRNOG00000053744	NA
AABR07060522.1		104.597	-0.193029	0.577538	-0.173263	0.737585	-0.289147	0.29629	ENSRNOG00000036459	NA
AABR07060862.1		9.13307	-0.437204	NA	0.148809	NA	-0.393408	0.743245	ENSRNOG00000053679	NA
AABR07060872.1		36.1824	-1.04749	0.310701	-0.312748	0.879445	-0.259035	0.844319	ENSRNOG00000049829	NA
AABR07060920.1		2.24809	-0.409572	NA	-1.13911	NA	-1.91103	NA	ENSRNOG00000054587	NA
AABR07061382.2		294.734	0.135064	0.685308	-0.169789	0.712615	0.114877	0.715823	ENSRNOG00000054709	NA
AABR07061448.2		36.8575	0.353394	0.619561	0.532097	0.527527	0.90577	0.0497427	ENSRNOG00000059421	NA
AABR07061825.1		43.7744	-0.335405	0.608113	-0.0847927	0.943057	0.0659897	0.930336	ENSRNOG00000059964	NA
AABR07061902.1		276.6	0.286761	0.176562	0.024847	0.965091	0.30342	0.113936	ENSRNOG00000000021	NA
AABR07062154.1		74.8479	0.241871	0.625866	-0.473855	0.393981	0.372764	0.340159	ENSRNOG00000061420	NA
AABR07062157.1		55.265	-0.328547	0.474954	-0.0406532	0.968325	-0.181931	0.703367	ENSRNOG00000057273	NA
AABR07062344.2		11.7737	0.375766	NA	0.189273	NA	-0.28347	0.80163	ENSRNOG00000059558	NA
AABR07062512.1		858.401	-0.126608	0.615033	-0.184871	0.544318	-0.106359	0.656005	ENSRNOG00000053339	NA
AABR07062766.1		47.9267	-0.0656382	0.927059	0.388305	0.572809	-0.0747627	0.911857	ENSRNOG00000051824	NA
AABR07062799.2		92.0155	-0.0473745	0.930731	-0.0915692	0.905543	0.0155769	0.978057	ENSRNOG00000060463	NA
AABR07063082.1		476.845	-0.936971	1.83613e-10	-0.154031	0.65633	-1.0536	1.3312e-13	ENSRNOG00000031342	NA
AABR07063829.1		48.6797	0.249077	0.68046	-0.179713	0.854579	0.237196	0.669812	ENSRNOG00000043366	NA
AABR07063855.1		195.369	-0.0307312	0.923408	-0.186391	0.559533	0.00460896	0.989323	ENSRNOG00000011040	680142
AABR07064011.1		7.14805	0.747369	NA	0.859042	NA	1.74829	NA	ENSRNOG00000047769	NA
AABR07064349.1		3.06284	0.381446	NA	-0.495134	NA	1.15532	NA	ENSRNOG00000008225	NA
AABR07064349.2		8.16391	-0.611541	NA	-0.41137	NA	-1.14847	NA	ENSRNOG00000036504	NA
AABR07064747.1		98.838	-0.756981	0.0355611	-0.176193	0.825241	-1.01422	0.00151571	ENSRNOG00000058139	NA
AABR07064810.1		4.75063	-0.175769	NA	-0.211624	NA	0.486614	NA	ENSRNOG00000033058	108351255
AABR07064878.1		420.639	-0.0815164	0.889312	-0.157182	0.842462	-0.137203	0.789706	ENSRNOG00000061968	NA
AABR07065091.1		3.92634	0.545042	NA	0.259462	NA	0.576567	NA	ENSRNOG00000057609	NA
AABR07065124.1		7.43606	-1.54961	NA	-0.419716	NA	-1.31288	NA	ENSRNOG00000055422	NA
AABR07065135.1		156.803	-0.358149	0.406751	-0.54054	0.252205	-0.869142	0.00424689	ENSRNOG00000057319	NA
AABR07065364.1		4.02441	-0.45087	NA	0.1475	NA	0.0100345	NA	ENSRNOG00000061184	NA
AABR07065406.1		70.0574	0.212023	0.610888	-0.252758	0.668814	0.026839	0.959395	ENSRNOG00000005718	100911956
AABR07065420.1		61.5216	-0.197874	0.68733	-0.178366	0.805394	-0.194582	0.665431	ENSRNOG00000055661	314407
AABR07065598.1		4.57919	-0.117028	NA	-0.736896	NA	0.685527	NA	ENSRNOG00000012677	NA
AABR07065617.1		26.868	-0.0866119	0.921448	-0.191236	0.872578	-0.443322	0.475723	ENSRNOG00000057370	NA
AABR07066510.1		2.60904	-0.44996	NA	-0.484825	NA	-1.52362	NA	ENSRNOG00000049123	NA
AABR07066529.1		144.203	0.00129706	0.99762	-0.135639	0.80029	-0.0913597	0.804715	ENSRNOG00000048462	NA
AABR07066529.3		33.6281	1.35412	0.0208595	0.839102	0.370435	1.86507	0.000210665	ENSRNOG00000056941	NA
AABR07066826.1		26.8106	0.153527	0.868858	-0.350521	0.772805	0.247025	0.757264	ENSRNOG00000039790	NA
AABR07067267.1		1099.67	0.047777	0.846195	0.0954205	0.768575	0.103198	0.604888	ENSRNOG00000011124	NA
AABR07067401.1		20.5488	-0.234602	0.801193	0.0611312	NA	-0.230005	0.791473	ENSRNOG00000052359	NA
AABR07067600.1		3.98699	0.507622	NA	0.246442	NA	0.205984	NA	ENSRNOG00000028330	NA
AABR07067762.1		34.6975	-0.0505513	0.9615	-0.0894266	0.951551	-0.113101	0.904745	ENSRNOG00000055383	NA
AABR07068042.1		7.42542	1.49562	NA	0.695807	NA	2.51598	NA	ENSRNOG00000037894	NA
AABR07068084.2		8.64877	0.525011	NA	-0.0749833	NA	0.398585	NA	ENSRNOG00000041490	NA
AABR07068127.1		237.934	-0.0828551	0.861121	-0.275774	0.601501	-0.229824	0.524385	ENSRNOG00000025970	102551819
AABR07068214.1		120.983	-0.18161	0.748564	-0.254807	0.738116	-0.0600532	0.922313	ENSRNOG00000061442	NA
AABR07068285.2		11.9693	-0.536868	NA	0.327372	NA	0.546952	0.557494	ENSRNOG00000061524	103693239
AABR07068327.1		26.82	0.125862	0.886287	-0.153703	0.910388	-0.173697	0.829397	ENSRNOG00000052493	NA
AABR07068341.1		137.784	0.101929	0.777912	0.0139799	0.983641	0.04555	0.905547	ENSRNOG00000059110	NA
AABR07068351.1		78.0294	0.461285	0.382362	0.00327014	0.997228	0.257591	0.656005	ENSRNOG00000051640	NA
AABR07068850.1		11.1005	0.474171	NA	0.479591	NA	0.519182	0.649498	ENSRNOG00000049610	NA
AABR07068852.1		5.02437	-0.762812	NA	-1.62563	NA	-1.83039	NA	ENSRNOG00000053409	NA
AABR07069227.1		130.225	0.141632	0.738802	-0.359638	0.416756	0.127961	0.745416	ENSRNOG00000051989	NA
AABR07069454.1		106.805	-0.107249	0.785149	-0.229473	0.61916	-0.0492769	0.905302	ENSRNOG00000059163	NA
AABR07069473.1		185.481	-0.0621104	0.857079	-0.14091	0.753783	0.0379232	0.914912	ENSRNOG00000056108	315484
AABR07069791.3		2.93905	1.34009	NA	0.856319	NA	-1.05882	NA	ENSRNOG00000056347	NA
AABR07070043.1		54.3994	-0.403926	0.387203	0.137458	0.872339	-0.2966	0.518237	ENSRNOG00000050630	108351683
AABR07070238.1		9.68901	0.36804	NA	0.505942	NA	0.239123	0.854988	ENSRNOG00000022382	NA
AABR07070270.1		19.6419	-0.262381	0.805744	0.190073	NA	0.198713	0.843717	ENSRNOG00000055900	NA
AABR07070355.1		4.28321	-0.0973637	NA	-1.23043	NA	-0.371582	NA	ENSRNOG00000052489	NA
AABR07070357.1		11.7823	0.505492	NA	0.21701	NA	0.650432	0.515788	ENSRNOG00000048851	NA
AABR07070441.1		533.614	-0.502163	0.0107456	-0.224023	0.530447	-0.24982	0.275524	ENSRNOG00000051744	NA
AABR07071000.1		4.57809	0.599899	NA	0.458122	NA	0.617188	NA	ENSRNOG00000051416	NA
AABR07071208.2		206.807	0.194114	0.689627	0.257695	0.693145	0.240222	0.567284	ENSRNOG00000060605	NA
AABR07071395.1		178.868	0.364759	0.279161	0.0501943	0.948059	0.205752	0.580098	ENSRNOG00000052395	NA
AABR07071661.1		27.3683	-0.191748	0.827867	-0.168133	0.90477	0.0176174	0.986153	ENSRNOG00000053820	681381
AABR07071697.1		12.3046	0.153747	NA	-0.277909	NA	-0.182944	0.871413	ENSRNOG00000059784	680933
AABR07071813.1		15.1829	1.19388	0.0610369	-0.326831	NA	0.819093	0.23422	ENSRNOG00000052222	NA
AABR07071876.1		45.4695	0.985511	0.107339	0.741286	0.418338	1.26991	0.0155083	ENSRNOG00000017306	NA
AABR07071886.1		6.41926	0.127445	NA	0.462187	NA	0.490057	NA	ENSRNOG00000061682	NA
AABR07071898.1		66.2081	-0.335558	0.531927	-0.0419696	0.971703	-0.629353	0.114674	ENSRNOG00000056095	NA
AABR07071966.1		43.6467	0.0988619	0.869794	-0.0301901	0.977871	-0.478652	0.239505	ENSRNOG00000043180	NA
AABR07072078.2		6.85567	0.253552	NA	0.417982	NA	0.375272	NA	ENSRNOG00000047978	NA
AABR07072207.1		17.3838	0.117737	0.903417	-0.152722	NA	0.167092	0.846777	ENSRNOG00000011155	NA
AABR07072414.1		11.5213	0.0139093	NA	0.617671	NA	0.628717	0.63227	ENSRNOG00000054929	NA
AABR07072593.1		76.8801	-0.272287	0.489036	-0.0675539	0.929035	-0.231014	0.527646	ENSRNOG00000056718	NA
AABR07072639.2		3.10847	-0.956023	NA	-0.316046	NA	0.537689	NA	ENSRNOG00000054284	NA
AABR07073038.1		3976.51	0.0225787	0.924452	0.117629	0.645674	0.00568146	0.983088	ENSRNOG00000017708	500242
AABR07073038.2		76.1933	-0.173309	0.716986	0.0593553	0.943057	0.0949304	0.844474	ENSRNOG00000059100	NA
AABR07073181.1		6430.46	0.0136024	0.981877	-0.0874009	0.912066	-0.19986	0.623744	ENSRNOG00000021437	NA
AABR07073186.1		61.5273	0.133528	0.79707	0.00290714	0.997228	0.0296357	0.959395	ENSRNOG00000045586	NA
AABR07073270.1		23.1647	-0.176211	0.840126	-0.372906	NA	-0.00902287	0.99385	ENSRNOG00000060788	NA
Aacs	acetoacetyl-CoA synthetase [Source:RGD Symbol;Acc:708522]	467.057	0.22422	0.296277	-0.126737	0.7409	0.0298928	0.922868	ENSRNOG00000000967	65984
Aadat	aminoadipate aminotransferase [Source:RGD Symbol;Acc:2948]	5.46105	-0.426217	NA	-0.0809522	NA	-0.0266077	NA	ENSRNOG00000011861	29416
Aaed1	AhpC/TSA antioxidant enzyme domain containing 1 [Source:RGD Symbol;Acc:1589650]	234.249	-0.031015	0.932734	0.0346135	0.948766	-0.0205119	0.95293	ENSRNOG00000018886	498685
Aagab	alpha- and gamma-adaptin binding protein [Source:RGD Symbol;Acc:621601]	326.955	-0.0582577	0.816638	-0.186137	0.466983	-0.216215	0.185584	ENSRNOG00000008424	171435
Aak1	AP2 associated kinase 1 [Source:RGD Symbol;Acc:1305520]	635.216	0.517166	0.227719	-0.00333156	0.997228	0.67284	0.0651267	ENSRNOG00000018317	500244
Aamdc	adipogenesis associated, Mth938 domain containing [Source:RGD Symbol;Acc:1561459]	139.037	-0.302403	0.339213	-0.0257164	0.972568	-0.468061	0.0641266	ENSRNOG00000012584	361606
Aamp	angio-associated, migratory cell protein [Source:RGD Symbol;Acc:1306281]	3816.73	-0.00328017	0.989039	0.140263	0.534709	-0.0678179	0.713416	ENSRNOG00000014399	301512
Aar2	AAR2 splicing factor homolog [Source:RGD Symbol;Acc:1311066]	1062.27	0.090492	0.675574	-0.00958289	0.982271	0.0435672	0.847989	ENSRNOG00000020086	296312
Aars	alanyl-tRNA synthetase [Source:RGD Symbol;Acc:1304832]	4231.41	0.14517	0.161752	0.0632003	0.753783	0.209815	0.0152836	ENSRNOG00000018404	292023
Aars2	alanyl-tRNA synthetase 2, mitochondrial [Source:RGD Symbol;Acc:1310617]	292.665	0.0541938	0.840944	0.103754	0.768795	0.0316596	0.909764	ENSRNOG00000025808	301254
Aarsd1	alanyl-tRNA synthetase domain containing 1 [Source:RGD Symbol;Acc:1561650]	839.861	0.014589	0.95256	0.0325428	0.926477	0.0150057	0.948749	ENSRNOG00000020658	619440
Aasdh	aminoadipate-semialdehyde dehydrogenase [Source:RGD Symbol;Acc:1311135]	367.428	-0.269887	0.458893	-0.191737	0.741857	-0.377525	0.196368	ENSRNOG00000002137	364136
Aasdhppt	aminoadipate-semialdehyde dehydrogenase-phosphopantetheinyl transferase [Source:RGD Symbol;Acc:1311360]	429.925	-0.0901922	0.680757	-0.148877	0.570293	0.0767952	0.707656	ENSRNOG00000005795	300328
Aass	aminoadipate-semialdehyde synthase [Source:RGD Symbol;Acc:1310811]	7.62686	-0.573993	NA	-0.290501	NA	-0.887538	NA	ENSRNOG00000039494	296925
Aatf	apoptosis antagonizing transcription factor [Source:RGD Symbol;Acc:620685]	124.347	0.262948	0.347524	0.143651	0.768795	-0.0412555	0.916439	ENSRNOG00000002778	114512
Aatk	apoptosis-associated tyrosine kinase [Source:RGD Symbol;Acc:1590980]	15.8887	-0.651512	0.510935	0.247555	NA	-0.311562	0.765626	ENSRNOG00000004392	690853
Abca1	ATP binding cassette subfamily A member 1 [Source:RGD Symbol;Acc:631344]	1218.9	-0.157159	0.680203	-0.0613271	0.925812	0.0579435	0.889293	ENSRNOG00000018126	313210
Abca16	ATP-binding cassette, subfamily A (ABC1), member 16 [Source:RGD Symbol;Acc:1563534]	6.97235	-0.702764	NA	-0.970397	NA	-1.29576	NA	ENSRNOG00000015783	293444
Abca2	ATP binding cassette subfamily A member 2 [Source:RGD Symbol;Acc:620238]	3452.28	-0.0131829	0.946535	0.020224	0.943802	-0.0391334	0.811749	ENSRNOG00000014268	79248
Abca3	ATP binding cassette subfamily A member 3 [Source:RGD Symbol;Acc:1307174]	3263.32	-0.077908	0.592424	-0.145407	0.335179	-0.275433	0.0021297	ENSRNOG00000050057	302973
Abca4	ATP binding cassette subfamily A member 4 [Source:RGD Symbol;Acc:1309445]	194.286	0.211304	0.671395	0.0262289	0.980555	0.105575	0.841232	ENSRNOG00000012892	310836
Abca5	ATP binding cassette subfamily A member 5 [Source:RGD Symbol;Acc:628661]	60.4045	0.359058	0.547857	0.371385	0.657411	0.329961	0.546525	ENSRNOG00000004378	286970
Abca7	ATP binding cassette subfamily A member 7 [Source:RGD Symbol;Acc:1303134]	4398.11	0.0751162	0.512012	0.110748	0.402493	0.147575	0.0768135	ENSRNOG00000012939	299609
Abca8	ATP binding cassette subfamily A member 8 [Source:RGD Symbol;Acc:1307069]	18.2744	-0.636867	0.619734	0.0951203	NA	-0.208351	0.883188	ENSRNOG00000004040	303637
Abca8a	ATP-binding cassette, subfamily A (ABC1), member 8a [Source:RGD Symbol;Acc:1307333]	29.1238	-1.23908	0.0251866	-0.0601615	0.96927	-0.482303	0.458738	ENSRNOG00000004147	303638
Abca9	ATP binding cassette subfamily A member 9 [Source:RGD Symbol;Acc:1305931]	34.2764	-0.270026	0.80461	0.711684	0.528753	0.140493	0.900393	ENSRNOG00000059326	287788
Abcb10	ATP binding cassette subfamily B member 10 [Source:RGD Symbol;Acc:1311222]	739.674	0.0229479	0.93116	0.0369198	0.921822	-0.12291	0.497175	ENSRNOG00000017993	361439
Abcb1a	ATP binding cassette subfamily B member 1A [Source:RGD Symbol;Acc:619951]	74684.7	-0.00592513	0.979668	0.047231	0.868823	0.013757	0.947012	ENSRNOG00000008012	170913
Abcb6	ATP-binding cassette, subfamily B (MDR/TAP), member 6 [Source:RGD Symbol;Acc:71077]	735.766	-0.0817225	0.738802	0.0616506	0.870333	-0.0501364	0.839541	ENSRNOG00000018697	140669
Abcb7	ATP binding cassette subfamily B member 7 [Source:RGD Symbol;Acc:1303086]	241.301	-0.4196	0.103975	-0.3814	0.262594	-0.38458	0.116554	ENSRNOG00000002790	302395
Abcb8	ATP binding cassette subfamily B member 8 [Source:RGD Symbol;Acc:1307655]	617.443	-0.039991	0.844083	-0.0049491	0.990172	-0.0773988	0.648112	ENSRNOG00000008557	362302
Abcb9	ATP binding cassette subfamily B member 9 [Source:RGD Symbol;Acc:620254]	340.308	0.665481	0.0012875	0.208115	0.6394	0.617028	0.00223114	ENSRNOG00000001082	63886
Abcc1	ATP binding cassette subfamily C member 1 [Source:RGD Symbol;Acc:3112]	1290.37	0.164848	0.600399	0.07184	0.900543	0.289686	0.220512	ENSRNOG00000022305	24565
Abcc10	ATP binding cassette subfamily C member 10 [Source:RGD Symbol;Acc:1306696]	374.428	-0.366736	0.107151	0.109337	0.816008	-0.381632	0.0684824	ENSRNOG00000018863	316231
Abcc2	ATP binding cassette subfamily C member 2 [Source:RGD Symbol;Acc:2366]	29.1657	-0.394284	0.556905	-0.714637	0.322626	-0.429722	0.464922	ENSRNOG00000046727	25303
Abcc3	ATP binding cassette subfamily C member 3 [Source:RGD Symbol;Acc:71101]	50.484	-0.264447	0.705862	-0.338419	0.723896	-0.318162	0.604888	ENSRNOG00000002948	140668
Abcc4	ATP binding cassette subfamily C member 4 [Source:RGD Symbol;Acc:620266]	14370.7	0.0752789	0.805821	-0.180203	0.60497	-0.144936	0.549909	ENSRNOG00000010064	170924
Abcc5	ATP binding cassette subfamily C member 5 [Source:RGD Symbol;Acc:70913]	5180.14	0.132181	0.24519	0.218666	0.050611	0.0375102	0.80163	ENSRNOG00000029178	116721
Abcc6	ATP binding cassette subfamily C member 6 [Source:RGD Symbol;Acc:620268]	5460.45	0.0228986	0.921395	0.0700285	0.808843	0.0538141	0.78361	ENSRNOG00000028781	81642
Abcc8	ATP binding cassette subfamily C member 8 [Source:RGD Symbol;Acc:3786]	4.9592	1.51218	NA	1.83571	NA	2.15832	NA	ENSRNOG00000021130	25559
Abcc9	ATP binding cassette subfamily C member 9 [Source:RGD Symbol;Acc:3787]	2405.99	-0.482799	0.58296	0.337638	0.805674	0.00523404	0.99709	ENSRNOG00000036960	25560
Abcd1	ATP binding cassette subfamily D member 1 [Source:RGD Symbol;Acc:1562128]	1156.63	-0.243899	0.0686414	-0.122932	0.605382	-0.302698	0.0104789	ENSRNOG00000056524	363516
Abcd2	ATP binding cassette subfamily D member 2 [Source:RGD Symbol;Acc:69244]	2.95378	-0.459194	NA	0.0168517	NA	-0.180003	NA	ENSRNOG00000015538	84356
Abcd3	ATP binding cassette subfamily D member 3 [Source:RGD Symbol;Acc:2007]	1431.07	-0.108364	0.409044	-0.0831689	0.686249	-0.149315	0.161463	ENSRNOG00000011929	25270
Abcd4	ATP binding cassette subfamily D member 4 [Source:RGD Symbol;Acc:1307273]	302.119	0.0652309	0.797302	-0.0797103	0.823913	-0.0103138	0.972638	ENSRNOG00000011964	299196
Abce1	ATP binding cassette subfamily E member 1 [Source:RGD Symbol;Acc:1305301]	1523.45	-0.101102	0.683353	-0.16909	0.567855	0.036016	0.896131	ENSRNOG00000018345	361390
Abcf1	ATP binding cassette subfamily F member 1 [Source:RGD Symbol;Acc:620286]	3268.07	-0.0341957	0.859557	0.0427414	0.883425	-0.0827263	0.589711	ENSRNOG00000000799	85493
Abcf2	ATP binding cassette subfamily F member 2 [Source:RGD Symbol;Acc:1304942]	1357.82	0.132647	0.244563	0.127114	0.409077	0.0581195	0.667977	ENSRNOG00000010609	311959
Abcf3	ATP binding cassette subfamily F member 3 [Source:RGD Symbol;Acc:1310468]	1967.41	-0.00246244	0.989095	0.0358413	0.89484	-0.00460986	0.982702	ENSRNOG00000001710	287982
Abcg1	ATP binding cassette subfamily G member 1 [Source:RGD Symbol;Acc:620294]	1007.93	-0.341838	0.216627	-0.0113288	0.987734	-0.187439	0.542165	ENSRNOG00000001158	85264
Abcg2	ATP-binding cassette, subfamily G (WHITE), member 2 [Source:RGD Symbol;Acc:631345]	25041.2	0.176639	0.475352	0.375142	0.0956111	0.237392	0.239394	ENSRNOG00000007041	312382
Abcg3l1	ATP-binding cassette, subfamily G (WHITE), member 3-like 1 [Source:RGD Symbol;Acc:1303294]	223.2	-0.325389	0.145648	-0.0595469	0.910388	-0.347637	0.0875458	ENSRNOG00000030216	289453
Abcg3l3	ATP-binding cassette, subfamily G (WHITE), member 3-like 3 [Source:RGD Symbol;Acc:1564709]	258.442	-0.204852	0.623886	-0.175729	0.777486	-0.27585	0.428906	ENSRNOG00000039890	305142
Abcg4	ATP binding cassette subfamily G member 4 [Source:RGD Symbol;Acc:1305840]	7.82593	-0.257463	NA	-0.429943	NA	-0.0820079	NA	ENSRNOG00000008862	300664
Abhd1	abhydrolase domain containing 1 [Source:RGD Symbol;Acc:1310988]	319.31	-0.0680901	0.816638	0.0838331	0.837585	-0.0181898	0.95309	ENSRNOG00000025689	313917
Abhd11	abhydrolase domain containing 11 [Source:RGD Symbol;Acc:1304681]	204.971	0.194808	0.532521	0.322956	0.329908	0.374955	0.0943806	ENSRNOG00000018910	360831
Abhd12	abhydrolase domain containing 12 [Source:RGD Symbol;Acc:1562570]	873.279	-0.129676	0.544733	0.0224309	0.958643	-0.236754	0.136076	ENSRNOG00000036934	499913
Abhd13	abhydrolase domain containing 13 [Source:RGD Symbol;Acc:1308317]	873.653	0.133626	0.511751	-0.0451165	0.909343	0.233735	0.125407	ENSRNOG00000014598	306630
Abhd14a	abhydrolase domain containing 14A [Source:RGD Symbol;Acc:1309721]	100.046	-0.534156	0.108499	-0.220372	0.729536	-0.384415	0.258041	ENSRNOG00000011936	300982
Abhd14b	abhydrolase domain containing 14b [Source:RGD Symbol;Acc:1359649]	964.095	-0.103113	0.533731	0.0500634	0.858956	-0.0965141	0.523101	ENSRNOG00000012073	300983
Abhd15	abhydrolase domain containing 15 [Source:RGD Symbol;Acc:1304598]	5.84648	1.25247	NA	0.396838	NA	1.30292	NA	ENSRNOG00000015002	303343
Abhd16a	abhydrolase domain containing 16A [Source:RGD Symbol;Acc:1303164]	1746.37	0.116351	0.555494	0.198807	0.343535	0.118308	0.498553	ENSRNOG00000056637	361796
Abhd17a	abhydrolase domain containing 17A [Source:RGD Symbol;Acc:1359682]	3222.03	0.0193353	0.963557	0.319933	0.329524	-0.191685	0.48419	ENSRNOG00000018212	299617
Abhd17b	abhydrolase domain containing 17B [Source:RGD Symbol;Acc:1305246]	288.149	0.0536617	0.865176	-0.0749931	0.868823	0.0981141	0.711819	ENSRNOG00000012514	309399
Abhd17c	abhydrolase domain containing 17C [Source:RGD Symbol;Acc:1308210]	2333.95	-0.0667606	0.763352	0.128579	0.620913	0.0310155	0.892556	ENSRNOG00000012683	361601
Abhd18	abhydrolase domain containing 18 [Source:RGD Symbol;Acc:1563987]	116.264	0.188452	0.63273	0.0548565	0.941815	0.0741129	0.864623	ENSRNOG00000013692	499602
Abhd2	abhydrolase domain containing 2 [Source:RGD Symbol;Acc:1311389]	15903.8	-0.0677288	0.867355	-0.279719	0.4918	-0.171157	0.587887	ENSRNOG00000017120	293050
Abhd3	abhydrolase domain containing 3 [Source:RGD Symbol;Acc:1310655]	47.1425	-0.394231	0.391086	-0.180542	0.82234	-0.535475	0.158319	ENSRNOG00000029370	291793
Abhd4	abhydrolase domain containing 4 [Source:RGD Symbol;Acc:1311858]	2604.27	-0.126579	0.309812	-0.0307515	0.909399	-0.18297	0.0709825	ENSRNOG00000009244	364380
Abhd5	abhydrolase domain containing 5 [Source:RGD Symbol;Acc:1303237]	1893.14	-0.199011	0.10044	0.0257429	0.932847	-0.203286	0.0700222	ENSRNOG00000000221	316122
Abhd6	abhydrolase domain containing 6 [Source:RGD Symbol;Acc:1359323]	689.691	0.0233824	0.920907	-0.167675	0.430602	0.103711	0.534181	ENSRNOG00000008167	305795
Abhd8	abhydrolase domain containing 8 [Source:RGD Symbol;Acc:1305693]	401.793	0.141604	0.735024	0.13754	0.81864	-0.114333	0.774236	ENSRNOG00000000054	306338
Abi1	abl-interactor 1 [Source:RGD Symbol;Acc:621008]	1967.4	-0.0824757	0.617296	-0.168594	0.313044	0.0354161	0.843521	ENSRNOG00000031325	79249
Abi2	abl-interactor 2 [Source:RGD Symbol;Acc:628771]	819.754	-0.0572981	0.839	-0.0277013	0.95194	-0.107806	0.648133	ENSRNOG00000017707	286928
Abi3	ABI family, member 3 [Source:RGD Symbol;Acc:1311794]	12.7969	-0.470994	NA	-0.724558	NA	-0.71232	0.44995	ENSRNOG00000005575	303476
Abi3bp	ABI family member 3 binding protein [Source:RGD Symbol;Acc:1562717]	127.187	0.0526842	0.935331	-0.075993	0.937508	-0.511324	0.175176	ENSRNOG00000001627	363767
Abl1	ABL proto-oncogene 1, non-receptor tyrosine kinase [Source:RGD Symbol;Acc:1584969]	140.86	-0.107473	0.785505	0.103259	0.856544	-0.0241078	0.955123	ENSRNOG00000047356	311860
Abl1	ABL proto-oncogene 1, non-receptor tyrosine kinase [Source:RGD Symbol;Acc:1584969]	7.06022	0.76236	NA	-0.480404	NA	0.366592	NA	ENSRNOG00000009371	311860
Abl2	ABL proto-oncogene 2, non-receptor tyrosine kinase [Source:RGD Symbol;Acc:1590898]	421.524	0.0780517	0.893754	-0.117526	0.890606	0.255124	0.55886	ENSRNOG00000004305	304883
Ablim1	actin-binding LIM protein 1 [Source:RGD Symbol;Acc:1565768]	24600.9	-0.315713	0.0336641	-0.0973591	0.763813	-0.440392	0.000648714	ENSRNOG00000046333	307989
Ablim2	actin binding LIM protein family, member 2 [Source:RGD Symbol;Acc:1303094]	24.594	0.364806	0.562683	-0.378513	0.698668	-0.0582708	0.941249	ENSRNOG00000007882	360958
Ablim3	actin binding LIM protein family, member 3 [Source:RGD Symbol;Acc:1565118]	65.4205	-0.269383	0.738802	0.515251	0.569311	0.117891	0.888321	ENSRNOG00000019365	307395
Abr	active BCR-related [Source:RGD Symbol;Acc:1306279]	2421.67	0.677769	0.00382423	0.218032	0.664413	0.915869	1.32447e-05	ENSRNOG00000056837	287537
Abracl	ABRA C-terminal like [Source:RGD Symbol;Acc:1583256]	297.823	-0.0472359	0.893763	-0.0906181	0.851972	-0.192374	0.441264	ENSRNOG00000051450	685045
Abt1	activator of basal transcription 1 [Source:RGD Symbol;Acc:1310785]	349.452	0.198643	0.269527	0.0925468	0.778278	0.12997	0.489537	ENSRNOG00000017585	306960
Abtb1	ankyrin repeat and BTB domain containing 1 [Source:RGD Symbol;Acc:1359363]	354.426	0.330211	0.0830068	0.257266	0.343535	0.382885	0.0239956	ENSRNOG00000015762	297432
Abtb2	ankyrin repeat and BTB domain containing 2 [Source:RGD Symbol;Acc:620724]	23.2879	1.18516	0.0710044	0.730721	0.51035	1.50037	0.00792022	ENSRNOG00000008510	171440
AC091336.1		8.1889	-0.702188	NA	0.21836	NA	-0.0752289	NA	ENSRNOG00000011234	690283
AC094053.1		56.8991	0.166952	0.728924	0.14668	0.837421	-0.0362914	0.947018	ENSRNOG00000030704	682402
AC094126.2		10.3123	-0.165898	NA	0.476063	NA	0.0799291	0.958314	ENSRNOG00000058247	NA
AC094212.1	triosephosphate isomerase [Source:RefSeq peptide;Acc:NP_001028244]	12.6469	-0.742642	NA	0.522679	NA	0.0418696	0.97754	ENSRNOG00000055222	NA
AC094636.1		6.5595	0.529705	NA	0.362126	NA	0.461984	NA	ENSRNOG00000059578	NA
AC094643.1		92.9064	0.181325	0.639405	0.0251848	0.97477	0.15236	0.679846	ENSRNOG00000049731	NA
AC094643.2		327.461	0.295169	0.158177	-0.0575551	0.909399	0.328072	0.0803511	ENSRNOG00000053040	NA
AC095390.1		30.1551	-0.22104	0.781007	-0.0347878	0.981499	-0.347695	0.598018	ENSRNOG00000052761	NA
AC095678.1		5.20875	-0.0565841	NA	0.626245	NA	-0.480859	NA	ENSRNOG00000041746	NA
AC095947.2		64.689	0.442674	0.459772	0.201111	0.851147	0.719561	0.111192	ENSRNOG00000049105	NA
AC096239.2		176.97	0.300457	0.285548	-0.217892	0.637712	0.34617	0.156174	ENSRNOG00000056474	NA
AC096239.3		72.2978	0.413437	0.3649	-0.198148	0.811243	0.288356	0.535724	ENSRNOG00000061301	NA
AC096601.1		86.3622	0.828551	0.0505111	0.599248	0.337625	0.856327	0.0298078	ENSRNOG00000024177	NA
AC096809.1		4.55888	1.35036	NA	0.161788	NA	1.13206	NA	ENSRNOG00000053699	NA
AC097153.2		7.30681	0.322453	NA	0.86717	NA	-0.304492	NA	ENSRNOG00000049523	NA
AC097183.2		23.3323	0.238891	0.776439	0.552416	0.534321	0.35341	0.607969	ENSRNOG00000058885	NA
AC097890.1		163.991	-0.0978003	0.805744	-0.0974112	0.868305	-0.188227	0.549422	ENSRNOG00000015772	498869
AC098459.1		25.2232	-0.657418	0.805343	-0.701062	0.856348	-1.31682	0.529147	ENSRNOG00000022738	688516
AC098563.1		45.6627	-0.366635	0.661954	0.31821	0.79094	0.113629	0.904745	ENSRNOG00000051917	NA
AC098622.2		8.92738	0.481728	NA	0.785714	NA	0.612675	0.576933	ENSRNOG00000051698	NA
AC098750.1		193.522	-0.271087	0.197639	-0.0971367	0.811241	-0.297686	0.112267	ENSRNOG00000053928	NA
AC098750.3		4.42446	-0.694525	NA	0.00628877	NA	-0.0338924	NA	ENSRNOG00000056073	NA
AC099104.1		7.45987	0.530771	NA	0.173145	NA	0.576295	NA	ENSRNOG00000045542	NA
AC099449.1		9.26693	-0.134601	NA	0.201856	NA	0.115207	0.939316	ENSRNOG00000056268	NA
AC105662.1		22.5201	0.465665	0.550991	-0.0137614	NA	0.271511	0.739273	ENSRNOG00000042062	NA
AC106225.1		20.1559	0.557854	0.54277	-0.232319	NA	0.480444	0.576982	ENSRNOG00000061557	NA
AC106292.2		3.61617	0.502681	NA	-0.411658	NA	1.21075	NA	ENSRNOG00000059017	NA
AC106663.2		105.989	-0.153362	0.801193	0.0791677	0.937903	-0.0868866	0.887676	ENSRNOG00000059859	NA
AC107096.2		17.0455	-0.159586	0.886875	0.363212	NA	-0.140685	0.896587	ENSRNOG00000058737	NA
AC109096.1		574.28	0.607372	0.323181	0.223741	0.850315	0.485357	0.422041	ENSRNOG00000046560	309161
AC109100.1		415.961	-0.0205517	0.953808	0.0542237	0.91557	-0.134986	0.602045	ENSRNOG00000036384	NA
AC109542.2		3.80771	0.571727	NA	0.536082	NA	0.252724	NA	ENSRNOG00000055622	NA
AC109942.1		3.74355	0.833038	NA	1.16121	NA	-0.733835	NA	ENSRNOG00000042851	NA
AC109958.1		587.805	0.116023	0.662754	-0.018277	0.972568	-0.0698939	0.799034	ENSRNOG00000021960	100910850
AC110351.2		4.77185	-0.753829	NA	-0.544683	NA	-0.389662	NA	ENSRNOG00000056126	NA
AC110862.1		3.5602	-0.116751	NA	0.128564	NA	0.342081	NA	ENSRNOG00000055129	NA
AC111287.1		5.69845	-0.0262975	NA	-2.06557	NA	0.10126	NA	ENSRNOG00000059841	NA
AC111319.3		8.24591	-0.128507	NA	-0.168772	NA	-0.740085	NA	ENSRNOG00000059489	NA
AC111413.1		9.9968	1.16775	NA	0.794457	NA	0.973075	0.384553	ENSRNOG00000047983	NA
AC111781.1		26.4149	0.548672	0.489872	0.116216	0.943057	0.742843	0.243314	ENSRNOG00000053126	NA
AC111831.2		46.3046	0.0637142	0.93116	0.0264751	0.982401	0.0406964	0.953601	ENSRNOG00000060905	NA
AC112093.1		2.62553	0.240096	NA	-0.207586	NA	0.631246	NA	ENSRNOG00000060743	NA
AC114343.1		154.808	-0.293087	0.523069	0.00367302	0.997228	-0.492313	0.159118	ENSRNOG00000051860	NA
AC114460.1		73.8012	0.29034	0.470191	-0.104991	0.893621	0.160195	0.70773	ENSRNOG00000025003	NA
AC115214.1		39.8849	0.314706	0.577673	0.499666	0.427875	0.321247	0.522886	ENSRNOG00000057588	NA
AC115415.1		4.37715	0.760687	NA	0.143799	NA	1.02694	NA	ENSRNOG00000053614	NA
AC117058.1		491.673	-0.0377096	0.887271	-0.116851	0.713835	-0.147925	0.429905	ENSRNOG00000045729	NA
AC117065.1		27.8371	-0.286402	0.690173	-0.436189	0.637712	-0.255689	0.70388	ENSRNOG00000052121	NA
AC117869.1		27.0924	-0.20278	0.790256	-0.145848	0.90477	-0.0988597	0.900393	ENSRNOG00000031439	498954
AC117889.1		7.21444	0.706801	NA	-0.0864613	NA	1.46484	NA	ENSRNOG00000053079	NA
AC118165.1		122.894	0.38088	0.2411	0.0637798	0.93312	0.527342	0.0486104	ENSRNOG00000032625	NA
AC119015.1		67.5115	0.0579101	0.920235	-0.0753263	0.930714	0.196795	0.652896	ENSRNOG00000027511	NA
AC119015.2		490.066	0.371512	0.0446564	-0.327446	0.188724	0.194797	0.364969	ENSRNOG00000059270	NA
AC119556.1		22.1583	-0.0370167	0.969375	-0.493232	NA	0.158539	0.839902	ENSRNOG00000060000	NA
AC120262.1		273.577	-0.148651	0.560228	-0.0578971	0.902754	-0.255718	0.185291	ENSRNOG00000056233	NA
AC120448.1		14.7251	0.340914	0.70134	-0.832742	NA	0.214893	0.813413	ENSRNOG00000057074	NA
AC120692.1		8.2613	0.863725	NA	0.0754563	NA	0.733758	NA	ENSRNOG00000047435	NA
AC120712.2		16.1834	1.29699	0.078023	0.781307	NA	1.39499	0.0365781	ENSRNOG00000059938	NA
AC120807.1		26.0991	-0.29157	0.770023	0.645216	0.535689	-0.693244	0.346553	ENSRNOG00000053946	NA
AC120949.1		8.41284	-0.0122604	NA	-0.636711	NA	-0.671228	NA	ENSRNOG00000043819	NA
AC121220.1		8.63727	-0.189443	NA	0.312224	NA	0.451141	NA	ENSRNOG00000058990	NA
AC121639.1		7.25381	0.46665	NA	0.130619	NA	1.96659	NA	ENSRNOG00000020538	NA
AC123095.1		24.9655	0.0125106	0.988786	-0.271339	0.795724	0.0112392	0.989942	ENSRNOG00000041608	NA
AC123213.1		4.37358	-0.217315	NA	0.0941391	NA	0.154655	NA	ENSRNOG00000048422	NA
AC123471.1		21.2652	-1.04614	0.0903596	-0.606477	NA	-0.577931	0.381537	ENSRNOG00000018377	103694314
AC124205.1		20.3843	0.0395244	0.972153	-0.145331	NA	0.241951	0.785777	ENSRNOG00000012595	NA
AC125982.1		16.7411	0.401008	0.684943	0.0323706	NA	0.209445	0.841927	ENSRNOG00000045580	NA
AC126148.1		191.36	0.00604599	0.988155	0.164278	0.69808	-0.0524793	0.877268	ENSRNOG00000057502	NA
AC126572.3		4.6116	-0.0125905	NA	1.21	NA	0.0555783	NA	ENSRNOG00000059466	NA
AC126581.1		6.08961	-0.180478	NA	-0.800324	NA	0.101701	NA	ENSRNOG00000058291	NA
AC126877.1		28.4076	0.153245	0.835816	-0.134876	0.910388	0.274298	0.651476	ENSRNOG00000046268	NA
AC127784.1		5.98305	-0.59677	NA	-0.548019	NA	-1.29759	NA	ENSRNOG00000059190	NA
AC128207.1		4.93041	-0.921073	NA	-0.839667	NA	-0.545869	NA	ENSRNOG00000028837	NA
AC128212.1		229.203	0.194462	0.571164	0.136146	0.801504	0.356334	0.158508	ENSRNOG00000054355	NA
AC128848.1		602.826	0.697158	0.00467478	0.656542	0.0225896	0.789925	0.000531065	ENSRNOG00000025764	NA
AC128986.1		37.8451	0.540552	0.353252	0.305094	0.763948	0.24012	0.722794	ENSRNOG00000061174	NA
AC129054.1	olfactory receptor Olr1366 [Source:RefSeq peptide;Acc:NP_001000980]	17.5433	0.134335	0.921019	0.522839	NA	1.20545	0.0980142	ENSRNOG00000039761	405335
AC129365.1		7.01446	-0.877999	NA	-0.612261	NA	-1.14161	NA	ENSRNOG00000061358	NA
AC129370.1		11.4393	-0.170541	NA	0.359004	NA	0.325466	0.752567	ENSRNOG00000051812	NA
AC130391.3		3.78313	-0.39142	NA	-1.00989	NA	0.603063	NA	ENSRNOG00000053025	NA
AC131360.1		223.118	-0.251811	0.421733	-0.294459	0.460369	-0.28538	0.294146	ENSRNOG00000039470	NA
AC131360.2		130.718	-0.125403	0.829625	-0.572825	0.258849	-0.511174	0.178081	ENSRNOG00000039472	NA
AC132752.2		4.89431	-0.569961	NA	-0.373845	NA	-0.316634	NA	ENSRNOG00000060837	NA
AC133265.1		35.3135	0.421949	0.512012	-0.240099	0.830593	0.345985	0.575707	ENSRNOG00000059203	NA
AC133270.1		6.42369	0.242375	NA	-0.021593	NA	0.0915528	NA	ENSRNOG00000031651	NA
AC135443.1		3756.81	0.151822	0.490512	0.264738	0.240388	0.0556583	0.826664	ENSRNOG00000045759	NA
AC135696.1	high mobility group box 1 (Hmgb1), mRNA [Source:RefSeq mRNA;Acc:NM_012963]	7.75948	0.659415	NA	-0.237738	NA	0.634847	NA	ENSRNOG00000058908	25459
AC135741.1		14.2593	-0.444197	0.634788	-0.131642	NA	0.137571	0.890647	ENSRNOG00000041170	NA
AC136661.1		7.12898	-0.153586	NA	0.314965	NA	-0.230256	NA	ENSRNOG00000037380	NA
AC140988.1		1.9784	0.457481	NA	-0.255528	NA	-0.296046	NA	ENSRNOG00000032900	100362432
AC141028.2		5.9742	-0.6888	NA	-0.441382	NA	-0.385002	NA	ENSRNOG00000052813	NA
AC141169.2		14.1379	-0.283093	0.794969	-0.319305	NA	-0.0419685	0.973168	ENSRNOG00000059041	NA
AC141526.2		6.47352	-0.0391721	NA	-0.464915	NA	-0.253155	NA	ENSRNOG00000060188	NA
AC141997.1		8.61656	-0.927171	NA	-1.13861	NA	-0.0302185	NA	ENSRNOG00000059136	NA
AC142154.1		8.7604	-0.532069	NA	-0.439135	NA	-0.261212	NA	ENSRNOG00000050758	499105
AC142180.1		20.5433	-0.192141	0.823413	-0.0299921	NA	0.0899628	0.918248	ENSRNOG00000043262	NA
AC142187.2		25.3366	-0.0112795	0.989083	-0.251762	0.811241	-0.547053	0.323915	ENSRNOG00000048648	NA
AC142458.1		4.9301	-0.265964	NA	0.769815	NA	0.337008	NA	ENSRNOG00000054641	NA
Acaa1b	acetyl-Coenzyme A acyltransferase 1B [Source:RGD Symbol;Acc:1562373]	520.696	0.188724	0.276143	0.169359	0.495483	0.15177	0.375388	ENSRNOG00000032908	501072
Acaa2	acetyl-CoA acyltransferase 2 [Source:RGD Symbol;Acc:620482]	2588.05	0.138699	0.680757	0.342832	0.29145	0.286619	0.245072	ENSRNOG00000013766	170465
Acaca	acetyl-CoA carboxylase alpha [Source:RGD Symbol;Acc:621248]	1191.79	-0.0210442	0.959713	-0.218394	0.581041	-0.14099	0.636292	ENSRNOG00000034013	60581
Acacb	acetyl-CoA carboxylase beta [Source:RGD Symbol;Acc:620500]	1142.32	-0.111373	0.614132	-0.0922071	0.778278	-0.0458561	0.847989	ENSRNOG00000000658	116719
Acad10	acyl-CoA dehydrogenase family, member 10 [Source:RGD Symbol;Acc:1310159]	182.338	-0.358468	0.408721	-0.116049	0.890837	-0.226914	0.615441	ENSRNOG00000037815	304500
Acad11	acyl-CoA dehydrogenase family, member 11 [Source:RGD Symbol;Acc:1306270]	395.31	-0.367198	0.00296455	-0.179621	0.378831	-0.488156	1.32436e-05	ENSRNOG00000010940	315973
Acad8	acyl-CoA dehydrogenase family, member 8 [Source:RGD Symbol;Acc:1564209]	343.542	0.0594582	0.820316	0.106787	0.756092	0.0241661	0.929558	ENSRNOG00000048164	367196
Acad9	acyl-CoA dehydrogenase family, member 9 [Source:RGD Symbol;Acc:727973]	1070.47	0.456459	0.0102021	0.517198	0.00667951	0.810536	6.87337e-08	ENSRNOG00000014178	294973
Acadl	acyl-CoA dehydrogenase, long chain [Source:RGD Symbol;Acc:2011]	1135.81	0.116393	0.505565	0.256508	0.102869	0.345861	0.00215109	ENSRNOG00000012966	25287
Acadm	acyl-CoA dehydrogenase, C-4 to C-12 straight chain [Source:RGD Symbol;Acc:2012]	7815.36	0.363247	5.11125e-05	0.211188	0.0956111	0.342863	9.06043e-05	ENSRNOG00000009845	24158
Acads	acyl-CoA dehydrogenase, C-2 to C-3 short chain [Source:RGD Symbol;Acc:620514]	622.447	0.381498	0.0332356	0.449552	0.0204488	0.289701	0.114132	ENSRNOG00000001177	64304
Acadsb	acyl-CoA dehydrogenase, short/branched chain [Source:RGD Symbol;Acc:2013]	275.764	-0.289687	0.319486	-0.243681	0.564764	-0.359316	0.144566	ENSRNOG00000020624	25618
Acadvl	acyl-CoA dehydrogenase, very long chain [Source:RGD Symbol;Acc:2014]	2797.97	0.050999	0.823863	0.216004	0.281725	0.0746808	0.707317	ENSRNOG00000018114	25363
Acap1	ArfGAP with coiled-coil, ankyrin repeat and PH domains 1 [Source:RGD Symbol;Acc:1305360]	12.3923	-0.838646	NA	-0.711883	NA	0.119711	0.915174	ENSRNOG00000015674	287443
Acap2	ArfGAP with coiled-coil, ankyrin repeat and PH domains 2 [Source:RGD Symbol;Acc:1562939]	2546.96	0.100114	0.775526	-0.0168961	0.980935	0.138929	0.641706	ENSRNOG00000001730	619382
Acap3	ArfGAP with coiled-coil, ankyrin repeat and PH domains 3 [Source:RGD Symbol;Acc:1310711]	1361.25	0.0916462	0.619847	0.177338	0.355395	0.200067	0.124472	ENSRNOG00000022307	313772
Acat1	acetyl-CoA acetyltransferase 1 [Source:RGD Symbol;Acc:2016]	957.905	-0.0969079	0.665659	-0.0354367	0.929485	-0.156998	0.375746	ENSRNOG00000007862	25014
Acat2	acetyl-CoA acetyltransferase 2 [Source:RGD Symbol;Acc:1359366]	283.299	-0.242703	0.401822	-0.337044	0.311633	-0.566515	0.00585287	ENSRNOG00000019189	308100
Acat2l1	acetyl-CoA acetyltransferase 2-like 1 [Source:RGD Symbol;Acc:1562948]	104.11	-0.332464	0.279161	-0.44345	0.206989	-0.615766	0.0100843	ENSRNOG00000013975	365096
Acbd3	acyl-CoA binding domain containing 3 [Source:RGD Symbol;Acc:727851]	1655.81	0.0758627	0.644181	-0.0354799	0.90477	0.117166	0.372078	ENSRNOG00000003185	289312
Acbd4	acyl-CoA binding domain containing 4 [Source:RGD Symbol;Acc:1308404]	736.106	-0.0968778	0.704085	0.0954193	0.796293	-0.130145	0.545189	ENSRNOG00000003108	303577
Acbd5	acyl-CoA binding domain containing 5 [Source:RGD Symbol;Acc:1309411]	630.357	-0.0362304	0.881594	-0.0267492	0.943802	-0.12697	0.467985	ENSRNOG00000017642	307170
Acbd6	acyl-CoA binding domain containing 6 [Source:RGD Symbol;Acc:1305030]	620.91	-0.113224	0.624279	0.0365362	0.931165	-0.139299	0.478176	ENSRNOG00000003550	289125
Acbd7	acyl-CoA binding domain containing 7 [Source:RGD Symbol;Acc:1564164]	2.23609	0.514983	NA	0.469985	NA	0.633824	NA	ENSRNOG00000016480	361277
Accs	1-aminocyclopropane-1-carboxylate synthase homolog [Source:RGD Symbol;Acc:1309314]	50.8203	-0.302402	0.555494	-0.348636	0.607114	-0.311903	0.488523	ENSRNOG00000009199	311218
Acd	ACD, shelterin complex subunit and telomerase recruitment factor [Source:RGD Symbol;Acc:1565053]	644.44	-0.011616	0.963735	-0.171095	0.432354	-0.176024	0.233659	ENSRNOG00000038973	307798
Ace	angiotensin I converting enzyme [Source:RGD Symbol;Acc:2493]	4908.21	0.157032	0.347431	-0.0494879	0.883425	0.107842	0.527011	ENSRNOG00000062101	24310
Ace2	angiotensin I converting enzyme 2 [Source:RGD Symbol;Acc:728890]	334.377	-0.456044	0.579015	0.249084	0.856277	-0.129484	0.892822	ENSRNOG00000031665	302668
ACEA_U3	ACEA small nucleolar RNA U3 [Source:RFAM;Acc:RF01848]	4.63837	-0.465617	NA	0.587687	NA	0.778658	NA	ENSRNOG00000059255	NA
Acer2	alkaline ceramidase 2 [Source:RGD Symbol;Acc:1304629]	63105.5	0.851003	3.88773e-09	0.172957	0.595283	0.695923	1.55041e-06	ENSRNOG00000007637	313339
Acer3	alkaline ceramidase 3 [Source:RGD Symbol;Acc:1561254]	237.569	0.028883	0.942897	-0.129776	0.784635	0.19906	0.450178	ENSRNOG00000036866	499210
Ache	acetylcholinesterase [Source:RGD Symbol;Acc:69313]	24.372	-0.0723872	0.936537	0.256495	0.809269	0.000451749	0.999678	ENSRNOG00000050841	83817
Acin1	apoptotic chromatin condensation inducer 1 [Source:RGD Symbol;Acc:1311945]	6364.71	0.233715	0.0347822	0.0846226	0.711362	0.24097	0.0203528	ENSRNOG00000013533	305884
Ackr3	atypical chemokine receptor 3 [Source:RGD Symbol;Acc:620601]	4691.04	0.369369	0.0531961	0.616277	0.000537408	0.508339	0.0021229	ENSRNOG00000019622	84348
Ackr4	atypical chemokine receptor 4 [Source:RGD Symbol;Acc:1596453]	8.94402	0.394622	NA	0.467349	NA	0.699777	0.504879	ENSRNOG00000011478	685243
Acly	ATP citrate lyase [Source:RGD Symbol;Acc:2018]	4704.33	0.0966018	0.550991	-0.037677	0.901692	-0.013137	0.947898	ENSRNOG00000016924	24159
Aco1	aconitase 1 [Source:RGD Symbol;Acc:2019]	917.079	-0.339668	0.0333393	-0.0264698	0.951278	-0.392146	0.00693241	ENSRNOG00000005849	50655
Aco2	aconitase 2 [Source:RGD Symbol;Acc:621360]	6847.87	0.0956088	0.355071	0.0961869	0.495787	0.028253	0.827501	ENSRNOG00000024128	79250
Acot13	acyl-CoA thioesterase 13 [Source:RGD Symbol;Acc:1306513]	72.4893	-0.426068	0.276143	-0.031019	0.973859	-0.412103	0.253809	ENSRNOG00000018415	291135
Acot2	acyl-CoA thioesterase 2 [Source:RGD Symbol;Acc:621055]	371.81	0.138627	0.608985	0.516834	0.00585282	0.0493966	0.870099	ENSRNOG00000010134	192272
Acot3	acyl-CoA thioesterase 3 [Source:RGD Symbol;Acc:1564089]	350.344	0.420158	0.0674678	-0.039843	0.947016	0.403104	0.0641266	ENSRNOG00000053460	314304
Acot7	acyl-CoA thioesterase 7 [Source:RGD Symbol;Acc:628856]	343.737	-0.330307	0.120189	-0.020272	0.972345	-0.264854	0.208913	ENSRNOG00000010580	26759
Acot8	acyl-CoA thioesterase 8 [Source:RGD Symbol;Acc:70368]	270.958	0.118955	0.691792	0.0925288	0.84217	-0.0181893	0.959716	ENSRNOG00000015187	170588
Acot9	acyl-CoA thioesterase 9 [Source:RGD Symbol;Acc:1359188]	1191.95	-0.0543354	0.845111	-0.0813025	0.833426	-0.0175224	0.95266	ENSRNOG00000003782	302640
Acox1	acyl-CoA oxidase 1 [Source:RGD Symbol;Acc:619757]	6244.48	0.246967	0.0681795	0.0519192	0.869033	0.265786	0.032027	ENSRNOG00000008755	50681
Acox3	acyl-CoA oxidase 3, pristanoyl [Source:RGD Symbol;Acc:69245]	1289.27	0.0383617	0.854807	-0.0128461	0.972568	0.0113662	0.959951	ENSRNOG00000008474	83522
Acp1	acid phosphatase 1, soluble [Source:RGD Symbol;Acc:2020]	184.693	-0.192694	0.552167	-0.0613997	0.918454	0.031394	0.935944	ENSRNOG00000005260	24161
Acp2	acid phosphatase 2, lysosomal [Source:RGD Symbol;Acc:2021]	562.879	-0.0199864	0.943717	0.0286669	0.944087	-0.0243678	0.925929	ENSRNOG00000013594	24162
Acp5	acid phosphatase 5, tartrate resistant [Source:RGD Symbol;Acc:2022]	46.9941	-0.166269	0.829299	-0.669694	0.356014	-0.822819	0.0905399	ENSRNOG00000046261	25732
Acp6	acid phosphatase 6, lysophosphatidic [Source:RGD Symbol;Acc:1306336]	273.192	-0.184788	0.492455	0.291562	0.306058	-0.113208	0.682915	ENSRNOG00000017494	295305
Acp7	acid phosphatase 7, tartrate resistant [Source:RGD Symbol;Acc:1585399]	31.1628	0.146271	0.850055	-0.165032	0.891044	-0.0615922	0.939403	ENSRNOG00000047901	687403
Acr	acrosin [Source:RGD Symbol;Acc:2024]	10.3539	0.810316	NA	0.670454	NA	1.60257	0.0342386	ENSRNOG00000029762	24163
Acrbp	acrosin binding protein [Source:RGD Symbol;Acc:1564880]	86.4432	0.264176	0.562087	-0.103874	0.90477	0.213176	0.628811	ENSRNOG00000017399	500316
Acsbg1	acyl-CoA synthetase bubblegum family member 1 [Source:RGD Symbol;Acc:708557]	6.92053	0.382319	NA	0.922659	NA	0.150278	NA	ENSRNOG00000011381	171410
Acsf2	acyl-CoA synthetase family member 2 [Source:RGD Symbol;Acc:1562656]	1673.17	-0.140006	0.323966	0.0828128	0.730106	-0.245266	0.023939	ENSRNOG00000003330	619561
Acsf3	acyl-CoA synthetase family member 3 [Source:RGD Symbol;Acc:1586037]	249.497	-0.0767782	0.807417	-0.122287	0.769587	-0.178207	0.455768	ENSRNOG00000015077	498962
Acsl1	acyl-CoA synthetase long-chain family member 1 [Source:RGD Symbol;Acc:2015]	1113.39	-0.302242	0.0170234	0.0365448	0.914886	-0.35284	0.00227933	ENSRNOG00000010633	25288
Acsl3	acyl-CoA synthetase long-chain family member 3 [Source:RGD Symbol;Acc:70552]	1661.36	-0.356355	0.00976532	0.076228	0.81183	-0.411913	0.00115019	ENSRNOG00000014718	114024
Acsl4	acyl-CoA synthetase long-chain family member 4 [Source:RGD Symbol;Acc:69401]	755.144	-0.0997287	0.744496	-0.295343	0.301921	-0.163074	0.502786	ENSRNOG00000019180	113976
Acsl5	acyl-CoA synthetase long-chain family member 5 [Source:RGD Symbol;Acc:69402]	4369.76	-0.0081119	0.974026	0.0348941	0.918373	0.00596607	0.981817	ENSRNOG00000016265	94340
Acss1	acyl-CoA synthetase short-chain family member 1 [Source:RGD Symbol;Acc:1306246]	73.5032	0.177107	0.85901	0.624393	0.551305	0.724112	0.274397	ENSRNOG00000007102	296259
Acss2	acyl-CoA synthetase short-chain family member 2 [Source:RGD Symbol;Acc:1305489]	713.723	-0.0673001	0.741832	-0.0302662	0.930697	-0.114337	0.477713	ENSRNOG00000018755	311569
Acss3	acyl-CoA synthetase short-chain family member 3 [Source:RGD Symbol;Acc:1307051]	866.674	-0.107699	0.691792	-0.0832569	0.842865	-0.193229	0.35865	ENSRNOG00000004448	314800
Acta2	actin, alpha 2, smooth muscle, aorta [Source:RGD Symbol;Acc:621676]	218.309	0.328619	0.572966	0.83339	0.0969605	0.461496	0.32974	ENSRNOG00000058039	81633
Actb	actin, beta [Source:RGD Symbol;Acc:628837]	56414.3	-0.388833	5.80481e-05	-0.185216	0.229538	-0.517547	7.23413e-09	ENSRNOG00000034254	81822
Actg1	actin, gamma 1 [Source:RGD Symbol;Acc:1304556]	36.9035	0.300351	0.774373	0.0388131	0.984378	0.774418	0.281346	ENSRNOG00000053452	287876
Actl10	actin-like 10 [Source:RGD Symbol;Acc:6491130]	2.63168	1.20442	NA	1.00105	NA	1.4141	NA	ENSRNOG00000036864	100911682
Actl6a	actin-like 6A [Source:RGD Symbol;Acc:1307747]	831.025	-0.0241641	0.917638	-0.0194827	0.957353	-0.0365923	0.859529	ENSRNOG00000011553	361925
Actn1	actinin, alpha 1 [Source:RGD Symbol;Acc:70907]	9069.77	0.325283	0.259085	0.0655907	0.918373	0.125024	0.721416	ENSRNOG00000056756	81634
Actn2	actinin alpha 2 [Source:RGD Symbol;Acc:1308097]	43.451	-0.312844	0.666591	0.335116	0.737607	-0.1407	0.854143	ENSRNOG00000017833	291245
Actn3	actinin alpha 3 [Source:RGD Symbol;Acc:621792]	41.2551	1.04341	0.0899913	0.603597	0.569078	1.3698	0.00913706	ENSRNOG00000019745	171009
Actn4	actinin alpha 4 [Source:RGD Symbol;Acc:61816]	29887.8	-0.0353056	0.785446	0.00425997	0.986152	-0.0994815	0.267428	ENSRNOG00000020433	63836
Actr10	actin-related protein 10 homolog [Source:RGD Symbol;Acc:1306515]	1306.08	-0.0811733	0.585005	-0.00551285	0.986152	-0.110227	0.366166	ENSRNOG00000007504	299121
Actr1a	ARP1 actin-related protein 1 homolog A, centractin alpha [Source:RGD Symbol;Acc:1307025]	7457.1	0.054358	0.655696	0.0916012	0.518117	0.00954249	0.947012	ENSRNOG00000019725	294010
Actr1b	ARP1 actin-related protein 1 homolog B, centractin beta [Source:RGD Symbol;Acc:1307380]	3247.96	-0.0559357	0.775526	0.0712958	0.788426	-0.118035	0.422292	ENSRNOG00000016789	316333
Actr2	ARP2 actin related protein 2 homolog [Source:RGD Symbol;Acc:1310826]	2785.91	-0.0221649	0.942228	-0.0494855	0.909399	0.0204627	0.941628	ENSRNOG00000004959	289820
Actr3	ARP3 actin related protein 3 homolog [Source:RGD Symbol;Acc:71024]	4651.58	-0.332734	0.000123	-0.243777	0.0241598	-0.408782	4.22339e-07	ENSRNOG00000003206	81732
Actr3b	ARP3 actin related protein 3 homolog B [Source:RGD Symbol;Acc:1565759]	43.219	0.325918	0.787222	-0.352242	0.842462	0.403004	0.704354	ENSRNOG00000031855	362298
Actr5	ARP5 actin-related protein 5 homolog [Source:RGD Symbol;Acc:1307958]	426.214	0.125344	0.639405	0.140028	0.70778	0.0576244	0.842539	ENSRNOG00000023989	362258
Actr6	ARP6 actin-related protein 6 homolog [Source:RGD Symbol;Acc:1304609]	220.448	-0.0913234	0.746339	-0.121201	0.753783	-0.0531349	0.850418	ENSRNOG00000007875	314718
Actr8	ARP8 actin-related protein 8 homolog [Source:RGD Symbol;Acc:1311878]	877.995	0.0763269	0.716376	-0.0255705	0.945006	0.174998	0.243611	ENSRNOG00000015280	361107
Acvr1	activin A receptor type 1 [Source:RGD Symbol;Acc:620200]	5020.58	-0.419206	4.0635e-05	-0.133799	0.510367	-0.578327	8.5176e-10	ENSRNOG00000005033	79558
Acvr1b	activin A receptor type 1B [Source:RGD Symbol;Acc:735207]	31.0404	-0.124545	0.89744	0.403678	0.720012	0.108981	0.908131	ENSRNOG00000006934	29381
Acvr1c	activin A receptor type 1C [Source:RGD Symbol;Acc:621789]	54.6455	0.140764	0.856992	0.216543	0.842547	-0.0551942	0.946651	ENSRNOG00000004828	245921
Acvr2a	activin A receptor type 2A [Source:RGD Symbol;Acc:70911]	433.281	-0.0747575	0.816922	-0.0458271	0.930697	-0.007206	0.985189	ENSRNOG00000005334	29263
Acvr2b	activin A receptor type 2B [Source:RGD Symbol;Acc:2028]	102.905	0.410807	0.297893	-0.114225	0.893513	0.330697	0.397343	ENSRNOG00000014477	25366
Acvrl1	activin A receptor like type 1 [Source:RGD Symbol;Acc:2029]	16667.4	-0.13639	0.120179	-0.0677334	0.675831	-0.258953	0.000182109	ENSRNOG00000028713	25237
Acy1	aminoacylase 1 [Source:RGD Symbol;Acc:2030]	327.921	-0.18369	0.503129	0.110094	0.804682	-0.230346	0.317919	ENSRNOG00000011189	300981
Acy3	aminoacylase 3 [Source:RGD Symbol;Acc:1305394]	9.78372	-0.232363	NA	0.069092	NA	-0.414913	0.730337	ENSRNOG00000017901	293653
Acyp1	acylphosphatase 1 [Source:RGD Symbol;Acc:1311327]	91.273	0.0381881	0.938652	0.303912	0.496817	0.0677681	0.87462	ENSRNOG00000006744	299203
Acyp2	acylphosphatase 2 [Source:RGD Symbol;Acc:1595836]	33.04	-0.186303	0.779531	-0.328862	0.698668	-0.286872	0.60461	ENSRNOG00000042419	364224
Ada	adenosine deaminase [Source:RGD Symbol;Acc:2031]	22.4192	-0.12196	0.909246	-0.350831	NA	0.0221505	0.985164	ENSRNOG00000010265	24165
Adad1	adenosine deaminase domain containing 1 [Source:RGD Symbol;Acc:1359309]	23.8203	0.82713	0.255654	0.313759	0.828584	1.0352	0.0924093	ENSRNOG00000017246	294979
Adal	adenosine deaminase-like [Source:RGD Symbol;Acc:1359517]	75.1284	-0.0973587	0.885916	0.252891	0.759569	-0.0683816	0.918248	ENSRNOG00000012166	311352
Adam10	ADAM metallopeptidase domain 10 [Source:RGD Symbol;Acc:2032]	12773.9	-0.012253	0.971384	-0.117285	0.763464	-0.0209835	0.946651	ENSRNOG00000054257	29650
Adam11	ADAM metallopeptidase domain 11 [Source:RGD Symbol;Acc:1307515]	37.4229	0.141688	0.904069	0.668294	0.579548	0.440268	0.627572	ENSRNOG00000002753	360638
Adam12	ADAM metallopeptidase domain 12 [Source:RGD Symbol;Acc:1583652]	5.03624	0.152508	NA	0.504518	NA	0.621108	NA	ENSRNOG00000018384	679837
Adam15	ADAM metallopeptidase domain 15 [Source:RGD Symbol;Acc:620402]	9071.72	-0.0779243	0.550565	-0.226063	0.028253	-0.152501	0.106601	ENSRNOG00000020590	57025
Adam17	ADAM metallopeptidase domain 17 [Source:RGD Symbol;Acc:620404]	5402.58	-0.365406	2.30611e-05	-0.398192	8.49008e-06	-0.528077	2.93236e-11	ENSRNOG00000060694	57027
Adam19	ADAM metallopeptidase domain 19 [Source:RGD Symbol;Acc:1585017]	23.6159	-0.154928	0.875	0.0259228	0.988277	-0.501379	0.493501	ENSRNOG00000042980	303068
Adam1a	ADAM metallopeptidase domain 1A [Source:RGD Symbol;Acc:621467]	66.1662	0.249149	0.681096	-0.0975474	0.92839	0.0543152	0.938013	ENSRNOG00000001347	56777
Adam22	ADAM metallopeptidase domain 22 [Source:RGD Symbol;Acc:1585016]	46.8837	0.808794	0.209397	0.327004	0.793896	0.534225	0.436531	ENSRNOG00000042478	57033
Adam4	a disintegrin and metalloprotease domain 4 [Source:RGD Symbol;Acc:621470]	4.48611	0.520012	NA	0.207836	NA	-0.168774	NA	ENSRNOG00000038275	57022
Adam8	ADAM metallopeptidase domain 8 [Source:RGD Symbol;Acc:1566394]	63.1763	-0.0220638	0.978496	0.109612	0.920512	0.192534	0.75225	ENSRNOG00000017897	499285
Adam9	ADAM metallopeptidase domain 9 [Source:RGD Symbol;Acc:621473]	2644.85	0.0997276	0.627718	0.0842623	0.783284	0.0902661	0.640356	ENSRNOG00000017231	290834
Adamts1	ADAM metallopeptidase with thrombospondin type 1 motif, 1 [Source:RGD Symbol;Acc:621241]	5682.43	-0.420479	0.0944932	-0.213467	0.638642	-0.608432	0.00402156	ENSRNOG00000001607	79252
Adamts10	ADAM metallopeptidase with thrombospondin type 1 motif, 10 [Source:RGD Symbol;Acc:1598320]	5459.8	-0.0259763	0.921019	0.00764542	0.986277	-0.0598565	0.788375	ENSRNOG00000008857	314655
Adamts12	ADAM metallopeptidase with thrombospondin type 1 motif, 12 [Source:RGD Symbol;Acc:1307323]	120.897	-0.027304	0.951693	-0.203572	0.685623	-0.0330203	0.937818	ENSRNOG00000018865	294809
Adamts14	ADAM metallopeptidase with thrombospondin type 1 motif, 14 [Source:RGD Symbol;Acc:1308899]	6.09398	-0.319824	NA	0.593695	NA	-0.300834	NA	ENSRNOG00000000563	309837
Adamts15	ADAM metallopeptidase with thrombospondin type 1 motif, 15 [Source:RGD Symbol;Acc:1309770]	8.47115	1.00695	NA	1.23118	NA	1.41277	NA	ENSRNOG00000009892	300474
Adamts19	ADAM metallopeptidase with thrombospondin type 1 motif, 19 [Source:RGD Symbol;Acc:1308359]	6.30602	1.39326	NA	0.866095	NA	-0.174651	NA	ENSRNOG00000019577	361332
Adamts2	ADAM metallopeptidase with thrombospondin type 1 motif, 2 [Source:RGD Symbol;Acc:1565950]	3.47536	0.349144	NA	0.158548	NA	0.855992	NA	ENSRNOG00000061484	287899
Adamts4	ADAM metallopeptidase with thrombospondin type 1 motif, 4 [Source:RGD Symbol;Acc:621242]	79.0222	0.112827	0.88183	0.781364	0.16645	0.615097	0.179698	ENSRNOG00000003538	66015
Adamts6	ADAM metallopeptidase with thrombospondin type 1 motif, 6 [Source:RGD Symbol;Acc:1307678]	87.3344	0.378127	0.496895	0.236239	0.795159	0.195746	0.743379	ENSRNOG00000012655	361886
Adamts7	ADAM metallopeptidase with thrombospondin type 1 motif, 7 [Source:RGD Symbol;Acc:1306713]	8.07654	0.0544629	NA	1.06628	NA	1.05707	NA	ENSRNOG00000028036	315879
Adamts9	ADAM metallopeptidase with thrombospondin type 1 motif, 9 [Source:RGD Symbol;Acc:1306889]	6553.45	1.52536	1.24724e-10	0.222606	0.712211	1.85347	3.49597e-16	ENSRNOG00000023257	312566
Adamtsl1	ADAMTS-like 1 [Source:RGD Symbol;Acc:1306439]	55.3522	0.341232	0.622404	0.629974	0.393981	-0.0600801	0.94188	ENSRNOG00000006956	362539
Adamtsl2	ADAMTS-like 2 [Source:RGD Symbol;Acc:1305459]	1315	-0.323678	0.0787546	-0.304673	0.198925	-0.721156	5.91073e-07	ENSRNOG00000027742	311827
Adamtsl4	ADAMTS-like 4 [Source:RGD Symbol;Acc:1561012]	262.372	0.106093	0.780814	0.106566	0.849224	-0.209513	0.478176	ENSRNOG00000049385	310670
Adamtsl5	ADAMTS-like 5 [Source:RGD Symbol;Acc:1305607]	7.03805	0.82082	NA	0.611259	NA	0.435823	NA	ENSRNOG00000033787	314626
Adap2	ArfGAP with dual PH domains 2 [Source:RGD Symbol;Acc:708487]	151.259	0.182598	0.80597	0.617903	0.376609	0.451063	0.40866	ENSRNOG00000037148	56826
Adar	adenosine deaminase, RNA-specific [Source:RGD Symbol;Acc:71099]	3073.48	-0.152762	0.618343	-0.326025	0.281725	-0.257504	0.274397	ENSRNOG00000020744	81635
Adarb1	adenosine deaminase, RNA-specific, B1 [Source:RGD Symbol;Acc:2033]	893.727	0.26034	0.334338	-0.124199	0.796743	0.229164	0.371618	ENSRNOG00000001227	25367
Adat1	adenosine deaminase, tRNA-specific 1 [Source:RGD Symbol;Acc:1591020]	55.9486	0.304606	0.483267	-0.318559	0.617219	0.637295	0.0321694	ENSRNOG00000019434	690810
Adat2	adenosine deaminase, tRNA-specific 2 [Source:RGD Symbol;Acc:1309642]	85.3638	-0.246926	0.538679	-0.283362	0.594127	-0.199896	0.599893	ENSRNOG00000046983	361453
Adck1	aarF domain containing kinase 1 [Source:RGD Symbol;Acc:1308263]	234.239	-0.15214	0.594541	0.00482845	0.994191	-0.284308	0.17686	ENSRNOG00000012685	366698
Adck2	aarF domain containing kinase 2 [Source:RGD Symbol;Acc:1311058]	394.645	-0.0832341	0.770023	-0.0261737	0.958308	-0.246638	0.19506	ENSRNOG00000010005	312258
Adck5	aarF domain containing kinase 5 [Source:RGD Symbol;Acc:1305504]	564	0.387073	0.00186715	0.199107	0.328947	0.374587	0.0017905	ENSRNOG00000030334	362943
Adcy10	adenylate cyclase 10 (soluble) [Source:RGD Symbol;Acc:708450]	143.514	0.127781	0.797192	-0.230779	0.720096	-0.241033	0.545637	ENSRNOG00000053410	59320
Adcy3	adenylate cyclase 3 [Source:RGD Symbol;Acc:71009]	124.248	0.0516698	0.916003	0.570529	0.0691401	0.112999	0.780262	ENSRNOG00000003999	64508
Adcy4	adenylate cyclase 4 [Source:RGD Symbol;Acc:2034]	3279.97	-0.17051	0.184592	-0.167901	0.319084	-0.306394	0.00241262	ENSRNOG00000020401	54223
Adcy5	adenylate cyclase 5 [Source:RGD Symbol;Acc:71014]	53.4734	-0.423765	0.484251	0.357326	0.678444	0.229998	0.707712	ENSRNOG00000002229	64532
Adcy6	adenylate cyclase 6 [Source:RGD Symbol;Acc:2035]	2929.8	0.021523	0.915903	0.0991891	0.65272	0.145434	0.239473	ENSRNOG00000054757	25289
Adcy7	adenylate cyclase 7 [Source:RGD Symbol;Acc:619966]	8.93644	-0.21574	NA	-0.363477	NA	-0.470684	0.710746	ENSRNOG00000014776	84420
Adcy9	adenylate cyclase 9 [Source:RGD Symbol;Acc:1304747]	607.189	-0.196012	0.430506	0.0140841	0.981475	-0.237329	0.259869	ENSRNOG00000049768	302950
Add1	adducin 1 [Source:RGD Symbol;Acc:2041]	6895.77	-0.0841711	0.384841	-0.126219	0.231864	-0.159926	0.0265658	ENSRNOG00000013039	24170
Add3	adducin 3 [Source:RGD Symbol;Acc:2043]	1901.26	-0.0227702	0.943158	-0.15089	0.653818	-0.000748881	0.998721	ENSRNOG00000012820	25230
Adgra2	adhesion G protein-coupled receptor A2 [Source:RGD Symbol;Acc:2323365]	9525.39	-0.146633	0.413732	-0.103112	0.720028	-0.283656	0.0315727	ENSRNOG00000012991	100363275
Adgra3	adhesion G protein-coupled receptor A3 [Source:RGD Symbol;Acc:1304914]	702.615	-0.112688	0.6575	-0.128948	0.716478	-0.173325	0.397343	ENSRNOG00000004279	305408
Adgrb2	adhesion G protein-coupled receptor B2 [Source:RGD Symbol;Acc:1309431]	10.9018	0.196657	NA	-0.136761	NA	-0.271096	0.815374	ENSRNOG00000014375	313058
Adgre1	adhesion G protein-coupled receptor E1 [Source:RGD Symbol;Acc:1359214]	10.6318	0.201521	NA	0.211816	NA	0.418372	0.710363	ENSRNOG00000046254	316137
Adgre5	adhesion G protein-coupled receptor E5 [Source:RGD Symbol;Acc:1305595]	6486.48	-0.0531102	0.857079	-0.296766	0.227089	0.00980355	0.97731	ENSRNOG00000004489	361383
Adgrf5	adhesion G protein-coupled receptor F5 [Source:RGD Symbol;Acc:621679]	125701	-0.0371044	0.895869	-0.106835	0.763813	-0.00462518	0.98841	ENSRNOG00000011154	245977
Adgrg1	adhesion G protein-coupled receptor G1 [Source:RGD Symbol;Acc:628617]	6239.53	0.704666	6.0178e-05	0.419469	0.0884782	0.702441	3.56479e-05	ENSRNOG00000014963	260326
Adgrg2	adhesion G protein-coupled receptor G2 [Source:RGD Symbol;Acc:628618]	5.79705	-0.792623	NA	-0.407307	NA	-0.0624376	NA	ENSRNOG00000032472	266735
Adgrg3	adhesion G protein-coupled receptor G3 [Source:RGD Symbol;Acc:1305674]	43.1636	-0.345648	0.542948	-0.479692	0.491846	-0.258797	0.638588	ENSRNOG00000014896	291854
Adgrg5	adhesion G protein-coupled receptor G5 [Source:RGD Symbol;Acc:1305559]	39.9677	-0.0373063	0.96924	0.299162	0.781441	0.460096	0.446075	ENSRNOG00000039891	307645
Adgrg6	adhesion G protein-coupled receptor G6 [Source:RGD Symbol;Acc:1308551]	193.822	0.147255	0.806933	0.0380136	0.972568	0.041803	0.948174	ENSRNOG00000011411	308376
Adgrl1	adhesion G protein-coupled receptor L1 [Source:RGD Symbol;Acc:620768]	2233.1	-0.119901	0.384627	-0.164758	0.300869	-0.173861	0.117432	ENSRNOG00000029134	65096
Adgrl2	adhesion G protein-coupled receptor L2 [Source:RGD Symbol;Acc:620835]	6420.7	0.542117	0.000689988	-0.0392211	0.935429	0.613167	4.12756e-05	ENSRNOG00000032660	171447
Adgrl3	adhesion G protein-coupled receptor L3 [Source:RGD Symbol;Acc:620836]	4482.72	0.128211	0.562928	-0.0678008	0.856348	0.178379	0.324636	ENSRNOG00000030149	170641
Adgrl4	adhesion G protein-coupled receptor L4 [Source:RGD Symbol;Acc:621136]	30219.4	0.390472	0.00123666	0.12213	0.63203	0.49888	6.34582e-06	ENSRNOG00000033940	64124
Adgrv1	adhesion G protein-coupled receptor V1 [Source:RGD Symbol;Acc:1562101]	4.39721	-0.382707	NA	-0.932989	NA	0.742492	NA	ENSRNOG00000016306	100362255
Adh4	alcohol dehydrogenase 4 (class II), pi polypeptide [Source:RGD Symbol;Acc:71028]	1110.16	-0.122748	0.483039	0.0525832	0.863185	-0.154086	0.290792	ENSRNOG00000046357	29646
Adhfe1	alcohol dehydrogenase, iron containing, 1 [Source:RGD Symbol;Acc:1308863]	6.97294	-0.127043	NA	0.0519255	NA	0.0196381	NA	ENSRNOG00000007069	362474
Adi1	acireductone dioxygenase 1 [Source:RGD Symbol;Acc:727828]	395.144	-0.022836	0.942832	-0.0742431	0.855831	-0.119867	0.598018	ENSRNOG00000008950	298934
Adipoq	adiponectin, C1Q and collagen domain containing [Source:RGD Symbol;Acc:628748]	24.827	0.406019	0.572276	0.177114	0.89282	0.400664	0.536589	ENSRNOG00000001821	246253
Adipor1	adiponectin receptor 1 [Source:RGD Symbol;Acc:1303151]	7288.52	0.0705534	0.568357	0.0745819	0.669612	0.0127163	0.933001	ENSRNOG00000004143	289036
Adipor2	adiponectin receptor 2 [Source:RGD Symbol;Acc:1307891]	8396.64	-0.0888984	0.728921	-0.103869	0.770492	0.0911862	0.696333	ENSRNOG00000007990	312670
Adk	adenosine kinase [Source:RGD Symbol;Acc:2046]	436.048	-0.215576	0.275156	0.10327	0.769481	-0.0267497	0.924147	ENSRNOG00000012325	25368
Adm	adrenomedullin [Source:RGD Symbol;Acc:2047]	694.998	0.399911	0.259556	0.374719	0.442307	0.229801	0.554907	ENSRNOG00000027030	25026
Adnp	activity-dependent neuroprotector homeobox [Source:RGD Symbol;Acc:71030]	2961.56	-0.0536797	0.714312	-0.0790599	0.681744	-0.0307627	0.839453	ENSRNOG00000010975	64622
Adnp2	ADNP homeobox 2 [Source:RGD Symbol;Acc:1308279]	681.812	-0.0572323	0.784811	0.118512	0.628106	0.064312	0.729494	ENSRNOG00000053370	307236
Ado	2-aminoethanethiol dioxygenase [Source:RGD Symbol;Acc:1308233]	85.8955	0.209589	0.598988	0.00646689	0.994785	0.0884277	0.84009	ENSRNOG00000000639	309732
Adora2a	adenosine A2a receptor [Source:RGD Symbol;Acc:2049]	1404.05	-0.0552957	0.87267	0.0138297	0.982271	-0.0194293	0.957879	ENSRNOG00000001302	25369
Adora2b	adenosine A2B receptor [Source:RGD Symbol;Acc:2050]	17.6938	-0.406294	0.720633	0.290618	NA	-0.194842	0.868277	ENSRNOG00000002922	29316
Adpgk	ADP-dependent glucokinase [Source:RGD Symbol;Acc:1306103]	595.239	-0.136236	0.333113	0.102661	0.631315	-0.153095	0.212135	ENSRNOG00000026178	315722
Adprh	ADP-ribosylarginine hydrolase [Source:RGD Symbol;Acc:2052]	389.278	0.0713418	0.794141	0.0664491	0.870333	-0.0674701	0.792817	ENSRNOG00000027260	25371
Adprhl2	ADP-ribosylhydrolase like 2 [Source:RGD Symbol;Acc:1309068]	782.786	0.0936315	0.631835	0.133436	0.581393	-0.0281264	0.903161	ENSRNOG00000010849	362600
Adprm	ADP-ribose/CDP-alcohol diphosphatase, manganese-dependent [Source:RGD Symbol;Acc:1309906]	518.675	0.0891695	0.684622	-0.132204	0.641845	0.0883379	0.660737	ENSRNOG00000003397	287406
Adra2a	adrenoceptor alpha 2A [Source:RGD Symbol;Acc:2056]	7.91025	-0.871917	NA	-0.151021	NA	-0.426348	NA	ENSRNOG00000047545	25083
Adra2b	adrenoceptor alpha 2B [Source:RGD Symbol;Acc:2057]	2.94634	-0.206115	NA	1.34665	NA	0.70252	NA	ENSRNOG00000013887	24174
Adrb2	adrenoceptor beta 2 [Source:RGD Symbol;Acc:2060]	301.048	-0.355302	0.14046	-0.402366	0.159864	-0.360594	0.105841	ENSRNOG00000019217	24176
Adrm1	adhesion regulating molecule 1 [Source:RGD Symbol;Acc:69248]	1919.39	-0.0289701	0.918703	0.0841648	0.811243	-0.122525	0.547965	ENSRNOG00000055984	65138
Adsl	adenylosuccinate lyase [Source:RGD Symbol;Acc:1307617]	890.159	-0.0385958	0.917326	-0.0193277	0.9752	0.0131656	0.973261	ENSRNOG00000018655	315150
Adss	adenylosuccinate synthase [Source:RGD Symbol;Acc:1310508]	1677.64	-0.187711	0.0917291	-0.157367	0.306523	-0.220533	0.0257099	ENSRNOG00000004481	289276
Adtrp	androgen-dependent TFPI-regulating protein [Source:RGD Symbol;Acc:1305679]	2550.37	0.0774111	0.516583	0.38285	2.71667e-07	0.16779	0.0454575	ENSRNOG00000014481	361228
Aebp1	AE binding protein 1 [Source:RGD Symbol;Acc:1306922]	68.0041	-0.0277591	0.970274	0.249221	0.762599	0.181389	0.743163	ENSRNOG00000013720	305494
Aebp2	AE binding protein 2 [Source:RGD Symbol;Acc:1307233]	643.16	-0.0721116	0.769477	-0.0301623	0.9428	0.0359426	0.885454	ENSRNOG00000008929	297705
Aen	apoptosis enhancing nuclease [Source:RGD Symbol;Acc:1305051]	345.215	0.293886	0.1269	0.449251	0.0172729	0.267788	0.145304	ENSRNOG00000018421	361594
Aes	amino-terminal enhancer of split [Source:RGD Symbol;Acc:2731]	2826.57	0.113568	0.662204	0.182161	0.556221	0.0909826	0.714947	ENSRNOG00000052025	29466
Afap1	actin filament associated protein 1 [Source:RGD Symbol;Acc:619959]	2610.7	-0.223704	0.239721	-0.00766207	0.987734	-0.313878	0.0468786	ENSRNOG00000060665	140935
Afap1l1	actin filament associated protein 1-like 1 [Source:RGD Symbol;Acc:1311580]	6924.13	-0.61747	1.39952e-08	-0.418455	0.00108701	-0.830799	7.80239e-16	ENSRNOG00000019403	291565
Afap1l2	actin filament associated protein 1-like 2 [Source:RGD Symbol;Acc:1310668]	3048.86	-0.556357	1.43072e-05	-0.237058	0.262594	-0.815066	5.03166e-12	ENSRNOG00000017164	292130
Afdn	afadin, adherens junction formation factor [Source:RGD Symbol;Acc:708561]	10206.6	0.127286	0.608113	0.0219217	0.966211	0.224373	0.2298	ENSRNOG00000023753	26955
Aff1	AF4/FMR2 family, member 1 [Source:RGD Symbol;Acc:1307940]	5433.67	0.620795	0.033914	0.208747	0.737765	0.861449	0.000711271	ENSRNOG00000002232	305152
Aff4	AF4/FMR2 family, member 4 [Source:RGD Symbol;Acc:1311694]	8155.08	0.225391	0.483167	0.108452	0.846573	0.374065	0.125706	ENSRNOG00000006965	303132
Afg3l1	AFG3(ATPase family gene 3)-like 1 (S. cerevisiae) [Source:RGD Symbol;Acc:1309722]	681.911	-0.0467869	0.855194	0.102187	0.759067	-0.0577375	0.807921	ENSRNOG00000026994	361436
Afg3l2	AFG3 like matrix AAA peptidase subunit 2 [Source:RGD Symbol;Acc:1305259]	1329.55	-0.209423	0.107151	-0.0495033	0.862251	-0.211916	0.0790547	ENSRNOG00000017965	307350
Afmid	arylformamidase [Source:RGD Symbol;Acc:1591143]	16.0473	0.211307	0.840944	0.463897	NA	0.40245	0.638588	ENSRNOG00000050205	688283
Aftph	aftiphilin [Source:RGD Symbol;Acc:1311920]	2023.18	-0.0826677	0.489496	-0.0122478	0.960932	-0.0288078	0.835673	ENSRNOG00000005411	305544
Aga	aspartylglucosaminidase [Source:RGD Symbol;Acc:1309646]	717.773	-0.0501087	0.805744	-0.0436605	0.889545	-0.0541698	0.770266	ENSRNOG00000000108	290923
Agap1	ArfGAP with GTPase domain, ankyrin repeat and PH domain 1 [Source:RGD Symbol;Acc:1309244]	1586.82	0.0122278	0.971993	0.007323	0.990245	0.058064	0.841566	ENSRNOG00000019476	316611
Agap2	ArfGAP with GTPase domain, ankyrin repeat and PH domain 2 [Source:RGD Symbol;Acc:628844]	194.107	-0.403767	0.523069	0.460588	0.572809	0.108034	0.884649	ENSRNOG00000025584	65218
Agap3	ArfGAP with GTPase domain, ankyrin repeat and PH domain 3 [Source:RGD Symbol;Acc:1310751]	2110.04	0.255447	0.0294392	0.21373	0.168042	0.193624	0.107695	ENSRNOG00000012764	362300
Agbl1	ATP/GTP binding protein-like 1 [Source:RGD Symbol;Acc:1560280]	67.8693	-0.203144	0.662242	-0.774479	0.0341864	0.093679	0.846042	ENSRNOG00000022610	308724
Agbl2	ATP/GTP binding protein-like 2 [Source:RGD Symbol;Acc:1306827]	4.37266	-0.0861725	NA	0.418402	NA	0.188905	NA	ENSRNOG00000008467	366124
Agbl3	ATP/GTP binding protein-like 3 [Source:RGD Symbol;Acc:1561995]	25.3106	-0.262577	0.731362	0.116284	0.924939	0.297489	0.640443	ENSRNOG00000010397	500076
Agbl5	ATP/GTP binding protein-like 5 [Source:RGD Symbol;Acc:1598311]	258.552	-0.434958	0.0628505	-0.242852	0.536402	-0.484036	0.0226285	ENSRNOG00000008612	362710
Ager	advanced glycosylation end product-specific receptor [Source:RGD Symbol;Acc:69258]	229.592	-0.180259	0.717591	0.0420491	0.96506	-0.126787	0.79785	ENSRNOG00000000439	81722
Agfg1	ArfGAP with FG repeats 1 [Source:RGD Symbol;Acc:1560041]	6023.44	-0.265607	0.0967711	-0.210198	0.354333	-0.281426	0.0547796	ENSRNOG00000015619	363266
Agfg2	ArfGAP with FG repeats 2 [Source:RGD Symbol;Acc:1306590]	215.532	0.810708	0.0110221	0.434646	0.416923	0.324824	0.425712	ENSRNOG00000001404	304375
Aggf1	angiogenic factor with G patch and FHA domains 1 [Source:RGD Symbol;Acc:1310888]	496.041	0.0646664	0.827867	-0.219511	0.4755	0.154624	0.490746	ENSRNOG00000029304	310005
Agk	acylglycerol kinase [Source:RGD Symbol;Acc:1562046]	304.297	-0.0817769	0.745575	-0.0299954	0.944121	-0.0881114	0.696596	ENSRNOG00000011509	502749
Agl	amylo-alpha-1, 6-glucosidase, 4-alpha-glucanotransferase [Source:RGD Symbol;Acc:1306376]	1209.14	-0.293632	0.0888372	-0.213041	0.408581	-0.360087	0.0179982	ENSRNOG00000016214	362029
Ago1	argonaute 1, RISC catalytic component [Source:RGD Symbol;Acc:1304619]	570.771	-0.140286	0.662983	-0.22223	0.567799	-0.0708034	0.835539	ENSRNOG00000055915	313594
Ago2	argonaute 2, RISC catalytic component [Source:RGD Symbol;Acc:621255]	288.443	0.452656	0.360702	-0.0712223	0.946823	0.656029	0.100005	ENSRNOG00000008533	59117
Ago3	argonaute 3, RISC catalytic component [Source:RGD Symbol;Acc:1309163]	342.575	0.0905575	0.876329	0.0217983	0.983212	0.354495	0.377348	ENSRNOG00000034269	313593
Ago4	argonaute 4, RISC catalytic component [Source:RGD Symbol;Acc:1304583]	68.6931	0.147044	0.840954	0.0948209	0.93792	-0.216725	0.74088	ENSRNOG00000025596	298533
Agpat1	1-acylglycerol-3-phosphate O-acyltransferase 1 [Source:RGD Symbol;Acc:1303287]	3482.02	-0.0889066	0.510879	-0.10251	0.560933	-0.271268	0.00192326	ENSRNOG00000000437	406165
Agpat2	1-acylglycerol-3-phosphate O-acyltransferase 2 [Source:RGD Symbol;Acc:1309229]	1573.2	1.01718	0.000258474	0.950067	0.00220409	1.19374	4.49974e-06	ENSRNOG00000019466	311821
Agpat3	1-acylglycerol-3-phosphate O-acyltransferase 3 [Source:RGD Symbol;Acc:1305787]	976.571	0.0660105	0.6397	-0.0544899	0.799271	-0.020144	0.903198	ENSRNOG00000001205	294324
Agpat4	1-acylglycerol-3-phosphate O-acyltransferase 4 [Source:RGD Symbol;Acc:619916]	1101.32	0.361853	0.00718226	-0.000926924	0.997796	0.466214	0.000112401	ENSRNOG00000017731	170919
Agpat5	1-acylglycerol-3-phosphate O-acyltransferase 5 [Source:RGD Symbol;Acc:1306405]	590.095	0.198844	0.144379	0.0838714	0.755558	0.259185	0.0256091	ENSRNOG00000028623	306582
Agps	alkylglycerone phosphate synthase [Source:RGD Symbol;Acc:620364]	850.961	-0.0363955	0.928496	-0.0978027	0.853983	0.000983453	0.998721	ENSRNOG00000001547	84114
Agrn	agrin [Source:RGD Symbol;Acc:2067]	33642.2	0.132879	0.494791	0.0906121	0.769498	0.207633	0.169868	ENSRNOG00000020205	25592
Agrp	agouti related neuropeptide [Source:RGD Symbol;Acc:2068]	1.91399	1.60914	NA	0.987736	NA	0.692972	NA	ENSRNOG00000039001	25582
Agtpbp1	ATP/GTP binding protein 1 [Source:RGD Symbol;Acc:1306307]	1039.46	-0.00725556	0.975662	0.122564	0.580807	0.116763	0.431772	ENSRNOG00000018651	290986
Agtrap	angiotensin II receptor-associated protein [Source:RGD Symbol;Acc:1359346]	1334.65	0.364133	0.00138282	0.102639	0.687305	0.381082	0.000414445	ENSRNOG00000008619	298646
Ahctf1	AT hook containing transcription factor 1 [Source:RGD Symbol;Acc:1561291]	2806.1	0.160475	0.470182	-0.00161477	0.997228	0.328861	0.0379373	ENSRNOG00000023541	360886
Ahcy	adenosylhomocysteinase [Source:RGD Symbol;Acc:69260]	796.051	-0.0616038	0.793749	0.260277	0.165131	0.00930447	0.973086	ENSRNOG00000017777	29443
Ahcyl1	adenosylhomocysteinase-like 1 [Source:RGD Symbol;Acc:1309768]	3591.87	0.00227641	0.991456	-0.0388592	0.911649	0.0325414	0.881363	ENSRNOG00000018569	362013
Ahcyl2	adenosylhomocysteinase-like 2 [Source:RGD Symbol;Acc:1564895]	2023.01	0.0238829	0.899417	-0.034603	0.90477	0.0204159	0.913466	ENSRNOG00000039300	312192
Ahdc1	AT hook, DNA binding motif, containing 1 [Source:RGD Symbol;Acc:1310031]	691.073	-0.592568	3.69349e-06	-0.0791991	0.811241	-0.666954	4.66212e-08	ENSRNOG00000042855	362617
Ahi1	Abelson helper integration site 1 [Source:RGD Symbol;Acc:1303040]	783.944	0.273694	0.17777	-0.0932603	0.821031	0.224806	0.263912	ENSRNOG00000013969	308923
Ahnak	AHNAK nucleoprotein [Source:RGD Symbol;Acc:619779]	82307.4	0.49603	0.0414564	0.198005	0.685929	0.627713	0.00361471	ENSRNOG00000057569	191572
Ahnak2	AHNAK nucleoprotein 2 [Source:RGD Symbol;Acc:1309696]	3.11522	-1.13915	NA	-0.660416	NA	-1.69182	NA	ENSRNOG00000028545	314478
Ahr	aryl hydrocarbon receptor [Source:RGD Symbol;Acc:2074]	171.324	-0.440448	0.673689	-0.0784873	0.970067	-0.322283	0.751873	ENSRNOG00000004342	25690
Ahsa1	activator of Hsp90 ATPase activity 1 [Source:RGD Symbol;Acc:1589285]	1955.51	-0.573329	0.000225082	-0.518561	0.00323177	-0.768249	7.41029e-08	ENSRNOG00000048981	681996
Ahsa2	AHA1, activator of heat shock protein ATPase 2 [Source:RGD Symbol;Acc:1307171]	1024.89	-0.407881	0.00973478	-0.341182	0.0901064	-0.550751	8.91891e-05	ENSRNOG00000052142	305577
Aida	axin interactor, dorsalization associated [Source:RGD Symbol;Acc:1592746]	1978.26	-0.0780836	0.646188	-0.166983	0.331413	-0.163802	0.181387	ENSRNOG00000058805	682999
Aif1	allograft inflammatory factor 1 [Source:RGD Symbol;Acc:61924]	7.66172	-0.616353	NA	-0.319535	NA	-0.630369	NA	ENSRNOG00000000853	29427
Aif1l	allograft inflammatory factor 1-like [Source:RGD Symbol;Acc:1305081]	1068.53	-0.108906	0.575226	-0.24755	0.169985	-0.337257	0.00693356	ENSRNOG00000009951	362107
Aifm1	apoptosis inducing factor, mitochondria associated 1 [Source:RGD Symbol;Acc:620817]	630.969	-0.0871255	0.61877	-0.0117418	0.973859	-0.112774	0.441157	ENSRNOG00000006067	83533
Aifm2	apoptosis inducing factor, mitochondria associated 2 [Source:RGD Symbol;Acc:1304964]	265.817	-0.0600989	0.85039	0.135473	0.737765	-0.0469422	0.880593	ENSRNOG00000059445	361843
Aifm3	apoptosis inducing factor, mitochondria associated 3 [Source:RGD Symbol;Acc:1306028]	40.3439	0.724604	0.0848015	0.618613	0.283589	0.850918	0.0212023	ENSRNOG00000037957	303786
Aig1	androgen-induced 1 [Source:RGD Symbol;Acc:1562920]	256.325	-0.184055	0.429993	-0.0885399	0.825241	-0.468123	0.00367136	ENSRNOG00000010753	292486
Aim1	absent in melanoma 1 [Source:RGD Symbol;Acc:1308629]	2009.93	-0.0985647	0.614719	-0.0771971	0.795159	0.126345	0.439852	ENSRNOG00000025998	309866
Aimp1	aminoacyl tRNA synthetase complex-interacting multifunctional protein 1 [Source:RGD Symbol;Acc:620466]	508.726	-0.0203174	0.946318	0.00257067	0.996373	0.0406112	0.877561	ENSRNOG00000011384	114632
Aimp2	aminoacyl tRNA synthetase complex-interacting multifunctional protein 2 [Source:RGD Symbol;Acc:1560787]	311.663	0.154363	0.45718	0.197053	0.429938	0.0910373	0.676001	ENSRNOG00000001044	288480
Aip	aryl-hydrocarbon receptor-interacting protein [Source:RGD Symbol;Acc:628619]	1448.74	0.0861246	0.748867	0.229398	0.384625	-0.089056	0.714423	ENSRNOG00000022289	282827
Ajuba	ajuba LIM protein [Source:RGD Symbol;Acc:620407]	321.938	-0.144432	0.76293	0.451016	0.294529	0.150372	0.724948	ENSRNOG00000012791	85265
Ak2	adenylate kinase 2 [Source:RGD Symbol;Acc:2077]	475.692	0.00411912	0.989039	-0.025355	0.95639	-0.0537536	0.83889	ENSRNOG00000000122	24184
Ak3	adenylate kinase 3 [Source:RGD Symbol;Acc:619885]	1608.91	-0.0360728	0.846195	-0.0415091	0.883516	-0.0855346	0.558641	ENSRNOG00000052506	26956
Ak4	adenylate kinase 4 [Source:RGD Symbol;Acc:2078]	835.012	0.0950407	0.777912	-0.199404	0.611339	0.217916	0.375746	ENSRNOG00000045738	29223
Ak6	adenylate kinase 6 [Source:RGD Symbol;Acc:7387335]	1336.04	-0.215537	0.0816705	-0.0125466	0.972107	-0.152416	0.236082	ENSRNOG00000039848	102238592
Akap1	A-kinase anchoring protein 1 [Source:RGD Symbol;Acc:620826]	1123.98	-0.112174	0.542317	-0.170055	0.419043	0.0275915	0.903071	ENSRNOG00000002373	114124
Akap10	A-kinase anchoring protein 10 [Source:RGD Symbol;Acc:1308869]	952.522	-0.0133655	0.959713	-0.0843169	0.777518	0.059015	0.773697	ENSRNOG00000002899	360540
Akap11	A-kinase anchoring protein 11 [Source:RGD Symbol;Acc:2079]	2003.69	-0.118512	0.688706	-0.186537	0.610899	0.0333312	0.921368	ENSRNOG00000009987	498549
Akap12	A-kinase anchoring protein 12 [Source:RGD Symbol;Acc:70988]	3853.06	1.23832	6.65214e-08	1.0806	1.40907e-05	1.26282	1.62091e-08	ENSRNOG00000019549	83425
Akap13	A-kinase anchoring protein 13 [Source:RGD Symbol;Acc:727893]	6607.28	-0.0287258	0.946513	-0.0276803	0.968926	-0.00866195	0.985046	ENSRNOG00000010964	293024
Akap17a	A-kinase anchoring protein 17A [Source:RGD Symbol;Acc:1564640]	2057.31	0.20341	0.429729	0.226611	0.500474	0.0458318	0.887327	ENSRNOG00000028211	288526
Akap17b	A kinase (PRKA) anchor protein 17B [Source:RGD Symbol;Acc:1566363]	65.8536	-0.366087	0.39076	0.0401158	0.968209	-0.133805	0.787704	ENSRNOG00000009746	313434
Akap2	A-kinase anchoring protein 2 [Source:RGD Symbol;Acc:1305135]	31736.8	0.0304871	0.933762	0.07148	0.886238	0.011618	0.97611	ENSRNOG00000011504	298024
Akap5	A-kinase anchoring protein 5 [Source:RGD Symbol;Acc:620829]	17.5594	-0.506259	0.661954	0.0951831	NA	-0.493035	0.642418	ENSRNOG00000006410	171026
Akap6	A-kinase anchoring protein 6 [Source:RGD Symbol;Acc:69412]	14.1394	0.514064	0.645288	0.18523	NA	0.49013	0.635762	ENSRNOG00000004841	64553
Akap7	A-kinase anchoring protein 7 [Source:RGD Symbol;Acc:1303071]	242.075	-0.268958	0.245935	0.0278321	0.959645	-0.376734	0.0508715	ENSRNOG00000013202	361458
Akap8	A-kinase anchoring protein 8 [Source:RGD Symbol;Acc:620832]	3691.37	0.133732	0.328551	0.0664595	0.783109	0.124632	0.329206	ENSRNOG00000006559	116633
Akap8l	A-kinase anchoring protein 8 like [Source:RGD Symbol;Acc:1359200]	2231.81	0.0967034	0.704639	0.151253	0.638642	0.0140055	0.962719	ENSRNOG00000006355	299569
Akap9	A-kinase anchoring protein 9 [Source:RGD Symbol;Acc:620833]	3158.19	-0.00510611	0.989095	-0.112306	0.82115	0.00561986	0.989653	ENSRNOG00000026319	246150
Akip1	A-kinase interacting protein 1 [Source:RGD Symbol;Acc:1306959]	223.597	-0.117046	0.749348	-0.0172958	0.981475	-0.183404	0.536794	ENSRNOG00000013744	361624
Akirin1	akirin 1 [Source:RGD Symbol;Acc:1585989]	1409.57	-0.242611	0.0208595	-0.0726341	0.752838	-0.407914	4.67492e-06	ENSRNOG00000026610	595134
Akirin2	akirin 2 [Source:RGD Symbol;Acc:1307791]	982.744	-0.045178	0.861121	-0.101271	0.763464	0.0494077	0.839902	ENSRNOG00000008288	297968
Akna	AT-hook transcription factor [Source:RGD Symbol;Acc:1308202]	539.819	-0.0670548	0.741409	-0.0421592	0.901677	-0.225998	0.0827609	ENSRNOG00000008005	362530
Akr1a1	aldo-keto reductase family 1 member A1 [Source:RGD Symbol;Acc:68346]	11294.2	-0.00430181	0.985824	0.110713	0.651076	-0.110933	0.475115	ENSRNOG00000016727	78959
Akr1b1	aldo-keto reductase family 1 member B [Source:RGD Symbol;Acc:2092]	255.473	-0.393989	0.26018	0.614045	0.0775147	-0.271318	0.455158	ENSRNOG00000009513	24192
Akr1b10	aldo-keto reductase family 1 member B10 [Source:RGD Symbol;Acc:1308277]	42.6396	-0.145857	0.87081	0.676851	0.398182	0.581075	0.320338	ENSRNOG00000009734	296972
Akr1c14	aldo-keto reductase family 1, member C14 [Source:RGD Symbol;Acc:708361]	1131.89	-0.238075	0.137761	-0.017288	0.969162	-0.0355395	0.881396	ENSRNOG00000017672	191574
Akr1cl	aldo-keto reductase family 1, member C-like [Source:RGD Symbol;Acc:1307514]	9914.58	-0.240506	0.00118411	-0.248795	0.00199698	-0.291995	1.97571e-05	ENSRNOG00000021735	361267
Akr1e2	aldo-keto reductase family 1, member E2 [Source:RGD Symbol;Acc:1309599]	72.9847	-0.0672049	0.904069	0.16539	0.815211	-0.261967	0.523101	ENSRNOG00000017165	307091
Akr7a2	aldo-keto reductase family 7, member A2 [Source:RGD Symbol;Acc:620311]	267.532	-0.105585	0.744496	0.0583982	0.913626	-0.213194	0.382728	ENSRNOG00000017780	171445
Akt1	AKT serine/threonine kinase 1 [Source:RGD Symbol;Acc:2081]	6068.81	0.047407	0.756556	0.00588513	0.984162	-0.0424158	0.766788	ENSRNOG00000028629	24185
Akt1s1	AKT1 substrate 1 [Source:RGD Symbol;Acc:1312049]	770.144	0.107943	0.608009	0.00584312	0.990172	-0.103797	0.590594	ENSRNOG00000020289	292887
Akt2	AKT serine/threonine kinase 2 [Source:RGD Symbol;Acc:2082]	853.855	-0.0346819	0.861121	-0.0122684	0.972345	-0.056582	0.742782	ENSRNOG00000018677	25233
Akt3	AKT serine/threonine kinase 3 [Source:RGD Symbol;Acc:62390]	1046.58	-0.186134	0.548711	-0.180824	0.686707	-0.0560164	0.875901	ENSRNOG00000021497	29414
Aktip	AKT interacting protein [Source:RGD Symbol;Acc:1311170]	1100.92	0.0845205	0.54926	-0.0355805	0.888715	0.130347	0.234712	ENSRNOG00000011956	291906
Alad	aminolevulinate dehydratase [Source:RGD Symbol;Acc:2083]	976.154	0.412177	0.00550292	0.136718	0.666174	0.393265	0.0060059	ENSRNOG00000015206	25374
Alas1	5'-aminolevulinate synthase 1 [Source:RGD Symbol;Acc:68392]	21428.3	0.902528	7.01852e-10	0.84984	2.49214e-08	1.19293	1.05009e-17	ENSRNOG00000056596	65155
Alas2	5'-aminolevulinate synthase 2 [Source:RGD Symbol;Acc:2084]	52.4899	-0.133114	0.88932	-0.5526	0.590805	-0.598854	0.359608	ENSRNOG00000000167	25748
Alcam	activated leukocyte cell adhesion molecule [Source:RGD Symbol;Acc:619972]	5924.76	0.175306	0.30137	0.0669619	0.835106	0.143512	0.38946	ENSRNOG00000001989	79559
Aldh16a1	aldehyde dehydrogenase 16 family, member A1 [Source:RGD Symbol;Acc:1566295]	1286.18	0.129819	0.575784	0.300439	0.155619	0.045511	0.862203	ENSRNOG00000020623	361571
Aldh1a1	aldehyde dehydrogenase 1 family, member A1 [Source:RGD Symbol;Acc:2087]	5.01952	-0.736273	NA	0.942397	NA	0.629617	NA	ENSRNOG00000017619	24188
Aldh1a2	aldehyde dehydrogenase 1 family, member A2 [Source:RGD Symbol;Acc:620250]	9.63933	0.573525	NA	1.12386	NA	1.23753	0.239185	ENSRNOG00000055049	116676
Aldh2	aldehyde dehydrogenase 2 family (mitochondrial) [Source:RGD Symbol;Acc:69219]	4522.04	0.0508372	0.894674	0.363736	0.235013	0.0916628	0.783841	ENSRNOG00000001344	29539
Aldh3a2	aldehyde dehydrogenase 3 family, member A2 [Source:RGD Symbol;Acc:61866]	3101.75	0.303068	0.00197807	0.185549	0.202183	0.363163	5.81355e-05	ENSRNOG00000002342	65183
Aldh3b1	aldehyde dehydrogenase 3 family, member B1 [Source:RGD Symbol;Acc:1359546]	140.508	-0.517851	0.109957	-0.109941	0.88182	-0.51901	0.084938	ENSRNOG00000017512	309147
Aldh5a1	aldehyde dehydrogenase 5 family, member A1 [Source:RGD Symbol;Acc:621422]	415.516	-0.0975706	0.701218	0.0357921	0.937528	-0.234581	0.191326	ENSRNOG00000023538	291133
Aldh6a1	aldehyde dehydrogenase 6 family, member A1 [Source:RGD Symbol;Acc:621556]	920.154	-0.190831	0.0860812	-0.0848897	0.688341	-0.174317	0.100795	ENSRNOG00000011419	81708
Aldh7a1	aldehyde dehydrogenase 7 family, member A1 [Source:RGD Symbol;Acc:1308614]	3398.79	-0.03973	0.875	0.0577052	0.872339	-0.214609	0.17146	ENSRNOG00000014645	291450
Aldh9a1	aldehyde dehydrogenase 9 family, member A1 [Source:RGD Symbol;Acc:68409]	793.005	-0.0706124	0.768651	0.252295	0.211018	-0.0104547	0.970431	ENSRNOG00000004027	64040
Aldoa	aldolase, fructose-bisphosphate A [Source:RGD Symbol;Acc:2089]	15070.2	0.0931287	0.680757	0.100033	0.759067	-0.134817	0.469507	ENSRNOG00000052802	24189
Aldoc	aldolase, fructose-bisphosphate C [Source:RGD Symbol;Acc:2091]	1838.12	-0.00356195	0.991173	-0.0742221	0.874477	-0.333732	0.0854471	ENSRNOG00000011452	24191
Alg1	ALG1, chitobiosyldiphosphodolichol beta-mannosyltransferase [Source:RGD Symbol;Acc:1310700]	362.377	0.192873	0.422457	0.0956693	0.81864	0.240181	0.232473	ENSRNOG00000002883	360475
Alg10	ALG10, alpha-1,2-glucosyltransferase [Source:RGD Symbol;Acc:708500]	675.576	0.193023	0.646852	-0.0380724	0.963378	0.311432	0.347553	ENSRNOG00000014511	245960
Alg11	ALG11, alpha-1,2-mannosyltransferase [Source:RGD Symbol;Acc:1564725]	428.268	-0.0178638	0.951071	-0.094554	0.78591	-0.0458185	0.85724	ENSRNOG00000012841	361174
Alg12	ALG12, alpha-1,6-mannosyltransferase [Source:RGD Symbol;Acc:1304826]	264.321	0.0238913	0.939285	0.00660449	0.990245	0.137992	0.520353	ENSRNOG00000004591	315212
Alg13	ALG13, UDP-N-acetylglucosaminyltransferase subunit [Source:RGD Symbol;Acc:1359416]	216.422	-0.361163	0.0450203	-0.117169	0.756275	-0.223139	0.248599	ENSRNOG00000005753	300284
Alg14	ALG14, UDP-N-acetylglucosaminyltransferase subunit [Source:RGD Symbol;Acc:1312003]	626.209	-0.0909896	0.653269	0.0323998	0.928717	-0.260445	0.0516748	ENSRNOG00000011528	362031
Alg2	ALG2, alpha-1,3/1,6-mannosyltransferase [Source:RGD Symbol;Acc:1309940]	950.511	-0.177292	0.294823	-0.090043	0.766431	-0.160498	0.316837	ENSRNOG00000006369	313231
Alg3	ALG3, alpha-1,3- mannosyltransferase [Source:RGD Symbol;Acc:1306004]	338.95	-0.0033856	0.989502	0.00447287	0.993501	-0.13425	0.472502	ENSRNOG00000001712	287983
Alg5	ALG5, dolichyl-phosphate beta-glucosyltransferase [Source:RGD Symbol;Acc:1308900]	399.81	-0.139321	0.523069	-0.0116066	0.981499	-0.127048	0.526042	ENSRNOG00000058694	295051
Alg6	ALG6, alpha-1,3-glucosyltransferase [Source:RGD Symbol;Acc:1308815]	182.901	-0.0875865	0.769881	-0.0518244	0.915643	-0.272244	0.16957	ENSRNOG00000009045	362547
Alg8	ALG8, alpha-1,3-glucosyltransferase [Source:RGD Symbol;Acc:1305468]	99.9517	-0.318865	0.266625	-0.37732	0.279803	-0.132696	0.692108	ENSRNOG00000012292	293129
Alg9	ALG9, alpha-1,2-mannosyltransferase [Source:RGD Symbol;Acc:1311272]	377.736	0.3142	0.0725977	0.0340788	0.9422	0.35167	0.0257099	ENSRNOG00000010877	367083
Alkbh1	alkB homolog 1, histone H2A dioxygenase [Source:RGD Symbol;Acc:1308327]	1168.16	-0.0306987	0.854537	0.0272652	0.918373	0.052834	0.712028	ENSRNOG00000012264	362766
Alkbh2	alkB homolog 2, alpha-ketoglutarate-dependent dioxygenase [Source:RGD Symbol;Acc:1306377]	81.2787	0.806624	0.00903193	0.185251	0.805054	0.904032	0.00143994	ENSRNOG00000028584	304578
Alkbh3	alkB homolog 3, alpha-ketoglutarate-dependent dioxygenase [Source:RGD Symbol;Acc:1359731]	621.114	0.227093	0.227207	0.174542	0.540089	0.284733	0.0775157	ENSRNOG00000021678	362169
Alkbh4	alkB homolog 4, lysine demethylase [Source:RGD Symbol;Acc:1308608]	132.748	0.405111	0.108024	0.010102	0.989129	0.198181	0.503355	ENSRNOG00000001428	288587
Alkbh5	alkB homolog 5, RNA demethylase [Source:RGD Symbol;Acc:1309496]	2346.12	0.103953	0.655696	-0.0687953	0.855426	-0.0088836	0.976911	ENSRNOG00000028341	303193
Alkbh7	alkB homolog 7 [Source:RGD Symbol;Acc:1598126]	200.728	0.205634	0.486679	0.191636	0.653252	0.190741	0.478723	ENSRNOG00000047089	679944
Alkbh8	alkB homolog 8, tRNA methyltransferase [Source:RGD Symbol;Acc:1304687]	122.205	0.0585763	0.905164	-0.0815758	0.91353	0.00941694	0.986153	ENSRNOG00000024525	366783
Alms1	ALMS1, centrosome and basal body associated protein [Source:RGD Symbol;Acc:1311590]	1391.67	-0.0615992	0.845543	-0.216736	0.511038	-0.0671867	0.822151	ENSRNOG00000022343	297408
Alox12	arachidonate 12-lipoxygenase, 12S type [Source:RGD Symbol;Acc:1311159]	11.263	-0.0440951	NA	0.109956	NA	-0.889138	0.302739	ENSRNOG00000027037	287454
Alox15	arachidonate 15-lipoxygenase [Source:RGD Symbol;Acc:70493]	10.5832	0.730378	NA	-0.609122	NA	0.148251	0.90698	ENSRNOG00000019183	81639
Alox5ap	arachidonate 5-lipoxygenase activating protein [Source:RGD Symbol;Acc:2097]	4.29825	0.549338	NA	0.768619	NA	1.66995	NA	ENSRNOG00000000907	29624
Aloxe3	arachidonate lipoxygenase 3 [Source:RGD Symbol;Acc:1306252]	22.8893	-0.634635	0.379522	-0.298384	NA	-0.069536	0.940566	ENSRNOG00000007454	287424
Alpk1	alpha-kinase 1 [Source:RGD Symbol;Acc:1304613]	63.3457	-0.345104	0.634922	-0.189002	0.875572	-0.0866936	0.918382	ENSRNOG00000022636	310879
Alpk3	alpha-kinase 3 [Source:RGD Symbol;Acc:1309860]	2784.99	-0.319901	0.0407307	-0.162481	0.553845	-0.429245	0.00171072	ENSRNOG00000011659	365298
Alpl	alkaline phosphatase, liver/bone/kidney [Source:RGD Symbol;Acc:2100]	8825.89	0.265964	0.138353	0.273167	0.22834	0.206459	0.256508	ENSRNOG00000013954	25586
Als2	ALS2, alsin Rho guanine nucleotide exchange factor [Source:RGD Symbol;Acc:1310372]	5937.55	-0.240925	0.353429	0.0984417	0.836693	-0.281177	0.208906	ENSRNOG00000023280	363235
Als2cl	ALS2 C-terminal like [Source:RGD Symbol;Acc:1305208]	168.896	0.00386012	0.991456	-0.0826275	0.885943	-0.140044	0.656302	ENSRNOG00000033921	316017
Als2cr12	amyotrophic lateral sclerosis 2 chromosome region, candidate 12 [Source:RGD Symbol;Acc:1359362]	702.568	0.222002	0.428699	0.0490687	0.932816	0.236841	0.338773	ENSRNOG00000024917	316413
Alx1	ALX homeobox 1 [Source:RGD Symbol;Acc:2273]	8.69873	-0.630745	NA	0.374693	NA	0.274214	NA	ENSRNOG00000004390	25401
Alx3	ALX homeobox 3 [Source:RGD Symbol;Acc:1359270]	10.519	0.136225	NA	0.808804	NA	-0.00610183	0.99722	ENSRNOG00000018290	365900
Alyref	Aly/REF export factor [Source:RGD Symbol;Acc:1594679]	1207.53	-0.106033	0.550846	0.235629	0.140373	-0.0961809	0.556817	ENSRNOG00000036687	690585
Amacr	alpha-methylacyl-CoA racemase [Source:RGD Symbol;Acc:3048]	163.845	-0.12332	0.736262	-0.121749	0.816229	0.00568998	0.989942	ENSRNOG00000018662	25284
Ambra1	autophagy and beclin 1 regulator 1 [Source:RGD Symbol;Acc:621330]	1519.39	0.0398083	0.873623	0.0189279	0.965923	0.0422078	0.857713	ENSRNOG00000017422	59319
Amd1	adenosylmethionine decarboxylase 1 [Source:RGD Symbol;Acc:2104]	1401.11	-0.259151	0.0153528	-0.297737	0.0100651	-0.402057	1.36391e-05	ENSRNOG00000000585	81640
Amdhd2	amidohydrolase domain containing 2 [Source:RGD Symbol;Acc:1304601]	236.299	0.234985	0.426847	0.150329	0.759249	0.145614	0.638588	ENSRNOG00000006460	302972
Amer1	APC membrane recruitment protein 1 [Source:RGD Symbol;Acc:1560322]	169.308	0.703768	0.0923714	-0.219941	0.80553	0.744054	0.0522741	ENSRNOG00000007984	501584
Amfr	autocrine motility factor receptor [Source:RGD Symbol;Acc:1311551]	3883.71	0.112966	0.379521	0.0288807	0.914178	0.055884	0.697135	ENSRNOG00000055446	361367
Amhr2	anti-Mullerian hormone receptor type 2 [Source:RGD Symbol;Acc:70964]	12.8783	-0.486536	NA	-0.401537	NA	-0.473578	0.668052	ENSRNOG00000014850	29530
Amigo1	adhesion molecule with Ig like domain 1 [Source:RGD Symbol;Acc:1303079]	197.129	0.159654	0.653537	-0.0278935	0.969468	0.0814616	0.82933	ENSRNOG00000045665	295365
Amigo2	adhesion molecule with Ig like domain 2 [Source:RGD Symbol;Acc:727911]	55.2907	-0.462587	0.332841	0.0066867	0.996104	-0.783753	0.0374508	ENSRNOG00000007032	300186
Ammecr1	Alport syndrome, mental retardation, midface hypoplasia and elliptocytosis chromosomal region gene 1 [Source:RGD Symbol;Acc:1561004]	49.5569	0.209843	0.683853	0.108877	0.90477	0.0884876	0.873576	ENSRNOG00000022166	501539
Ammecr1l	AMMECR1 like [Source:RGD Symbol;Acc:1307915]	1442.49	-0.400136	1.62574e-05	-0.17706	0.234798	-0.420385	2.31964e-06	ENSRNOG00000016250	307526
Amn1	antagonist of mitotic exit network 1 homolog [Source:RGD Symbol;Acc:1308119]	166.228	-0.0452499	0.920891	-0.131855	0.816986	0.0442735	0.918264	ENSRNOG00000036917	302032
Amot	angiomotin [Source:RGD Symbol;Acc:1564027]	1408	-0.407325	0.0046176	-0.345179	0.0530423	-0.417698	0.00220155	ENSRNOG00000007345	300289
Amotl1	angiomotin-like 1 [Source:RGD Symbol;Acc:1305268]	1893.81	0.112291	0.760093	-0.246202	0.543848	0.14118	0.656519	ENSRNOG00000008990	315430
Amotl2	angiomotin like 2 [Source:RGD Symbol;Acc:70977]	789.815	-0.506132	0.154894	-1.01992	0.00108701	-0.594053	0.0597096	ENSRNOG00000008487	65157
Ampd1	adenosine monophosphate deaminase 1 [Source:RGD Symbol;Acc:2109]	16.8228	0.0578877	0.959924	0.285865	NA	0.499907	0.488523	ENSRNOG00000018656	25028
Ampd2	adenosine monophosphate deaminase 2 [Source:RGD Symbol;Acc:2110]	1570.68	-0.0494066	0.840944	0.0255618	0.94986	0.00256786	0.99385	ENSRNOG00000019240	362015
Ampd3	adenosine monophosphate deaminase 3 [Source:RGD Symbol;Acc:2111]	882.022	0.365019	0.027929	0.0607334	0.88668	0.318174	0.0516748	ENSRNOG00000018262	25095
Amt	aminomethyltransferase [Source:RGD Symbol;Acc:1359408]	908.695	-0.139908	0.336414	-0.036919	0.90477	-0.180813	0.137585	ENSRNOG00000050214	306586
Amz1	archaelysin family metallopeptidase 1 [Source:RGD Symbol;Acc:1311314]	3.69829	-2.19079	NA	-0.00488662	NA	-0.048034	NA	ENSRNOG00000024264	304317
Amz2	archaelysin family metallopeptidase 2 [Source:RGD Symbol;Acc:1304846]	970.45	-0.13994	0.291092	-0.137822	0.439852	-0.076026	0.604345	ENSRNOG00000000246	360650
Anapc1	anaphase promoting complex subunit 1 [Source:RGD Symbol;Acc:1306629]	2035.65	-0.448238	0.00257666	-0.192396	0.480719	-0.413281	0.00430047	ENSRNOG00000016965	311412
Anapc10	anaphase promoting complex subunit 10 [Source:RGD Symbol;Acc:1308936]	332.207	-0.0718698	0.809921	0.012362	0.982271	-0.0747304	0.78834	ENSRNOG00000018296	361389
Anapc11	anaphase promoting complex subunit 11 [Source:RGD Symbol;Acc:1561880]	621.253	0.0821974	0.744919	0.233169	0.326196	-0.0149866	0.959395	ENSRNOG00000036686	498030
Anapc13	anaphase promoting complex subunit 13 [Source:RGD Symbol;Acc:1583270]	417.064	0.00181291	0.994239	0.0522385	0.905543	-0.153087	0.46444	ENSRNOG00000008459	685029
Anapc15	anaphase promoting complex subunit 15 [Source:RGD Symbol;Acc:1311634]	153.165	-0.0896785	0.816102	0.104289	0.849224	-0.124042	0.710005	ENSRNOG00000019936	293155
Anapc16	anaphase promoting complex subunit 16 [Source:RGD Symbol;Acc:2321124]	715.12	0.196139	0.170522	0.147558	0.501096	0.361716	0.00110264	ENSRNOG00000000576	100360936
Anapc2	anaphase promoting complex subunit 2 [Source:RGD Symbol;Acc:1305546]	2414.64	0.212269	0.00663238	0.141887	0.2092	0.241346	0.00078892	ENSRNOG00000011295	296558
Anapc4	anaphase promoting complex subunit 4 [Source:RGD Symbol;Acc:1306572]	890.174	-0.0925083	0.686843	-0.142995	0.617219	0.0649803	0.773697	ENSRNOG00000004130	305420
Anapc5	anaphase-promoting complex subunit 5 [Source:RGD Symbol;Acc:1306125]	4968.3	-0.0797126	0.583594	0.095493	0.618156	-0.0600459	0.673318	ENSRNOG00000001316	288671
Anapc7	anaphase promoting complex subunit 7 [Source:RGD Symbol;Acc:1311927]	691.256	0.113286	0.515006	0.141749	0.516133	0.247678	0.0408843	ENSRNOG00000001283	304490
Angel1	angel homolog 1 [Source:RGD Symbol;Acc:1306238]	1007.34	-0.0702464	0.680752	-0.0861669	0.712181	-0.051028	0.759469	ENSRNOG00000010567	362765
Angel2	angel homolog 2 [Source:RGD Symbol;Acc:1305056]	908.413	0.0457262	0.838532	-0.00522049	0.990245	0.00482542	0.98538	ENSRNOG00000003795	305035
Angpt1	angiopoietin 1 [Source:RGD Symbol;Acc:628896]	8.1702	0.614012	NA	0.0236313	NA	1.24283	NA	ENSRNOG00000005854	89807
Angpt2	angiopoietin 2 [Source:RGD Symbol;Acc:621861]	1210.21	0.763187	0.00535614	0.580347	0.108696	0.559325	0.0495498	ENSRNOG00000016696	89805
Angptl1	angiopoietin-like 1 [Source:RGD Symbol;Acc:1598128]	6.67191	0.538628	NA	0.227056	NA	0.397744	NA	ENSRNOG00000004712	679942
Angptl4	angiopoietin-like 4 [Source:RGD Symbol;Acc:735058]	13416.4	0.488038	0.000135773	0.15611	0.544021	0.589114	8.41723e-07	ENSRNOG00000007545	362850
Ank1	ankyrin 1 [Source:RGD Symbol;Acc:1309620]	9.99901	-0.263027	NA	0.47684	NA	0.546447	0.625052	ENSRNOG00000018241	306570
Ank2	ankyrin 2 [Source:RGD Symbol;Acc:620156]	82.8525	-0.437386	0.53738	0.160777	0.902754	-0.0240109	0.981171	ENSRNOG00000011076	362036
Ank3	ankyrin 3 [Source:RGD Symbol;Acc:620157]	79.7259	0.0807265	0.903382	0.1756	0.841703	0.103434	0.864623	ENSRNOG00000053288	361833
Ankdd1b	ankyrin repeat and death domain containing 1B [Source:RGD Symbol;Acc:2325067]	340.576	0.544883	0.0486131	0.00486383	0.996104	0.591626	0.0200334	ENSRNOG00000025377	100359662
Ankfy1	ankyrin repeat and FYVE domain containing 1 [Source:RGD Symbol;Acc:1309598]	3433.01	-0.0457853	0.876842	-0.204435	0.487622	-0.0516587	0.85066	ENSRNOG00000016212	303292
Ankh	ANKH inorganic pyrophosphate transport regulator [Source:RGD Symbol;Acc:619925]	1294.47	-0.302359	0.0297678	-0.0579081	0.860229	-0.411509	0.00072691	ENSRNOG00000010960	114506
Ankib1	ankyrin repeat and IBR domain containing 1 [Source:RGD Symbol;Acc:1597088]	1255.91	0.0242274	0.936952	-0.096269	0.790043	0.0449463	0.86584	ENSRNOG00000005502	368062
Ankle2	ankyrin repeat and LEM domain containing 2 [Source:RGD Symbol;Acc:1310191]	1407.37	0.177163	0.381518	-0.108757	0.753606	0.248932	0.129642	ENSRNOG00000060144	360829
Ankmy1	ankyrin repeat and MYND domain containing 1 [Source:RGD Symbol;Acc:1595229]	52.6603	0.088746	0.904009	-0.0224254	0.98613	0.0706769	0.921992	ENSRNOG00000048567	684015
Ankmy2	ankyrin repeat and MYND domain containing 2 [Source:RGD Symbol;Acc:1306017]	872.58	-0.259169	0.131334	-0.255384	0.244835	-0.262391	0.0993219	ENSRNOG00000005623	314046
Ankrd1	ankyrin repeat domain 1 [Source:RGD Symbol;Acc:61989]	17.7393	-0.311666	0.713835	0.294146	NA	-1.06532	0.0727994	ENSRNOG00000018598	27064
Ankrd10	ankyrin repeat domain 10 [Source:RGD Symbol;Acc:1310501]	731.992	-0.109464	0.583594	-0.0100079	0.981499	-0.133959	0.430432	ENSRNOG00000013618	361183
Ankrd11	ankyrin repeat domain 11 [Source:RGD Symbol;Acc:1306679]	7312.3	0.267859	0.045402	0.0081855	0.983728	0.30696	0.0117762	ENSRNOG00000027906	365023
Ankrd12	ankyrin repeat domain 12 [Source:RGD Symbol;Acc:1310118]	1797.24	0.00674302	0.984468	-0.104225	0.795454	0.1462	0.526235	ENSRNOG00000012733	316775
Ankrd13a	ankyrin repeat domain 13a [Source:RGD Symbol;Acc:1308577]	12187.8	0.300399	0.000565703	0.194101	0.106015	0.335395	4.22317e-05	ENSRNOG00000001204	360823
Ankrd13b	ankyrin repeat domain 13B [Source:RGD Symbol;Acc:1564005]	53.7136	-0.207305	0.711444	-0.148386	0.862817	0.0876402	0.879826	ENSRNOG00000014742	360575
Ankrd13c	ankyrin repeat domain 13C [Source:RGD Symbol;Acc:1595074]	569.994	0.143482	0.401986	0.0788414	0.786182	0.126844	0.432931	ENSRNOG00000011340	685374
Ankrd13d	ankyrin repeat domain 13D [Source:RGD Symbol;Acc:1309156]	511.238	0.629544	3.69349e-06	0.371363	0.0435571	0.725592	1.68391e-08	ENSRNOG00000028247	361699
Ankrd16	ankyrin repeat domain 16 [Source:RGD Symbol;Acc:1311405]	49.6665	0.356765	0.501205	0.247009	0.76973	0.321566	0.511259	ENSRNOG00000028168	307102
Ankrd17	ankyrin repeat domain 17 [Source:RGD Symbol;Acc:1562348]	4116.74	0.0271886	0.947414	-0.186265	0.678569	0.297187	0.22245	ENSRNOG00000002940	289521
Ankrd23	ankyrin repeat domain 23 [Source:RGD Symbol;Acc:1310398]	19.0329	0.497786	0.511751	0.0620357	NA	0.735166	0.210113	ENSRNOG00000016151	316330
Ankrd26	ankyrin repeat domain 26 [Source:RGD Symbol;Acc:1310736]	281.721	-0.316432	0.209642	0.00134515	0.997796	-0.299935	0.201976	ENSRNOG00000006717	312667
Ankrd27	ankyrin repeat domain 27 [Source:RGD Symbol;Acc:1307106]	620.908	-0.108873	0.661952	0.0366971	0.935111	-0.14734	0.475964	ENSRNOG00000052814	361555
Ankrd28	ankyrin repeat domain 28 [Source:RGD Symbol;Acc:1559931]	1352.82	-0.0415725	0.915903	-0.132889	0.778278	0.0599003	0.864607	ENSRNOG00000019697	306264
Ankrd29	ankyrin repeat domain 29 [Source:RGD Symbol;Acc:1587260]	135.239	-0.0798823	0.867685	0.00258119	0.997228	-0.397873	0.191728	ENSRNOG00000046744	498823
Ankrd33b	ankyrin repeat domain 33B [Source:RGD Symbol;Acc:1564227]	7.0062	0.000185379	NA	0.460249	NA	0.535824	NA	ENSRNOG00000010888	310200
Ankrd34a	ankyrin repeat domain 34A [Source:RGD Symbol;Acc:1308412]	52.5786	0.125087	0.821914	-0.575496	0.252571	0.241439	0.583434	ENSRNOG00000033741	295283
Ankrd37	ankyrin repeat domain 37 [Source:RGD Symbol;Acc:1565715]	191.448	0.481938	0.0970695	0.423573	0.279947	0.195978	0.589436	ENSRNOG00000031335	361149
Ankrd39	ankyrin repeat domain 39 [Source:RGD Symbol;Acc:1559504]	60.9077	0.646491	0.053767	-0.197766	0.796293	0.552748	0.0957604	ENSRNOG00000023995	367251
Ankrd40	ankyrin repeat domain 40 [Source:RGD Symbol;Acc:1594678]	1823.65	-0.107837	0.516045	-0.0923967	0.711296	-0.104475	0.486533	ENSRNOG00000002935	690586
Ankrd42	ankyrin repeat domain 42 [Source:RGD Symbol;Acc:1310789]	517.733	-0.117186	0.67098	-0.212698	0.499968	0.00549226	0.987547	ENSRNOG00000009664	293117
Ankrd44	ankyrin repeat domain 44 [Source:RGD Symbol;Acc:1561893]	671.536	0.158701	0.690086	0.00780145	0.993501	0.302086	0.315939	ENSRNOG00000021384	301415
Ankrd45	ankyrin repeat domain 45 [Source:RGD Symbol;Acc:1311153]	3.64125	-0.963815	NA	-0.999617	NA	-1.20505	NA	ENSRNOG00000002890	289152
Ankrd46	ankyrin repeat domain 46 [Source:RGD Symbol;Acc:1309382]	1644.49	0.466443	9.83818e-06	0.191776	0.282915	0.493739	1.04219e-06	ENSRNOG00000025504	299982
Ankrd49	ankyrin repeat domain 49 [Source:RGD Symbol;Acc:1311759]	221.468	0.157479	0.502282	-0.338758	0.134919	0.108881	0.645827	ENSRNOG00000009233	315434
Ankrd50	ankyrin repeat domain 50 [Source:RGD Symbol;Acc:1311665]	811.685	0.228483	0.212306	0.0461503	0.912375	0.437362	0.00171384	ENSRNOG00000010534	294988
Ankrd52	ankyrin repeat domain 52 [Source:RGD Symbol;Acc:1307124]	2006	0.0914099	0.707596	-0.0636419	0.869033	0.165178	0.381537	ENSRNOG00000030597	362811
Ankrd54	ankyrin repeat domain 54 [Source:RGD Symbol;Acc:1309552]	162.902	0.193779	0.561807	0.06699	0.91557	0.347856	0.156188	ENSRNOG00000010821	362957
Ankrd6	ankyrin repeat domain 6 [Source:RGD Symbol;Acc:1583731]	615.177	-0.0310776	0.90587	0.0209608	0.961195	0.0428725	0.8584	ENSRNOG00000007110	500430
Ankrd9	ankyrin repeat domain 9 [Source:RGD Symbol;Acc:1307662]	119.591	0.52551	0.0387734	0.319574	0.441107	0.507554	0.0354965	ENSRNOG00000008056	314457
Anks1a	ankyrin repeat and sterile alpha motif domain containing 1A [Source:RGD Symbol;Acc:1309183]	3971.56	0.341593	1.24543e-05	0.206456	0.0500612	0.316887	3.59794e-05	ENSRNOG00000000498	309639
Anks3	ankyrin repeat and sterile alpha motif domain containing 3 [Source:RGD Symbol;Acc:1305833]	445.797	0.0114058	0.970186	0.0929836	0.78591	-0.0122976	0.965675	ENSRNOG00000003186	302937
Anks4b	ankyrin repeat and sterile alpha motif domain containing 4B [Source:RGD Symbol;Acc:1584204]	8.33729	-0.419713	NA	-0.0849173	NA	-0.0701082	NA	ENSRNOG00000046181	687561
Anks6	ankyrin repeat and sterile alpha motif domain containing 6 [Source:RGD Symbol;Acc:3334]	299.854	-0.263163	0.210592	-0.00257774	0.996381	-0.391059	0.0235095	ENSRNOG00000023309	362515
Ankzf1	ankyrin repeat and zinc finger domain containing 1 [Source:RGD Symbol;Acc:1359242]	1062.76	0.215107	0.117966	0.0248368	0.943057	0.216387	0.0904446	ENSRNOG00000019052	363255
Ano1	anoctamin 1 [Source:RGD Symbol;Acc:1310786]	281.386	-0.607936	0.491956	0.261219	0.867178	-0.0522262	0.964189	ENSRNOG00000020865	309135
Ano10	anoctamin 10 [Source:RGD Symbol;Acc:1308260]	2281.33	-0.149186	0.158332	0.0221004	0.930714	-0.17114	0.0696554	ENSRNOG00000000219	301111
Ano2	anoctamin 2 [Source:RGD Symbol;Acc:1591606]	146.115	0.181492	0.785149	-0.274906	0.760251	0.0964109	0.887104	ENSRNOG00000023561	100361584
Ano4	anoctamin 4 [Source:RGD Symbol;Acc:1310252]	412.157	-0.136104	0.575784	0.00278845	0.996373	-0.0954885	0.69261	ENSRNOG00000006841	299714
Ano5	anoctamin 5 [Source:RGD Symbol;Acc:1564265]	1046.6	-0.158601	0.674498	-0.177215	0.740807	-0.105797	0.778368	ENSRNOG00000015972	308637
Ano6	anoctamin 6 [Source:RGD Symbol;Acc:1304765]	6872.07	0.0649378	0.769065	-0.108781	0.698668	0.264653	0.0471331	ENSRNOG00000006995	315272
Ano7	anoctamin 7 [Source:RGD Symbol;Acc:1302987]	107.525	-0.262729	0.423716	-0.255612	0.571976	-0.215505	0.486533	ENSRNOG00000023427	367318
Ano8	anoctamin 8 [Source:RGD Symbol;Acc:1563946]	626.114	-0.04598	0.8558	0.159576	0.549497	-0.0779766	0.720708	ENSRNOG00000058662	306340
Ano9	anoctamin 9 [Source:RGD Symbol;Acc:1560565]	23.687	0.168698	0.8558	0.358819	0.763813	-0.0464381	0.963413	ENSRNOG00000015830	499287
Anp32a	acidic nuclear phosphoprotein 32 family member A [Source:RGD Symbol;Acc:2116]	2620.09	-0.282253	0.0322995	-0.140599	0.547403	-0.382839	0.000908659	ENSRNOG00000014846	25379
Anp32b	acidic nuclear phosphoprotein 32 family member B [Source:RGD Symbol;Acc:621285]	2510.11	0.0344681	0.886693	0.00132538	0.997228	-0.055813	0.791981	ENSRNOG00000009266	170724
Anp32e	acidic nuclear phosphoprotein 32 family member E [Source:RGD Symbol;Acc:1310611]	3627.64	0.0751166	0.635483	0.0185433	0.94986	-0.0194241	0.917599	ENSRNOG00000021168	361999
Anpep	alanyl aminopeptidase, membrane [Source:RGD Symbol;Acc:2991]	373.662	-0.652386	0.359278	0.328582	0.790043	-0.115836	0.90515	ENSRNOG00000014610	81641
Antxr1	anthrax toxin receptor 1 [Source:RGD Symbol;Acc:1307144]	32.529	-0.624254	0.475829	0.444125	0.737585	-0.172789	0.865939	ENSRNOG00000008678	362393
Antxr2	anthrax toxin receptor 2 [Source:RGD Symbol;Acc:1561294]	102.437	-0.204837	0.614719	0.21956	0.689945	-0.0754813	0.864914	ENSRNOG00000000081	305633
Anxa1	annexin A1 [Source:RGD Symbol;Acc:2118]	403.486	-0.540151	0.000135194	-0.517016	0.000854841	-0.742249	1.36373e-08	ENSRNOG00000017469	25380
Anxa11	annexin A11 [Source:RGD Symbol;Acc:1309911]	4752.9	0.248536	0.134761	0.0797208	0.816008	0.235585	0.13499	ENSRNOG00000010984	290527
Anxa2	annexin A2 [Source:RGD Symbol;Acc:621170]	4156.62	0.057169	0.776007	-0.0746128	0.783109	-0.074964	0.664448	ENSRNOG00000010362	56611
Anxa3	annexin A3 [Source:RGD Symbol;Acc:2119]	23569.4	0.307552	0.00277684	0.0183323	0.951278	0.36548	0.000115651	ENSRNOG00000002045	25291
Anxa4	annexin A4 [Source:RGD Symbol;Acc:621171]	1264.75	0.11368	0.561383	0.0621067	0.850315	0.0594854	0.774021	ENSRNOG00000018159	79124
Anxa5	annexin A5 [Source:RGD Symbol;Acc:2120]	5708.19	-0.142173	0.329216	-0.0388822	0.900624	-0.221979	0.0544968	ENSRNOG00000014453	25673
Anxa6	annexin A6 [Source:RGD Symbol;Acc:621172]	2599.72	-0.205285	0.216	-0.109493	0.712181	-0.421248	0.000765532	ENSRNOG00000010668	79125
Anxa7	annexin A7 [Source:RGD Symbol;Acc:621173]	2766.01	0.206346	0.345673	-0.129133	0.724066	0.0915441	0.714947	ENSRNOG00000007136	155423
Anxa9	annexin A9 [Source:RGD Symbol;Acc:1587550]	219.437	0.535389	0.00944975	0.273509	0.441485	0.667762	0.000293689	ENSRNOG00000021134	689830
Aoc3	amine oxidase, copper containing 3 [Source:RGD Symbol;Acc:62058]	242.796	-0.289977	0.407311	0.166776	0.772957	-0.114688	0.775363	ENSRNOG00000051307	29473
Aox1	aldehyde oxidase 1 [Source:RGD Symbol;Acc:620528]	52.8421	-0.127223	0.84154	0.128454	0.896076	-0.164073	0.775363	ENSRNOG00000015354	54349
Ap1ar	adaptor-related protein complex 1 associated regulatory protein [Source:RGD Symbol;Acc:1311435]	565.901	0.235609	0.369509	0.161298	0.705043	0.224988	0.35315	ENSRNOG00000024492	362037
Ap1b1	adaptor-related protein complex 1, beta 1 subunit [Source:RGD Symbol;Acc:2064]	2840.44	0.0192794	0.894285	0.0122839	0.958682	-0.0258813	0.845033	ENSRNOG00000008786	29663
Ap1g2	adaptor-related protein complex 1, gamma 2 subunit [Source:RGD Symbol;Acc:2324507]	323.356	-0.0749598	0.804571	-0.132357	0.737585	-0.18013	0.423913	ENSRNOG00000025619	100362547
Ap1m1	adaptor-related protein complex 1, mu 1 subunit [Source:RGD Symbol;Acc:1307653]	1995.95	0.142133	0.155596	0.124846	0.364547	0.086208	0.432739	ENSRNOG00000014454	306332
Ap1s1	adaptor-related protein complex 1, sigma 1 subunit [Source:RGD Symbol;Acc:1305911]	342.67	-0.215606	0.339543	-0.195703	0.537274	-0.334559	0.0622274	ENSRNOG00000001415	360785
Ap1s2	adaptor-related protein complex 1, sigma 2 subunit [Source:RGD Symbol;Acc:1561862]	288.243	-0.0591854	0.8441	0.00289431	0.996373	-0.0548844	0.848531	ENSRNOG00000038686	302671
Ap1s3	adaptor-related protein complex 1, sigma 3 subunit [Source:RGD Symbol;Acc:1311772]	84.9026	-0.138146	0.75424	-0.334148	0.483646	-0.291917	0.376627	ENSRNOG00000049873	367304
Ap2a1	adaptor-related protein complex 2, alpha 1 subunit [Source:RGD Symbol;Acc:1306254]	2760.02	0.0609502	0.680203	0.10375	0.54866	0.0141986	0.932864	ENSRNOG00000026243	308578
Ap2a2	adaptor-related protein complex 2, alpha 2 subunit [Source:RGD Symbol;Acc:71015]	4288.34	-0.178386	0.223752	-0.0548689	0.855831	-0.139081	0.344351	ENSRNOG00000019534	81637
Ap2b1	adaptor-related protein complex 2, beta 1 subunit [Source:RGD Symbol;Acc:71048]	3568.82	-0.0348222	0.862959	-0.121882	0.574626	-0.102589	0.493105	ENSRNOG00000061543	140670
Ap2m1	adaptor-related protein complex 2, mu 1 subunit [Source:RGD Symbol;Acc:620135]	12373.7	-0.0784932	0.590625	0.0144771	0.959988	-0.114319	0.328282	ENSRNOG00000001709	116563
Ap2s1	adaptor-related protein complex 2, sigma 1 subunit [Source:RGD Symbol;Acc:620188]	953.917	0.0782398	0.778853	0.0515197	0.910388	-0.050491	0.855265	ENSRNOG00000015865	65046
Ap3b1	adaptor-related protein complex 3, beta 1 subunit [Source:RGD Symbol;Acc:1310256]	2012.42	0.0640444	0.717571	-0.0806578	0.745413	0.0543595	0.745915	ENSRNOG00000010624	309969
Ap3d1	adaptor-related protein complex 3, delta 1 subunit [Source:RGD Symbol;Acc:1308659]	4570.12	-0.0570696	0.59414	-0.0409953	0.804682	-0.0997882	0.214395	ENSRNOG00000018977	314633
Ap3m1	adaptor-related protein complex 3, mu 1 subunit [Source:RGD Symbol;Acc:620417]	831.474	0.0835193	0.7278	-0.164257	0.54866	0.173023	0.329158	ENSRNOG00000011461	171126
Ap3m2	adaptor-related protein complex 3, mu 2 subunit [Source:RGD Symbol;Acc:70969]	397.978	0.0492098	0.853563	-0.154732	0.608034	-0.0666915	0.784262	ENSRNOG00000018650	140667
Ap3s1	adaptor-related protein complex 3, sigma 1 subunit [Source:RGD Symbol;Acc:1311115]	453.016	-0.000945485	0.996958	0.0399419	0.916661	-0.119434	0.514428	ENSRNOG00000003829	302290
Ap3s2	adaptor-related protein complex 3, sigma 2 subunit [Source:RGD Symbol;Acc:1586888]	389.428	-0.095711	0.763321	0.015035	0.981268	-0.0994136	0.727581	ENSRNOG00000043141	683402
Ap4b1	adaptor-related protein complex 4, beta 1 subunit [Source:RGD Symbol;Acc:1310529]	981.183	0.174937	0.241583	0.0671225	0.815749	0.206501	0.111823	ENSRNOG00000019455	310746
Ap4e1	adaptor-related protein complex 4, epsilon 1 subunit [Source:RGD Symbol;Acc:1562199]	347.619	0.346897	0.158332	-0.108093	0.833426	0.450878	0.0318617	ENSRNOG00000022938	311404
Ap4m1	adaptor-related protein complex 4, mu 1 subunit [Source:RGD Symbol;Acc:1310233]	471.102	0.147145	0.43637	0.00739023	0.986537	0.040589	0.859765	ENSRNOG00000001353	304344
Ap4s1	adaptor-related protein complex 4, sigma 1 subunit [Source:RGD Symbol;Acc:1311990]	362.813	-0.15726	0.52348	-0.0236834	0.963106	-0.205921	0.312604	ENSRNOG00000005765	366618
Ap5b1	adaptor-related protein complex 5, beta 1 subunit [Source:RGD Symbol;Acc:1562657]	233.437	0.119181	0.724427	-0.0517322	0.930099	0.00718056	0.986153	ENSRNOG00000026114	361709
Ap5m1	adaptor-related protein complex 5, mu 1 subunit [Source:RGD Symbol;Acc:1308087]	296.393	-0.180843	0.491956	-0.181014	0.619431	-0.130138	0.616641	ENSRNOG00000014148	305861
Ap5s1	adaptor-related protein complex 5, sigma 1 subunit [Source:RGD Symbol;Acc:1561852]	156.557	0.117426	0.739944	-0.334126	0.331139	0.0681506	0.847989	ENSRNOG00000021249	499893
Ap5z1	adaptor-related protein complex 5, zeta 1 subunit [Source:RGD Symbol;Acc:1593125]	146.689	0.134535	0.707491	-0.0173039	0.981499	-0.0105143	0.982508	ENSRNOG00000001107	641386
Apaf1	apoptotic peptidase activating factor 1 [Source:RGD Symbol;Acc:620575]	1086.01	-0.36084	0.0109012	-0.0819979	0.804	-0.52265	2.73251e-05	ENSRNOG00000008022	78963
Apba1	amyloid beta precursor protein binding family A member 1 [Source:RGD Symbol;Acc:620844]	64.3201	-0.106688	0.851001	-0.232878	0.754083	-0.161327	0.74649	ENSRNOG00000014928	83589
Apba2	amyloid beta precursor protein binding family A member 2 [Source:RGD Symbol;Acc:620845]	7.79883	-0.508692	NA	0.868161	NA	-1.86188	NA	ENSRNOG00000016358	83610
Apba3	amyloid beta precursor protein binding family A member 3 [Source:RGD Symbol;Acc:620846]	1385.46	0.175432	0.336538	0.136216	0.627173	0.0566541	0.802968	ENSRNOG00000020466	83611
Apbb1	amyloid beta precursor protein binding family B member 1 [Source:RGD Symbol;Acc:2122]	508.998	-0.119849	0.689627	0.167664	0.669612	-0.140418	0.594582	ENSRNOG00000018020	29722
Apbb1ip	amyloid beta precursor protein binding family B member 1 interacting protein [Source:RGD Symbol;Acc:1304795]	7.13363	0.44478	NA	-0.306505	NA	0.847559	NA	ENSRNOG00000017803	307171
Apbb2	amyloid beta precursor protein binding family B member 2 [Source:RGD Symbol;Acc:1562438]	1649.85	0.446474	0.000451758	0.215651	0.305348	0.375592	0.00311212	ENSRNOG00000025509	305338
Apbb3	amyloid beta precursor protein binding family B member 3 [Source:RGD Symbol;Acc:620853]	1376.75	0.0917344	0.513047	0.0517346	0.823913	0.0212099	0.904347	ENSRNOG00000017849	117026
Apc	APC, WNT signaling pathway regulator [Source:RGD Symbol;Acc:2123]	3404.95	-0.0613735	0.869217	-0.0783592	0.887638	-0.0120545	0.977334	ENSRNOG00000020423	24205
Apc2	APC2, WNT signaling pathway regulator [Source:RGD Symbol;Acc:1308256]	148.452	-0.207569	0.793749	0.422052	0.656704	0.396763	0.515792	ENSRNOG00000033791	299611
Apcdd1	APC down-regulated 1 [Source:RGD Symbol;Acc:1589962]	37014.4	0.172646	0.320579	-0.0949724	0.756275	0.256099	0.0669851	ENSRNOG00000043304	689616
Apeh	acylaminoacyl-peptide hydrolase [Source:RGD Symbol;Acc:2125]	1298.1	-0.0927304	0.608985	-0.0104522	0.9782	-0.0738641	0.670853	ENSRNOG00000029572	24206
Apex1	apurinic/apyrimidinic endodeoxyribonuclease 1 [Source:RGD Symbol;Acc:2126]	289.898	0.318841	0.081996	0.0701502	0.869298	0.409869	0.009657	ENSRNOG00000009663	79116
Apex2	apurinic/apyrimidinic endodeoxyribonuclease 2 [Source:RGD Symbol;Acc:1565983]	155.443	-0.205357	0.463462	0.078486	0.87518	-0.17684	0.493947	ENSRNOG00000000166	317628
Aph1a	aph-1 homolog A, gamma secretase subunit [Source:RGD Symbol;Acc:1311546]	4287.65	-0.0655815	0.751984	0.0826577	0.769481	-0.0852527	0.632852	ENSRNOG00000023816	365872
Api5	apoptosis inhibitor 5 [Source:RGD Symbol;Acc:1309772]	2338.51	-0.089329	0.49539	-0.116344	0.470875	-0.0503496	0.714423	ENSRNOG00000009689	362170
Apip	APAF1 interacting protein [Source:RGD Symbol;Acc:1564562]	94.564	-0.208602	0.582759	-0.143261	0.807726	-0.303196	0.320926	ENSRNOG00000007446	295961
Aplf	aprataxin and PNKP like factor [Source:RGD Symbol;Acc:1565557]	204.707	-0.0787341	0.817195	0.0225321	0.971941	-0.182482	0.478178	ENSRNOG00000043059	500247
Apln	apelin [Source:RGD Symbol;Acc:620672]	227.388	-0.373594	0.379153	-0.0192441	0.984467	-0.955165	0.0013113	ENSRNOG00000003984	58812
Aplnr	apelin receptor [Source:RGD Symbol;Acc:621645]	1390	0.00618195	0.986737	-0.367028	0.135193	-0.198008	0.388355	ENSRNOG00000009227	83518
Aplp1	amyloid beta precursor like protein 1 [Source:RGD Symbol;Acc:69257]	2329.35	0.317021	0.0100084	0.240088	0.148341	0.113446	0.478723	ENSRNOG00000020851	502317
Aplp2	amyloid beta precursor like protein 2 [Source:RGD Symbol;Acc:2128]	77255	0.0380262	0.723196	0.11302	0.243184	0.0672561	0.424853	ENSRNOG00000047179	64312
Apmap	adipocyte plasma membrane associated protein [Source:RGD Symbol;Acc:1308874]	1007.66	-0.0890296	0.596408	-0.0292929	0.922253	-0.0692052	0.668038	ENSRNOG00000006795	366227
Apoa1	apolipoprotein A1 [Source:RGD Symbol;Acc:2130]	9.37691	-0.000650036	NA	-1.31073	NA	-0.209356	0.877151	ENSRNOG00000045679	25081
Apobec3b	apolipoprotein B mRNA editing enzyme catalytic subunit 3B [Source:RGD Symbol;Acc:1307800]	51.3676	0.588653	0.143527	-0.0139407	0.991075	0.73698	0.0323338	ENSRNOG00000016852	315137
Apobr	apolipoprotein B receptor [Source:RGD Symbol;Acc:1565169]	83.8299	0.231333	0.595426	-0.203171	0.762526	0.103043	0.828312	ENSRNOG00000017403	499264
Apoc3	apolipoprotein C3 [Source:RGD Symbol;Acc:2136]	12.0983	-0.162883	NA	0.850906	NA	0.0504033	0.97362	ENSRNOG00000047503	24207
Apod	apolipoprotein D [Source:RGD Symbol;Acc:2137]	355.042	-0.190278	0.551415	0.230975	0.568188	-0.182046	0.529147	ENSRNOG00000048273	25239
Apoe	apolipoprotein E [Source:RGD Symbol;Acc:2138]	41713.5	0.0214345	0.944738	0.0722822	0.856329	-0.0835557	0.730796	ENSRNOG00000018454	25728
Apol11a	apolipoprotein L 11a [Source:RGD Symbol;Acc:1309798]	173.573	-0.100394	0.798165	-0.645891	0.0145404	-0.302632	0.265064	ENSRNOG00000023122	300060
Apol3	apolipoprotein L, 3 [Source:RGD Symbol;Acc:1306480]	3257.29	0.0847467	0.711145	-0.31132	0.0865709	0.0599083	0.791756	ENSRNOG00000042771	315108
Apol9a	apolipoprotein L 9a [Source:RGD Symbol;Acc:1562332]	472.711	-0.699254	0.291092	-0.90489	0.2365	-0.802834	0.1657	ENSRNOG00000023410	503164
Apold1	apolipoprotein L domain containing 1 [Source:RGD Symbol;Acc:1303123]	106452	0.040099	0.915873	0.400942	0.132541	-0.0046608	0.990936	ENSRNOG00000007830	444983
Apom	apolipoprotein M [Source:RGD Symbol;Acc:620773]	10.7813	0.861632	NA	0.0858374	NA	0.299445	0.799921	ENSRNOG00000000850	55939
Apoo	apolipoprotein O [Source:RGD Symbol;Acc:1565289]	124.716	-0.461836	0.0719097	-0.344622	0.345999	-0.446967	0.0640539	ENSRNOG00000046918	363474
Apool	apolipoprotein O-like [Source:RGD Symbol;Acc:1549725]	188.348	-0.315722	0.108801	-0.405258	0.0600722	-0.328842	0.068734	ENSRNOG00000004512	317191
App	amyloid beta precursor protein [Source:RGD Symbol;Acc:2139]	81755.1	0.0864572	0.492312	0.130972	0.347077	0.00304938	0.986153	ENSRNOG00000006997	54226
Appbp2	amyloid beta precursor protein binding protein 2 [Source:RGD Symbol;Acc:1306488]	1380.27	-0.116282	0.497744	-0.0692056	0.805479	-0.0896155	0.591542	ENSRNOG00000027654	303396
Appl1	adaptor protein, phosphotyrosine interacting with PH domain and leucine zipper 1 [Source:RGD Symbol;Acc:1309388]	1008.24	-0.0352767	0.889413	-0.159375	0.536436	0.0723252	0.732933	ENSRNOG00000013574	290537
Appl2	adaptor protein, phosphotyrosine interacting with PH domain and leucine zipper 2 [Source:RGD Symbol;Acc:1563028]	426.93	-0.166217	0.447529	0.0436106	0.919425	-0.113684	0.605238	ENSRNOG00000008174	362860
Aprt	adenine phosphoribosyl transferase [Source:RGD Symbol;Acc:1307758]	1655.85	0.160099	0.407311	0.194024	0.416923	0.0390432	0.872095	ENSRNOG00000014405	292072
Aptx	aprataxin [Source:RGD Symbol;Acc:628740]	109.507	0.367028	0.172144	-0.26881	0.544318	0.406458	0.0901507	ENSRNOG00000006582	259271
Aqp1	aquaporin 1 [Source:RGD Symbol;Acc:2141]	19.5154	1.74883	0.376866	1.62553	NA	-1.01942	0.650651	ENSRNOG00000011648	25240
Aqp11	aquaporin 11 [Source:RGD Symbol;Acc:628763]	5.38123	0.107906	NA	0.0663358	NA	0.50892	NA	ENSRNOG00000013358	286758
Aqr	aquarius intron-binding spliceosomal factor [Source:RGD Symbol;Acc:1306223]	1569.39	-0.13696	0.442472	-0.148068	0.529566	-0.181686	0.213918	ENSRNOG00000008912	366163
Ar	androgen receptor [Source:RGD Symbol;Acc:2147]	5.18951	0.913796	NA	0.140727	NA	0.8476	NA	ENSRNOG00000005639	24208
Araf	A-Raf proto-oncogene, serine/threonine kinase [Source:RGD Symbol;Acc:2148]	1678.05	-0.0503521	0.769487	0.0704459	0.760344	-0.0362503	0.828817	ENSRNOG00000010838	64363
Arap1	ArfGAP with RhoGAP domain, ankyrin repeat and PH domain 1 [Source:RGD Symbol;Acc:1310385]	1341.45	0.451156	0.000710201	-0.102479	0.750928	0.374044	0.00512165	ENSRNOG00000019555	361617
Arap2	ArfGAP with RhoGAP domain, ankyrin repeat and PH domain 2 [Source:RGD Symbol;Acc:1306452]	4287.74	-0.276439	0.269929	-0.255728	0.466424	-0.337182	0.117992	ENSRNOG00000056826	305367
Arap3	ArfGAP with RhoGAP domain, ankyrin repeat and PH domain 3 [Source:RGD Symbol;Acc:1304938]	13324.3	-0.0453736	0.695319	-0.0734343	0.60497	-0.116981	0.140879	ENSRNOG00000055527	361314
Arc	activity-regulated cytoskeleton-associated protein [Source:RGD Symbol;Acc:62037]	79.3622	-0.154475	0.861196	0.349567	0.758003	-0.157172	0.85108	ENSRNOG00000043465	54323
Arcn1	archain 1 [Source:RGD Symbol;Acc:1359110]	4217.18	-0.107845	0.329216	-0.0432473	0.833426	-0.0551523	0.655933	ENSRNOG00000061108	300674
Arel1	apoptosis resistant E3 ubiquitin protein ligase 1 [Source:RGD Symbol;Acc:1307597]	1545.49	0.0498788	0.834239	-0.00219625	0.996373	0.0541829	0.807732	ENSRNOG00000004382	299197
Arf1	ADP-ribosylation factor 1 [Source:RGD Symbol;Acc:621270]	5440.41	0.142255	0.134618	0.215153	0.0237714	0.102142	0.301699	ENSRNOG00000060229	64310
Arf2	ADP-ribosylation factor 2 [Source:RGD Symbol;Acc:621271]	2847.76	-0.0876669	0.716635	0.0219466	0.960932	0.00233896	0.994256	ENSRNOG00000004807	79119
Arf4	ADP-ribosylation factor 4 [Source:RGD Symbol;Acc:621275]	3561.71	-0.0147896	0.935958	-0.012301	0.968209	-0.0728259	0.575856	ENSRNOG00000012623	79120
Arf5	ADP-ribosylation factor 5 [Source:RGD Symbol;Acc:621278]	2390.11	0.124922	0.48304	0.119893	0.636001	0.00222252	0.993927	ENSRNOG00000007806	79117
Arf6	ADP-ribosylation factor 6 [Source:RGD Symbol;Acc:621279]	2991.53	-0.0988916	0.443766	-0.0516515	0.811874	-0.155353	0.120521	ENSRNOG00000004791	79121
Arfgap1	ADP-ribosylation factor GTPase activating protein 1 [Source:RGD Symbol;Acc:708452]	1273.11	-0.0432822	0.814133	-0.0252216	0.933471	-0.00894178	0.964461	ENSRNOG00000043150	246310
Arfgap2	ADP-ribosylation factor GTPase activating protein 2 [Source:RGD Symbol;Acc:1306177]	2806.11	0.10792	0.414055	0.109981	0.537304	0.16613	0.109193	ENSRNOG00000014429	362162
Arfgap3	ADP-ribosylation factor GTPase activating protein 3 [Source:RGD Symbol;Acc:1560066]	1198.68	0.0924318	0.533202	-0.0634215	0.786182	0.0557884	0.714423	ENSRNOG00000046472	503165
Arfgef1	ADP ribosylation factor guanine nucleotide exchange factor 1 [Source:RGD Symbol;Acc:1560793]	3562.76	-0.093675	0.723196	-0.134473	0.700087	-0.0228229	0.938323	ENSRNOG00000005703	312915
Arfgef2	ADP ribosylation factor guanine nucleotide exchange factor 2 [Source:RGD Symbol;Acc:631430]	2528.38	0.186819	0.260785	0.00667662	0.987722	0.189097	0.213946	ENSRNOG00000007485	296380
Arfgef3	ARFGEF family member 3 [Source:RGD Symbol;Acc:1309903]	7.54702	-0.437	NA	-0.060034	NA	-0.0945676	NA	ENSRNOG00000011460	292947
Arfip1	ADP-ribosylation factor interacting protein 1 [Source:RGD Symbol;Acc:708401]	509.522	-0.201352	0.275156	-0.229838	0.313978	-0.291737	0.0536992	ENSRNOG00000010533	60382
Arfip2	ADP-ribosylation factor interacting protein 2 [Source:RGD Symbol;Acc:1303204]	1861.72	0.0388296	0.867355	0.143885	0.551305	0.0401828	0.853803	ENSRNOG00000018440	293344
Arfrp1	ADP-ribosylation factor related protein 1 [Source:RGD Symbol;Acc:621683]	669.379	0.129841	0.467382	-0.0136899	0.972568	0.0815966	0.65755	ENSRNOG00000013992	117051
Arg2	arginase 2 [Source:RGD Symbol;Acc:2151]	33.9472	-0.306487	0.755576	0.0542038	0.976502	-0.360614	0.677518	ENSRNOG00000053811	29215
Arglu1	arginine and glutamate rich 1 [Source:RGD Symbol;Acc:1310061]	1444.5	-0.0769725	0.692141	-0.0471647	0.884024	0.0387779	0.848237	ENSRNOG00000024142	290912
Arhgap1	Rho GTPase activating protein 1 [Source:RGD Symbol;Acc:1306068]	1413.65	0.123043	0.511211	0.114999	0.673351	0.205919	0.147831	ENSRNOG00000016610	311193
Arhgap10	Rho GTPase activating protein 10 [Source:RGD Symbol;Acc:1588859]	38.8785	-0.152028	0.88183	0.293997	0.824893	0.0601446	0.95309	ENSRNOG00000013152	688429
Arhgap11a	Rho GTPase activating protein 11A [Source:RGD Symbol;Acc:1309107]	11.0915	-0.425516	NA	-0.0587074	NA	-0.398589	0.694056	ENSRNOG00000008115	296060
Arhgap12	Rho GTPase activating protein 12 [Source:RGD Symbol;Acc:1310017]	1368.29	-0.237081	0.262005	-0.034923	0.943057	-0.176843	0.410156	ENSRNOG00000017791	307016
Arhgap15	Rho GTPase activating protein 15 [Source:RGD Symbol;Acc:1359304]	10.9173	-0.816591	NA	0.0158686	NA	0.79753	0.345036	ENSRNOG00000031168	295635
Arhgap17	Rho GTPase activating protein 17 [Source:RGD Symbol;Acc:628767]	2874.15	0.120746	0.375378	0.00611516	0.984853	0.180297	0.0970966	ENSRNOG00000013836	63994
Arhgap18	Rho GTPase activating protein 18 [Source:RGD Symbol;Acc:1305053]	1745.36	-0.102816	0.619734	0.217212	0.292988	-0.11444	0.528761	ENSRNOG00000011245	293947
Arhgap19	Rho GTPase activating protein 19 [Source:RGD Symbol;Acc:1593044]	140.519	0.297628	0.382362	0.0260005	0.974193	0.321033	0.286917	ENSRNOG00000048166	679082
Arhgap20	Rho GTPase activating protein 20 [Source:RGD Symbol;Acc:1303160]	742.618	-0.732343	5.64383e-05	-0.210405	0.574332	-0.682232	0.000122025	ENSRNOG00000025624	367085
Arhgap21	Rho GTPase activating protein 21 [Source:RGD Symbol;Acc:1311028]	3101.24	0.141497	0.543048	0.00481148	0.993501	0.172492	0.381537	ENSRNOG00000008659	307178
Arhgap23	Rho GTPase activating protein 23 [Source:RGD Symbol;Acc:1309742]	1873.36	-0.452338	0.0179366	-0.167622	0.667697	-0.42657	0.0206212	ENSRNOG00000022771	303501
Arhgap24	Rho GTPase activating protein 24 [Source:RGD Symbol;Acc:1306669]	229.003	0.11634	0.728373	0.122496	0.796293	0.0371164	0.920351	ENSRNOG00000056944	305156
Arhgap25	Rho GTPase activating protein 25 [Source:RGD Symbol;Acc:1562105]	698.853	0.0335064	0.903849	-0.138875	0.655604	-0.0898528	0.687827	ENSRNOG00000009347	500246
Arhgap26	Rho GTPase activating protein 26 [Source:RGD Symbol;Acc:1310923]	554.111	0.0665496	0.873623	-0.0487694	0.9422	0.238043	0.422099	ENSRNOG00000013920	307459
Arhgap27	Rho GTPase activating protein 27 [Source:RGD Symbol;Acc:735202]	3111.23	0.648721	1.57431e-08	0.311135	0.0561107	0.62422	2.93566e-08	ENSRNOG00000028569	303583
Arhgap28	Rho GTPase activating protein 28 [Source:RGD Symbol;Acc:1559882]	557.326	0.0603299	0.852342	-0.0282741	0.959259	0.185895	0.431904	ENSRNOG00000017065	301709
Arhgap29	Rho GTPase activating protein 29 [Source:RGD Symbol;Acc:1306185]	12376.2	-0.399026	3.06846e-06	-0.133016	0.403579	-0.399826	1.41951e-06	ENSRNOG00000012563	310833
Arhgap30	Rho GTPase activating protein 30 [Source:RGD Symbol;Acc:1561419]	9.51505	-0.50776	NA	-0.146145	NA	-0.041053	0.976604	ENSRNOG00000004192	498282
Arhgap31	Rho GTPase activating protein 31 [Source:RGD Symbol;Acc:1306093]	23159.6	0.71731	0.00121596	0.14942	0.777518	0.819448	7.3697e-05	ENSRNOG00000003088	288093
Arhgap32	Rho GTPase activating protein 32 [Source:RGD Symbol;Acc:1305267]	1185.62	0.00620359	0.987662	-0.0431573	0.938639	0.186346	0.457117	ENSRNOG00000008709	315530
Arhgap33	Rho GTPase activating protein 33 [Source:RGD Symbol;Acc:2318374]	542.843	0.46851	0.000779244	0.522595	0.000358577	0.609124	1.45708e-06	ENSRNOG00000024677	100362311
Arhgap35	Rho GTPase activating protein 35 [Source:RGD Symbol;Acc:1308738]	1585.63	-0.424266	0.0108227	-0.169878	0.596512	-0.300048	0.0854434	ENSRNOG00000015852	306400
Arhgap39	Rho GTPase activating protein 39 [Source:RGD Symbol;Acc:1593158]	243.536	-0.247263	0.314647	-0.138592	0.747018	-0.234418	0.302498	ENSRNOG00000016566	500901
Arhgap4	Rho GTPase activating protein 4 [Source:RGD Symbol;Acc:628901]	117.117	-0.223808	0.550991	-0.186855	0.743578	-0.02828	0.950965	ENSRNOG00000058545	246249
Arhgap42	Rho GTPase activating protein 42 [Source:RGD Symbol;Acc:1564081]	94.4834	-0.657154	0.226006	0.319286	0.744522	0.0366286	0.964461	ENSRNOG00000026821	500943
Arhgap44	Rho GTPase activating protein 44 [Source:RGD Symbol;Acc:1305664]	30.9518	0.362162	0.550104	-0.24178	0.810138	-0.020728	0.981534	ENSRNOG00000003603	303222
Arhgap45	Rho GTPase activating protein 45 [Source:RGD Symbol;Acc:1308662]	63.5294	0.0418571	0.952755	-0.297074	0.716214	-0.0202111	0.978466	ENSRNOG00000013220	314618
Arhgap5	Rho GTPase activating protein 5 [Source:RGD Symbol;Acc:1308507]	609.46	-0.263813	0.473965	-0.366802	0.39318	-0.163963	0.665867	ENSRNOG00000004696	299012
Arhgap6	Rho GTPase activating protein 6 [Source:RGD Symbol;Acc:2323364]	1060.51	0.0825059	0.671395	0.00117192	0.997228	0.162091	0.258144	ENSRNOG00000003956	100363276
Arhgap8	Rho GTPase activating protein 8 [Source:RGD Symbol;Acc:1303143]	46.8854	0.748955	0.196293	-0.523026	0.601817	1.1175	0.0169831	ENSRNOG00000033570	300115
Arhgap9	Rho GTPase activating protein 9 [Source:RGD Symbol;Acc:1305342]	8.91188	-0.789276	NA	0.260749	NA	-0.307127	0.809129	ENSRNOG00000006946	362893
Arhgdia	Rho GDP dissociation inhibitor alpha [Source:RGD Symbol;Acc:1359547]	13909.4	0.119768	0.469004	0.157304	0.427875	-0.0132716	0.950965	ENSRNOG00000036688	360678
Arhgdib	Rho GDP dissociation inhibitor beta [Source:RGD Symbol;Acc:1305383]	2495.68	-0.302074	0.0230109	-0.00451328	0.992471	-0.369795	0.00200435	ENSRNOG00000005809	362456
Arhgef1	Rho guanine nucleotide exchange factor 1 [Source:RGD Symbol;Acc:620951]	5382.66	0.0156453	0.937249	0.0830886	0.704975	-0.0462365	0.773124	ENSRNOG00000020130	60323
Arhgef10	Rho guanine nucleotide exchange factor 10 [Source:RGD Symbol;Acc:1565043]	4074	0.0704542	0.72712	0.0547839	0.858956	0.0762308	0.675102	ENSRNOG00000012561	306618
Arhgef10l	Rho guanine nucleotide exchange factor 10 like [Source:RGD Symbol;Acc:1585585]	54.7361	-0.525826	0.359278	0.356887	0.687305	-0.153788	0.826144	ENSRNOG00000050636	684811
Arhgef11	Rho guanine nucleotide exchange factor 11 [Source:RGD Symbol;Acc:619705]	3198.94	0.00881727	0.96924	-0.0583239	0.830421	0.00661207	0.976911	ENSRNOG00000015026	78966
Arhgef12	Rho guanine nucleotide exchange factor 12 [Source:RGD Symbol;Acc:1305111]	8416.53	0.200229	0.52014	-0.0863128	0.876393	0.227326	0.402089	ENSRNOG00000008924	367072
Arhgef15	Rho guanine nucleotide exchange factor 15 [Source:RGD Symbol;Acc:1306961]	4911.92	-0.567345	3.90768e-14	-0.447893	1.95169e-08	-0.782719	1.00809e-27	ENSRNOG00000004566	287418
Arhgef17	Rho guanine nucleotide exchange factor (GEF) 17 [Source:MGI Symbol;Acc:MGI:2673002]	461.123	-0.390307	0.645096	0.31999	0.802959	-0.0473453	0.963413	ENSRNOG00000053502	308862
Arhgef18	Rho/Rac guanine nucleotide exchange factor 18 [Source:RGD Symbol;Acc:1311448]	1388.34	-0.224017	0.10502	-0.169761	0.403431	-0.317859	0.00650215	ENSRNOG00000028090	304193
Arhgef2	Rho/Rac guanine nucleotide exchange factor 2 [Source:RGD Symbol;Acc:1304659]	9238.93	0.0125093	0.94799	-0.126823	0.470406	0.0280583	0.868593	ENSRNOG00000020027	310635
Arhgef25	Rho guanine nucleotide exchange factor 25 [Source:RGD Symbol;Acc:735210]	193.674	-0.126769	0.808059	0.442456	0.355022	0.0293078	0.959433	ENSRNOG00000005034	314904
Arhgef26	Rho guanine nucleotide exchange factor 26 [Source:RGD Symbol;Acc:1562559]	12.8877	-0.0537539	NA	-0.515629	NA	0.116166	0.915581	ENSRNOG00000014549	310460
Arhgef28	Rho guanine nucleotide exchange factor 28 [Source:RGD Symbol;Acc:1307061]	308.6	-0.139784	0.634698	-0.0146146	0.981499	-0.16249	0.524385	ENSRNOG00000016544	361882
Arhgef3	Rho guanine nucleotide exchange factor 3 [Source:RGD Symbol;Acc:1310672]	2960.79	0.650198	8.26721e-06	0.0702671	0.862735	0.819782	1.79878e-09	ENSRNOG00000014363	290541
Arhgef37	Rho guanine nucleotide exchange factor 37 [Source:RGD Symbol;Acc:1560471]	86.4213	-0.187439	0.636051	-0.040196	0.957283	-0.63982	0.0130589	ENSRNOG00000025502	307398
Arhgef4	Rho guanine nucleotide exchange factor 4 [Source:RGD Symbol;Acc:1586179]	8.01618	2.42945	NA	1.43205	NA	2.22661	NA	ENSRNOG00000014035	301334
Arhgef40	Rho guanine nucleotide exchange factor 40 [Source:RGD Symbol;Acc:1308093]	1783.48	-0.0618851	0.724971	-0.0310074	0.918373	0.00702198	0.974661	ENSRNOG00000052354	361034
Arhgef5	Rho guanine nucleotide exchange factor 5 [Source:RGD Symbol;Acc:620718]	3147.59	-0.430309	0.0015746	-0.195882	0.40795	-0.451667	0.000467066	ENSRNOG00000005506	140898
Arhgef6	Rac/Cdc42 guanine nucleotide exchange factor 6 [Source:RGD Symbol;Acc:1359674]	266.635	-0.308113	0.178264	-0.124339	0.776244	-0.233912	0.311117	ENSRNOG00000000869	363509
Arhgef7	Rho guanine nucleotide exchange factor 7 [Source:RGD Symbol;Acc:620624]	5007.53	0.314725	0.204977	0.142657	0.762266	0.416471	0.0472534	ENSRNOG00000012934	114559
Arhgef9	Cdc42 guanine nucleotide exchange factor 9 [Source:RGD Symbol;Acc:620719]	618.792	0.0332037	0.88932	0.0188695	0.961648	0.0845508	0.655844	ENSRNOG00000007733	66013
Arid1a	AT-rich interaction domain 1A [Source:RGD Symbol;Acc:1310500]	5259.35	-0.228516	0.16941	-0.215713	0.328947	-0.223232	0.149963	ENSRNOG00000006137	297867
Arid1b	AT-rich interaction domain 1B [Source:RGD Symbol;Acc:708504]	2502.14	0.131585	0.43794	0.000344799	0.999108	0.127015	0.413193	ENSRNOG00000017030	282546
Arid2	AT-rich interaction domain 2 [Source:RGD Symbol;Acc:1311105]	1900.47	-0.00664601	0.988786	-0.13151	0.811243	0.198113	0.528544	ENSRNOG00000004831	366980
Arid3a	AT-rich interaction domain 3A [Source:RGD Symbol;Acc:1305299]	676.425	0.139564	0.738551	-0.462283	0.204505	0.293997	0.34053	ENSRNOG00000026435	314616
Arid3b	AT-rich interaction domain 3B [Source:RGD Symbol;Acc:1306335]	462.517	-0.0716443	0.769391	0.00221262	0.996373	-0.117594	0.547965	ENSRNOG00000019677	367092
Arid3c	AT-rich interaction domain 3C [Source:RGD Symbol;Acc:1560943]	5.8631	1.55991	NA	0.907252	NA	1.61239	NA	ENSRNOG00000013416	502946
Arid4a	AT-rich interaction domain 4A [Source:RGD Symbol;Acc:1307442]	1500.21	-0.0711181	0.737677	-0.0204023	0.957283	-0.0846282	0.650422	ENSRNOG00000026239	314205
Arid5a	AT-rich interaction domain 5A [Source:RGD Symbol;Acc:1311041]	1524.25	0.0164825	0.966476	0.011156	0.985808	-0.109767	0.704186	ENSRNOG00000015382	316327
Arid5b	AT-rich interaction domain 5B [Source:RGD Symbol;Acc:1311735]	793.982	-0.198432	0.559931	-0.23565	0.597634	-0.189925	0.539508	ENSRNOG00000000635	309728
Arih1	ariadne RBR E3 ubiquitin protein ligase 1 [Source:RGD Symbol;Acc:1308131]	2564.93	-0.168216	0.435891	-0.114431	0.745413	0.0187364	0.947642	ENSRNOG00000009887	300756
Arih2	ariadne RBR E3 ubiquitin protein ligase 2 [Source:RGD Symbol;Acc:1305839]	1936.5	0.0392502	0.869909	0.222803	0.262904	0.0664124	0.746233	ENSRNOG00000031827	316005
Arl1	ADP-ribosylation factor like GTPase 1 [Source:RGD Symbol;Acc:621326]	1050.8	4.39132e-05	0.999775	-0.0185284	0.951278	0.0429533	0.804471	ENSRNOG00000005763	64187
Arl10	ADP-ribosylation factor like GTPase 10 [Source:RGD Symbol;Acc:1303298]	180.969	0.277031	0.299394	0.100809	0.848449	0.0573772	0.873151	ENSRNOG00000045948	306767
Arl13b	ADP-ribosylation factor like GTPase 13B [Source:RGD Symbol;Acc:1584979]	446.969	0.0879215	0.753312	-0.0778598	0.854308	0.104403	0.670019	ENSRNOG00000047194	304037
Arl14ep	ADP-ribosylation factor like GTPase 14 effector protein [Source:RGD Symbol;Acc:1311463]	460.273	0.350375	0.0221735	0.00340832	0.995127	0.403061	0.00374824	ENSRNOG00000004891	311279
Arl15	ADP-ribosylation factor like GTPase 15 [Source:RGD Symbol;Acc:1597407]	376.952	0.106328	0.722486	0.00593378	0.9935	0.128641	0.623711	ENSRNOG00000011105	689079
Arl16	ADP-ribosylation factor like GTPase 16 [Source:RGD Symbol;Acc:1590059]	161.698	-0.0994375	0.754129	-0.109762	0.805394	-0.124093	0.6514	ENSRNOG00000049235	688311
Arl2	ADP-ribosylation factor like GTPase 2 [Source:RGD Symbol;Acc:69326]	452.084	-0.0310303	0.928403	0.221021	0.487622	-0.0906593	0.741773	ENSRNOG00000021010	65142
Arl2bp	ADP-ribosylation factor like GTPase 2 binding protein [Source:RGD Symbol;Acc:1561471]	7274.45	-0.0284679	0.794141	-0.0575135	0.666174	-0.0535701	0.531307	ENSRNOG00000016991	498910
Arl3	ADP ribosylation factor like GTPase 3 [Source:RGD Symbol;Acc:69327]	685.174	0.0150598	0.959713	0.191763	0.45027	0.0181613	0.94684	ENSRNOG00000019973	64664
Arl4a	ADP-ribosylation factor like GTPase 4A [Source:RGD Symbol;Acc:2152]	14817.9	0.175637	0.349298	0.317771	0.078061	0.267289	0.0733764	ENSRNOG00000004282	29308
Arl4d	ADP-ribosylation factor like GTPase 4D [Source:RGD Symbol;Acc:1306875]	1365.98	-0.103605	0.681342	0.139925	0.675357	-0.044493	0.869403	ENSRNOG00000020770	303559
Arl5a	ADP-ribosylation factor like GTPase 5A [Source:RGD Symbol;Acc:621327]	649.688	0.065167	0.789703	-0.0895508	0.78591	0.163964	0.345655	ENSRNOG00000006839	117050
Arl5b	ADP-ribosylation factor like GTPase 5B [Source:RGD Symbol;Acc:1305569]	2187.14	-0.00371922	0.991854	0.425512	0.14445	-0.116301	0.72377	ENSRNOG00000018714	364788
Arl5c	ADP-ribosylation factor like GTPase 5C [Source:RGD Symbol;Acc:1563128]	17.6722	-0.526187	0.565741	-0.654735	NA	-0.859726	0.23767	ENSRNOG00000036880	497990
Arl6	ADP-ribosylation factor like GTPase 6 [Source:RGD Symbol;Acc:1305535]	93.0385	-0.322168	0.31005	-0.116733	0.846235	-0.425015	0.109597	ENSRNOG00000001689	363760
Arl6ip1	ADP-ribosylation factor like GTPase 6 interacting protein 1 [Source:RGD Symbol;Acc:735205]	1681.84	-0.0304145	0.851308	0.0259108	0.919775	-0.0776154	0.535756	ENSRNOG00000017751	293551
Arl6ip4	ADP-ribosylation factor like GTPase 6 interacting protein 4 [Source:RGD Symbol;Acc:1307657]	951.652	0.470136	0.000131438	0.263732	0.142625	0.373149	0.00277377	ENSRNOG00000001080	288656
Arl6ip5	ADP-ribosylation factor like GTPase 6 interacting protein 5 [Source:RGD Symbol;Acc:708572]	2427.07	-0.168722	0.210663	-0.108829	0.623362	-0.191888	0.107695	ENSRNOG00000006818	66028
Arl6ip6	ADP ribosylation factor like GTPase 6 interacting protein 6 [Source:RGD Symbol;Acc:1564819]	329.843	0.0387483	0.92068	0.128	0.784635	-0.122829	0.687967	ENSRNOG00000005074	499798
Arl8a	ADP-ribosylation factor like GTPase 8A [Source:RGD Symbol;Acc:1565940]	1206.5	0.115235	0.362414	0.0773194	0.708545	0.117883	0.301699	ENSRNOG00000005988	498234
Arl8b	ADP-ribosylation factor like GTPase 8B [Source:RGD Symbol;Acc:1562830]	2624.75	-0.146795	0.0636496	-0.0966517	0.432354	-0.15661	0.0311648	ENSRNOG00000055860	500282
Armc1	armadillo repeat containing 1 [Source:RGD Symbol;Acc:1560393]	422.569	-0.0852592	0.704574	-0.0532927	0.886238	-0.0684476	0.750581	ENSRNOG00000013253	294948
Armc10	armadillo repeat containing 10 [Source:RGD Symbol;Acc:1305915]	276.499	0.250498	0.332289	-0.0394411	0.944945	0.158552	0.559429	ENSRNOG00000012785	296758
Armc2	armadillo repeat containing 2 [Source:RGD Symbol;Acc:1562413]	6.46983	-0.347089	NA	-0.0763392	NA	-0.334759	NA	ENSRNOG00000026217	499470
Armc5	armadillo repeat containing 5 [Source:RGD Symbol;Acc:1306553]	1636.78	0.109929	0.543204	0.127313	0.593771	-0.00663382	0.978754	ENSRNOG00000019935	361653
Armc6	armadillo repeat containing 6 [Source:RGD Symbol;Acc:1306691]	164.593	0.0756096	0.832457	0.0394508	0.946657	0.128931	0.666317	ENSRNOG00000020280	306352
Armc7	armadillo repeat containing 7 [Source:RGD Symbol;Acc:1310043]	241.415	0.290263	0.24686	-0.00548346	0.994152	0.259938	0.27753	ENSRNOG00000042691	287827
Armc8	armadillo repeat containing 8 [Source:RGD Symbol;Acc:1310477]	1070.83	0.0605825	0.723336	-0.0327228	0.910577	0.0898742	0.522038	ENSRNOG00000014521	315949
Armc9	armadillo repeat containing 9 [Source:RGD Symbol;Acc:1305615]	378.876	-0.148618	0.481749	-0.0272837	0.948059	-0.285834	0.0645613	ENSRNOG00000025418	301579
Armcx2	armadillo repeat containing, X-linked 2 [Source:RGD Symbol;Acc:1359132]	160.494	-0.0339607	0.93116	-0.0917449	0.856348	0.0413631	0.909255	ENSRNOG00000025705	367903
Armcx3	armadillo repeat containing, X-linked 3 [Source:RGD Symbol;Acc:1549739]	825.321	0.0221777	0.921019	0.0137156	0.971941	0.0505854	0.789281	ENSRNOG00000025730	367902
Armcx4	armadillo repeat containing, X-linked 4 [Source:RGD Symbol;Acc:2325053]	1562.43	0.325853	0.150341	0.210057	0.569848	0.4361	0.0239956	ENSRNOG00000043128	100359678
Armcx6	armadillo repeat containing, X-linked 6 [Source:RGD Symbol;Acc:1359303]	42.2429	0.442223	0.468818	0.31921	0.745413	0.489817	0.35299	ENSRNOG00000037707	363496
Armt1	acidic residue methyltransferase 1 [Source:RGD Symbol;Acc:1305235]	338.045	0.282502	0.0758146	-0.0733091	0.838326	0.31509	0.0278084	ENSRNOG00000019489	292267
Arnt	aryl hydrocarbon receptor nuclear translocator [Source:RGD Symbol;Acc:2153]	2100.57	-0.0156121	0.964544	-0.0391839	0.937528	0.0322105	0.91894	ENSRNOG00000031174	25242
Arnt2	aryl hydrocarbon receptor nuclear translocator 2 [Source:RGD Symbol;Acc:2154]	62.4468	0.0378246	0.966392	0.215249	0.840945	-0.369363	0.53857	ENSRNOG00000013017	25243
Arntl	aryl hydrocarbon receptor nuclear translocator-like [Source:RGD Symbol;Acc:62003]	2089.53	-0.200807	0.186512	0.0365073	0.918373	-0.309387	0.0127186	ENSRNOG00000014448	29657
Arpc1a	actin related protein 2/3 complex, subunit 1A [Source:RGD Symbol;Acc:620834]	3440.6	-0.0117206	0.965406	-0.0248059	0.947979	-0.064697	0.753844	ENSRNOG00000000996	81824
Arpc1b	actin related protein 2/3 complex, subunit 1B [Source:RGD Symbol;Acc:2155]	6589.83	-0.0118273	0.962768	0.0141558	0.972015	-0.0674973	0.72074	ENSRNOG00000000991	54227
Arpc2	actin related protein 2/3 complex, subunit 2 [Source:RGD Symbol;Acc:1305848]	5314.1	-0.0671911	0.613468	0.0096132	0.972345	-0.0116864	0.940558	ENSRNOG00000014289	301511
Arpc3	actin related protein 2/3 complex, subunit 3 [Source:RGD Symbol;Acc:1311985]	2587.43	0.154978	0.299782	0.208085	0.218157	0.133057	0.35618	ENSRNOG00000008673	288669
Arpc4	actin related protein 2/3 complex, subunit 4 [Source:RGD Symbol;Acc:1310096]	2644.85	-0.0490497	0.788471	0.0207349	0.945744	-0.0395068	0.822421	ENSRNOG00000008994	297518
Arpc5	actin related protein 2/3 complex, subunit 5 [Source:RGD Symbol;Acc:1311791]	2125.27	-0.0217806	0.895617	0.025518	0.919425	-0.00145367	0.994146	ENSRNOG00000028062	360854
Arpc5l	actin related protein 2/3 complex, subunit 5-like [Source:RGD Symbol;Acc:1308867]	281.39	-0.100915	0.72316	0.0127144	0.981838	-0.256054	0.196561	ENSRNOG00000014317	296710
Arpin	actin-related protein 2/3 complex inhibitor [Source:RGD Symbol;Acc:1311021]	307.34	0.109765	0.665185	-0.254945	0.319117	0.045644	0.868084	ENSRNOG00000014589	308765
Arrb1	arrestin, beta 1 [Source:RGD Symbol;Acc:2156]	144.499	-0.161282	0.681096	-0.323398	0.452374	-0.339955	0.236985	ENSRNOG00000030404	25387
Arrb2	arrestin, beta 2 [Source:RGD Symbol;Acc:2157]	215.917	-0.0579675	0.88932	0.122143	0.822519	-0.275684	0.321961	ENSRNOG00000019308	25388
Arrdc1	arrestin domain containing 1 [Source:RGD Symbol;Acc:1309961]	1716.55	0.344964	0.0496703	0.186835	0.536436	0.423427	0.00686735	ENSRNOG00000007622	366001
Arrdc2	arrestin domain containing 2 [Source:RGD Symbol;Acc:1309659]	134.949	0.118901	0.762602	-0.261277	0.557265	-0.0396124	0.925929	ENSRNOG00000019009	306344
Arrdc3	arrestin domain containing 3 [Source:RGD Symbol;Acc:1359478]	8089.61	0.574265	0.00442198	0.657717	0.00202727	0.802649	8.0304e-06	ENSRNOG00000045649	309945
Arrdc4	arrestin domain containing 4 [Source:RGD Symbol;Acc:1311763]	10.2185	-0.269906	NA	-0.401059	NA	-0.650864	0.475115	ENSRNOG00000010775	293019
Arsa	arylsulfatase A [Source:RGD Symbol;Acc:1310381]	2186.95	0.041006	0.787662	0.0467055	0.828162	-0.0224208	0.884404	ENSRNOG00000012953	315222
Arsb	arylsulfatase B [Source:RGD Symbol;Acc:2158]	2847.46	-0.130118	0.501286	0.00362226	0.994152	-0.108218	0.556817	ENSRNOG00000011150	25227
Arse	arylsulfatase E [Source:RGD Symbol;Acc:1304917]	924.058	0.279416	0.213185	0.405587	0.0860515	0.230453	0.296446	ENSRNOG00000028350	310326
Arsg	arylsulfatase G [Source:RGD Symbol;Acc:1306571]	123.505	-0.0877954	0.826285	0.0988334	0.861314	0.251768	0.364097	ENSRNOG00000003931	303631
Arsi	arylsulfatase family, member I [Source:RGD Symbol;Acc:1310242]	7.98412	-1.09742	NA	-0.910871	NA	-1.18423	NA	ENSRNOG00000026060	307404
Arsk	arylsulfatase family, member K [Source:RGD Symbol;Acc:1310182]	377.595	-0.129103	0.604186	-0.197363	0.503305	-0.208676	0.279039	ENSRNOG00000026937	365619
Art3	ADP-ribosyltransferase 3 [Source:RGD Symbol;Acc:628833]	87.1315	-0.400706	0.504689	0.2651	0.777432	-0.00830399	0.993114	ENSRNOG00000002256	305235
Arv1	ARV1 homolog, fatty acid homeostasis modulator [Source:RGD Symbol;Acc:1310264]	171.806	0.106043	0.737677	0.158618	0.698668	-0.0439203	0.898447	ENSRNOG00000018909	292097
Arvcf	armadillo repeat gene deleted in velo-cardio-facial syndrome [Source:RGD Symbol;Acc:1306655]	101.268	0.168342	0.783435	0.29745	0.698668	0.445967	0.292625	ENSRNOG00000001888	303798
As3mt	arsenite methyltransferase [Source:RGD Symbol;Acc:621325]	848.831	-0.0643294	0.813748	-0.0775271	0.842323	0.00468547	0.98841	ENSRNOG00000020081	140925
Asah1	N-acylsphingosine amidohydrolase 1 [Source:RGD Symbol;Acc:621568]	2415.47	-0.0810285	0.631633	-0.0275147	0.928707	-0.118249	0.389407	ENSRNOG00000010034	84431
Asah2	N-acylsphingosine amidohydrolase 2 [Source:RGD Symbol;Acc:69410]	19.3124	-0.313065	0.715719	-0.245492	NA	-0.310166	0.693199	ENSRNOG00000012196	114104
Asap1	ArfGAP with SH3 domain, ankyrin repeat and PH domain 1 [Source:RGD Symbol;Acc:1307379]	1692.94	0.105362	0.698509	-0.0449722	0.922274	0.146238	0.517843	ENSRNOG00000058733	314961
Asap2	ArfGAP with SH3 domain, ankyrin repeat and PH domain 2 [Source:RGD Symbol;Acc:1305263]	384.208	-0.232784	0.50494	-0.408796	0.261658	-0.32857	0.245262	ENSRNOG00000061519	362719
Asap3	ArfGAP with SH3 domain, ankyrin repeat and PH domain 3 [Source:RGD Symbol;Acc:1593929]	556.056	-0.524614	0.0128106	-0.101482	0.84217	-0.846564	3.39499e-06	ENSRNOG00000049714	684122
Asb1	ankyrin repeat and SOCS box-containing 1 [Source:RGD Symbol;Acc:1310760]	168.051	0.407158	0.0989394	0.118666	0.822966	0.281631	0.277583	ENSRNOG00000020322	316628
Asb13	ankyrin repeat and SOCS box-containing 13 [Source:RGD Symbol;Acc:1310387]	370.003	0.109298	0.778559	-0.0180939	0.981475	0.237124	0.413255	ENSRNOG00000017967	361268
Asb2	ankyrin repeat and SOCS box-containing 2 [Source:RGD Symbol;Acc:1306414]	6.42898	-0.109257	NA	0.508183	NA	0.118526	NA	ENSRNOG00000051619	299266
Asb3	ankyrin repeat and SOCS box-containing 3 [Source:RGD Symbol;Acc:1308462]	282.083	-0.326526	0.0595486	-0.141058	0.669284	-0.151564	0.458544	ENSRNOG00000032471	364227
Asb4	ankyrin repeat and SOCS box-containing 4 [Source:RGD Symbol;Acc:1563114]	3.69314	0.184753	NA	-0.172107	NA	0.943307	NA	ENSRNOG00000009197	500017
Asb6	ankyrin repeat and SOCS box-containing 6 [Source:RGD Symbol;Acc:1308445]	707.79	0.228863	0.100455	0.137029	0.553687	0.244133	0.0544968	ENSRNOG00000024786	296627
Asb7	ankyrin repeat and SOCS box-containing 7 [Source:RGD Symbol;Acc:1305154]	155.074	0.242821	0.495194	-0.303186	0.511038	0.284075	0.349398	ENSRNOG00000013795	365277
Asb8	ankyrin repeat and SOCS box-containing 8 [Source:RGD Symbol;Acc:1309246]	460.338	0.24187	0.222639	-0.268681	0.28921	0.366473	0.0223066	ENSRNOG00000010099	315287
Ascc1	activating signal cointegrator 1 complex subunit 1 [Source:RGD Symbol;Acc:1359255]	973.081	-0.177302	0.377152	-0.0350878	0.93482	-0.130802	0.511399	ENSRNOG00000056647	294512
Ascc2	activating signal cointegrator 1 complex subunit 2 [Source:RGD Symbol;Acc:1561422]	613.922	0.173428	0.239271	0.102348	0.689945	0.198207	0.124879	ENSRNOG00000007349	498402
Ascc3	activating signal cointegrator 1 complex subunit 3 [Source:RGD Symbol;Acc:1307995]	1950.2	-0.196743	0.504689	-0.349138	0.250034	-0.197148	0.461241	ENSRNOG00000037604	309887
Asf1a	anti-silencing function 1A histone chaperone [Source:RGD Symbol;Acc:1311941]	298.758	0.110872	0.64338	-0.163081	0.593144	0.351961	0.0188335	ENSRNOG00000000415	294408
Ash1l	ASH1 like histone lysine methyltransferase [Source:RGD Symbol;Acc:1306350]	6559.84	0.0965646	0.805294	-0.10665	0.851696	0.218572	0.461042	ENSRNOG00000020386	310638
Ash2l	ASH2 like histone lysine methyltransferase complex subunit [Source:RGD Symbol;Acc:1305632]	1272.5	-0.00896316	0.966476	-0.102899	0.620514	0.0578767	0.711316	ENSRNOG00000014875	290829
Asic2	acid sensing ion channel subunit 2 [Source:RGD Symbol;Acc:2017]	12.0248	1.10512	NA	1.24947	NA	1.33544	0.0766231	ENSRNOG00000058308	25364
Asl	argininosuccinate lyase [Source:RGD Symbol;Acc:619974]	472.212	-0.0974677	0.711627	0.141095	0.680547	-0.201493	0.302411	ENSRNOG00000000903	59085
Asmtl	acetylserotonin O-methyltransferase-like [Source:RGD Symbol;Acc:1306877]	766.917	0.264239	0.289105	0.271262	0.408581	0.186741	0.466965	ENSRNOG00000028166	288527
Asna1	arsA arsenite transporter, ATP-binding, homolog 1 (bacterial) [Source:RGD Symbol;Acc:1307906]	828.276	-0.131444	0.501304	0.0998913	0.744522	-0.195487	0.206467	ENSRNOG00000003747	288919
Asns	asparagine synthetase (glutamine-hydrolyzing) [Source:RGD Symbol;Acc:2162]	8.16032	0.186124	NA	1.0135	NA	0.102967	NA	ENSRNOG00000007546	25612
Asnsd1	asparagine synthetase domain containing 1 [Source:RGD Symbol;Acc:1306332]	505.367	0.162215	0.484467	0.0146336	0.977862	0.307268	0.0684275	ENSRNOG00000003942	299507
Aspa	aspartoacylase [Source:RGD Symbol;Acc:621693]	27.1281	-0.0114166	0.989095	0.341456	0.723348	0.0434891	0.959433	ENSRNOG00000019659	79251
Asph	aspartate-beta-hydroxylase [Source:RGD Symbol;Acc:1312000]	714.154	-0.00895356	0.971236	-0.0249117	0.943057	-0.185091	0.183192	ENSRNOG00000007445	312981
Aspm	abnormal spindle microtubule assembly [Source:RGD Symbol;Acc:1307111]	19.6296	0.2604	0.764648	-0.125406	NA	0.191181	0.82057	ENSRNOG00000012318	289054
Aspscr1	ASPSCR1, UBX domain containing tether for SLC2A4 [Source:RGD Symbol;Acc:1588666]	2578.29	-0.0714005	0.794969	0.119371	0.740404	-0.159524	0.439759	ENSRNOG00000036678	691026
Asrgl1	asparaginase like 1 [Source:RGD Symbol;Acc:708526]	300.582	-0.0772287	0.822043	0.0961883	0.842851	-0.0494162	0.884963	ENSRNOG00000020202	246307
Ass1	argininosuccinate synthase 1 [Source:RGD Symbol;Acc:2163]	404.894	0.17171	0.552846	-0.124099	0.783109	-0.0629647	0.847249	ENSRNOG00000008837	25698
Aste1	asteroid homolog 1 (Drosophila) [Source:RGD Symbol;Acc:1304643]	58.7823	0.440136	0.312296	0.331237	0.625857	0.440695	0.265353	ENSRNOG00000013059	363130
Astn1	astrotactin 1 [Source:RGD Symbol;Acc:727799]	51.4001	-0.233265	0.773467	0.648021	0.394282	0.207187	0.77859	ENSRNOG00000005667	304900
Asxl1	additional sex combs like 1 [Source:MGI Symbol;Acc:MGI:2684063]	1475.48	0.0630037	0.748922	-0.0523981	0.858956	0.22769	0.0620065	ENSRNOG00000061603	311553
Asxl2	additional sex combs like 2, transcriptional regulator [Source:RGD Symbol;Acc:1304710]	738.855	-0.159203	0.723196	-0.321949	0.524292	-0.116067	0.793992	ENSRNOG00000011908	313922
Atad1	ATPase family, AAA domain containing 1 [Source:RGD Symbol;Acc:1308570]	1836.37	0.0724771	0.577673	0.091928	0.580199	0.14183	0.13262	ENSRNOG00000010861	309532
Atad2	ATPase family, AAA domain containing 2 [Source:RGD Symbol;Acc:1304849]	488.947	-0.381231	0.0469883	-0.27091	0.335179	-0.295602	0.127982	ENSRNOG00000025604	314993
Atad2b	ATPase family, AAA domain containing 2B [Source:RGD Symbol;Acc:1566199]	1374.43	0.12325	0.639587	-0.0184711	0.972568	0.187187	0.376873	ENSRNOG00000058973	500625
Atad3a	ATPase family, AAA domain containing 3A [Source:RGD Symbol;Acc:1305964]	453.228	-0.0623858	0.79696	-0.0156226	0.972345	0.0713958	0.739547	ENSRNOG00000018118	298682
Atad5	ATPase family, AAA domain containing 5 [Source:RGD Symbol;Acc:1561464]	41.3301	0.105307	0.874195	-0.000656836	0.999499	-0.027648	0.970352	ENSRNOG00000021903	303348
Atat1	alpha tubulin acetyltransferase 1 [Source:RGD Symbol;Acc:1303066]	384.671	-0.00702695	0.985448	0.0625625	0.90477	0.0304383	0.929129	ENSRNOG00000000809	361789
Ate1	arginyltransferase 1 [Source:RGD Symbol;Acc:1309335]	703.367	0.164718	0.643654	-0.0533647	0.935429	0.195039	0.52691	ENSRNOG00000024414	293526
Atf1	activating transcription factor 1 [Source:RGD Symbol;Acc:1307360]	1273.43	-0.0709349	0.706055	0.141994	0.497958	0.00468138	0.98477	ENSRNOG00000061088	315305
Atf2	activating transcription factor 2 [Source:RGD Symbol;Acc:621862]	1196.87	-0.119456	0.618343	-0.139718	0.669612	-0.0177659	0.950841	ENSRNOG00000001597	81647
Atf3	activating transcription factor 3 [Source:RGD Symbol;Acc:2165]	6919.53	-0.873031	0.146938	-0.162108	0.910388	-1.18143	0.0213795	ENSRNOG00000003745	25389
Atf4	activating transcription factor 4 [Source:RGD Symbol;Acc:621863]	15049.4	-0.122542	0.648656	0.216883	0.481404	-0.0983425	0.704476	ENSRNOG00000017801	79255
Atf5	activating transcription factor 5 [Source:RGD Symbol;Acc:628902]	506.539	0.0998822	0.798338	0.201914	0.674186	-0.015569	0.973086	ENSRNOG00000020060	282840
Atf6	activating transcription factor 6 [Source:RGD Symbol;Acc:1305471]	2363.36	0.138705	0.592424	-0.0551622	0.907835	0.221096	0.272099	ENSRNOG00000024632	304962
Atf6b	activating transcription factor 6 beta [Source:RGD Symbol;Acc:1303317]	2580.09	0.0612486	0.751837	0.0348412	0.914128	-0.0633252	0.716647	ENSRNOG00000000431	406169
Atf7	activating transcription factor 7 [Source:RGD Symbol;Acc:1304940]	901.66	-0.143032	0.760028	-0.109818	0.879762	0.0351046	0.944831	ENSRNOG00000015269	315333
Atf7ip	activating transcription factor 7 interacting protein [Source:RGD Symbol;Acc:1306030]	1191.93	-0.308692	0.0686414	-0.308099	0.136316	-0.204639	0.256536	ENSRNOG00000008870	312800
Atg10	autophagy related 10 [Source:RGD Symbol;Acc:1587624]	201.963	-0.207781	0.421571	-0.0201731	0.972568	-0.0712993	0.814099	ENSRNOG00000016342	688555
Atg101	autophagy related 101 [Source:RGD Symbol;Acc:1359310]	533.223	-0.193167	0.461527	0.0648184	0.899299	-0.23914	0.275962	ENSRNOG00000007756	300240
Atg12	autophagy related 12 [Source:RGD Symbol;Acc:1306306]	1271.93	0.204007	0.0284017	0.0649281	0.749363	0.162143	0.0851063	ENSRNOG00000000157	361321
Atg13	autophagy related 13 [Source:RGD Symbol;Acc:1310685]	917.641	-0.132554	0.541752	-0.0775788	0.8264	-0.0682727	0.767625	ENSRNOG00000016984	362164
Atg14	autophagy related 14 [Source:RGD Symbol;Acc:1304610]	412.349	0.212965	0.229609	-0.057942	0.880005	0.406143	0.00241262	ENSRNOG00000011873	305831
Atg16l1	autophagy related 16-like 1 [Source:RGD Symbol;Acc:1310631]	975.263	0.0412323	0.838537	0.013915	0.970019	0.0908389	0.571196	ENSRNOG00000017913	363278
Atg16l2	autophagy related 16-like 2 [Source:RGD Symbol;Acc:1311400]	416.297	0.238818	0.263545	-0.0294067	0.95194	0.190755	0.368071	ENSRNOG00000019413	308865
Atg2a	autophagy related 2A [Source:RGD Symbol;Acc:1589890]	2612.74	0.0498021	0.792676	0.228603	0.112687	0.0415	0.817813	ENSRNOG00000060707	689688
Atg2b	autophagy related 2B [Source:RGD Symbol;Acc:1304878]	3011.86	0.140144	0.483267	0.0626988	0.858272	0.174362	0.297457	ENSRNOG00000004519	314415
Atg3	autophagy related 3 [Source:RGD Symbol;Acc:708464]	876.969	-0.167921	0.323725	-0.174159	0.435655	-0.194658	0.184721	ENSRNOG00000002094	171415
Atg4a	autophagy related 4A, cysteine peptidase [Source:RGD Symbol;Acc:1596915]	292.758	0.00275998	0.99334	-0.206449	0.589183	-0.0271508	0.939295	ENSRNOG00000050960	678769
Atg4b	autophagy related 4B, cysteine peptidase [Source:RGD Symbol;Acc:1309664]	1070.45	0.0647819	0.705017	0.034087	0.908849	0.0567796	0.72487	ENSRNOG00000018403	316640
Atg4c	autophagy related 4C, cysteine peptidase [Source:RGD Symbol;Acc:1598323]	141.776	-0.300858	0.331451	-0.139856	0.799472	-0.573913	0.0146657	ENSRNOG00000008767	313391
Atg4d	autophagy related 4D, cysteine peptidase [Source:RGD Symbol;Acc:1596392]	932.518	0.04278	0.868858	0.170063	0.516133	0.0346707	0.89085	ENSRNOG00000047625	686505
Atg5	autophagy related 5 [Source:RGD Symbol;Acc:1359580]	1046.94	-0.0330976	0.85564	0.142923	0.403774	0.0598545	0.697379	ENSRNOG00000000322	365601
Atg7	autophagy related 7 [Source:RGD Symbol;Acc:1304817]	573.248	0.0342457	0.893455	0.0475049	0.902623	0.0422136	0.858096	ENSRNOG00000007486	312647
Atg9a	autophagy related 9A [Source:RGD Symbol;Acc:1310450]	3329.21	0.097245	0.399319	0.0721425	0.693145	0.00859748	0.958186	ENSRNOG00000018975	363254
Atg9b	autophagy related 9B [Source:RGD Symbol;Acc:1560887]	5.73596	0.379202	NA	0.422845	NA	0.304777	NA	ENSRNOG00000023449	499973
Atic	5-aminoimidazole-4-carboxamide ribonucleotide formyltransferase/IMP cyclohydrolase [Source:RGD Symbol;Acc:70879]	459.614	-0.0919306	0.650958	-0.0582815	0.857984	0.0370646	0.86584	ENSRNOG00000015511	81643
Atl1	atlastin GTPase 1 [Source:RGD Symbol;Acc:1359232]	83.0636	0.288682	0.423377	0.323641	0.489147	0.177998	0.639444	ENSRNOG00000005063	362750
Atl2	atlastin GTPase 2 [Source:RGD Symbol;Acc:1305125]	3100.78	-0.120914	0.466065	-0.0737416	0.784167	0.028441	0.889286	ENSRNOG00000006523	298757
Atl3	atlastin GTPase 3 [Source:RGD Symbol;Acc:1309871]	946.172	-0.0173078	0.968475	-0.230836	0.571976	-0.0363458	0.925929	ENSRNOG00000021203	309187
Atm	ATM serine/threonine kinase [Source:RGD Symbol;Acc:1593265]	1644.79	-0.393685	0.0696533	-0.161472	0.704975	-0.317078	0.143517	ENSRNOG00000029773	300711
Atmin	ATM interactor [Source:RGD Symbol;Acc:1305781]	73.4157	0.317902	0.431684	0.185974	0.782282	0.23846	0.547965	ENSRNOG00000011422	315037
Atmin	ATM interactor [Source:EntrezGene;Acc:315037]	8.10087	-0.177468	NA	0.0481036	NA	0.377849	NA	ENSRNOG00000051838	315037
Atoh8	atonal bHLH transcription factor 8 [Source:RGD Symbol;Acc:1561512]	29.1862	-0.943716	0.0732214	-0.463196	0.610475	-0.970547	0.0465047	ENSRNOG00000010716	500200
Atox1	antioxidant 1 copper chaperone [Source:RGD Symbol;Acc:621684]	1509.99	-0.0574197	0.836351	0.0140311	0.978317	-0.185933	0.339443	ENSRNOG00000013118	84355
Atp10a	ATPase phospholipid transporting 10A (putative) [Source:RGD Symbol;Acc:1306150]	17821.7	0.0692995	0.84566	-0.0232334	0.972015	0.038078	0.918382	ENSRNOG00000056228	365266
Atp10d	ATPase phospholipid transporting 10D (putative) [Source:RGD Symbol;Acc:1588541]	2483.4	-0.222601	0.210252	-0.0213789	0.961273	-0.128928	0.505498	ENSRNOG00000002312	360932
Atp11a	ATPase phospholipid transporting 11A [Source:RGD Symbol;Acc:1308688]	2651.79	0.0939661	0.595426	-0.153066	0.443556	0.0108972	0.960324	ENSRNOG00000017154	306600
Atp11b	ATPase phospholipid transporting 11B (putative) [Source:RGD Symbol;Acc:1561719]	1440.39	-0.164742	0.208644	-0.176068	0.283328	-0.115128	0.396958	ENSRNOG00000052116	361929
Atp11c	ATPase phospholipid transporting 11C [Source:RGD Symbol;Acc:1564481]	1654.24	-0.123188	0.735545	-0.206494	0.648138	-0.0775355	0.83253	ENSRNOG00000003472	317599
Atp13a1	ATPase 13A1 [Source:RGD Symbol;Acc:1306033]	2267.7	0.109121	0.43637	0.0365915	0.89282	0.0437706	0.786061	ENSRNOG00000010776	290673
Atp13a2	ATPase 13A2 [Source:RGD Symbol;Acc:1307977]	1278.33	0.112834	0.469103	-0.0521704	0.850315	-0.00765931	0.972618	ENSRNOG00000008052	362645
Atp13a3	ATPase 13A3 [Source:RGD Symbol;Acc:1590881]	34.3191	-0.191756	0.845309	-0.178074	0.910286	0.0609282	0.952885	ENSRNOG00000001724	678704
Atp13a4	ATPase 13A4 [Source:RGD Symbol;Acc:1306927]	39.0842	-0.326406	0.736262	0.474767	0.698668	0.196552	0.838112	ENSRNOG00000001714	288026
Atp13a5	ATPase 13A5 [Source:RGD Symbol;Acc:1306792]	1372.79	-0.499794	0.555983	0.36965	0.777432	0.100625	0.923239	ENSRNOG00000024127	303856
Atp1a1	ATPase Na+/K+ transporting subunit alpha 1 [Source:RGD Symbol;Acc:2167]	10257.8	-0.0511912	0.722804	-0.0373791	0.868823	-0.117354	0.25836	ENSRNOG00000030019	24211
Atp1a2	ATPase Na+/K+ transporting subunit alpha 2 [Source:RGD Symbol;Acc:2168]	4094.11	-0.523758	0.481816	0.281605	0.822133	-0.202158	0.811866	ENSRNOG00000007290	24212
Atp1b1	ATPase Na+/K+ transporting subunit beta 1 [Source:RGD Symbol;Acc:2170]	20.5646	0.346477	0.668419	0.224894	NA	-0.157424	0.86	ENSRNOG00000002934	25650
Atp1b2	ATPase Na+/K+ transporting subunit beta 2 [Source:RGD Symbol;Acc:2171]	1066.94	-0.368627	0.660264	0.440941	0.701296	-0.0172969	0.987212	ENSRNOG00000011227	24214
Atp1b3	ATPase Na+/K+ transporting subunit beta 3 [Source:RGD Symbol;Acc:2172]	6259.13	0.0357236	0.869692	-0.0422896	0.900403	0.00555787	0.982847	ENSRNOG00000011501	25390
Atp23	ATP23 metallopeptidase and ATP synthase assembly factor homolog [Source:RGD Symbol;Acc:1588587]	100.225	0.187005	0.637009	0.218185	0.689237	0.141425	0.713824	ENSRNOG00000045629	299828
Atp2a2	ATPase sarcoplasmic/endoplasmic reticulum Ca2+ transporting 2 [Source:RGD Symbol;Acc:2174]	5396.93	-0.037624	0.844152	0.00174239	0.996373	-0.0242923	0.903198	ENSRNOG00000001285	29693
Atp2a3	ATPase sarcoplasmic/endoplasmic reticulum Ca2+ transporting 3 [Source:RGD Symbol;Acc:2175]	778.267	-0.0563228	0.807091	-0.210003	0.317954	-0.435329	0.000405074	ENSRNOG00000017912	25391
Atp2b1	ATPase plasma membrane Ca2+ transporting 1 [Source:RGD Symbol;Acc:621303]	2628.18	-0.00743523	0.984375	-0.167955	0.667697	0.000137484	0.999678	ENSRNOG00000004026	29598
Atp2b4	ATPase plasma membrane Ca2+ transporting 4 [Source:RGD Symbol;Acc:621305]	142.982	-0.0118198	0.988146	0.311034	0.705601	0.124428	0.84545	ENSRNOG00000003031	29600
Atp2c1	ATPase secretory pathway Ca2+ transporting 1 [Source:RGD Symbol;Acc:621311]	9318.72	-0.111381	0.607825	-0.0378214	0.922253	-0.0264972	0.918248	ENSRNOG00000013305	170699
Atp2c2	ATPase secretory pathway Ca2+ transporting 2 [Source:RGD Symbol;Acc:620647]	6.40016	0.461346	NA	0.915784	NA	-1.08715	NA	ENSRNOG00000049334	171496
Atp5a1	ATP synthase, H+ transporting, mitochondrial F1 complex, alpha subunit 1, cardiac muscle [Source:RGD Symbol;Acc:619993]	8603.44	-0.0550143	0.735024	0.0612504	0.78591	-0.133122	0.242744	ENSRNOG00000017032	65262
Atp5b	ATP synthase, H+ transporting, mitochondrial F1 complex, beta polypeptide [Source:RGD Symbol;Acc:621368]	15817.5	-0.0242878	0.904069	0.139826	0.465118	-0.0118023	0.95309	ENSRNOG00000002840	171374
Atp5c1	ATP synthase, H+ transporting, mitochondrial F1 complex, gamma polypeptide 1 [Source:RGD Symbol;Acc:620011]	2508.41	-0.00936368	0.952443	0.101223	0.483488	-0.00990611	0.947012	ENSRNOG00000019223	116550
Atp5d	ATP synthase, H+ transporting, mitochondrial F1 complex, delta subunit [Source:RGD Symbol;Acc:621372]	2048.05	0.0917344	0.744496	0.198571	0.521108	-0.028186	0.926827	ENSRNOG00000014625	245965
Atp5e	ATP synthase, H+ transporting, mitochondrial F1 complex, epsilon subunit [Source:RGD Symbol;Acc:621374]	1411.25	-0.0343384	0.909592	0.0356161	0.939449	-0.0577341	0.830824	ENSRNOG00000049912	245958
Atp5g1	ATP synthase, H+ transporting, mitochondrial Fo complex, subunit C1 (subunit 9) [Source:RGD Symbol;Acc:61933]	671.886	-0.138961	0.601765	0.0595016	0.902068	-0.211107	0.316837	ENSRNOG00000007235	29754
Atp5g2	ATP synthase, H+ transporting, mitochondrial Fo complex, subunit C2 (subunit 9) [Source:RGD Symbol;Acc:620051]	2743.01	-0.0747356	0.766369	0.13972	0.643978	-0.0840042	0.706189	ENSRNOG00000015320	171082
Atp5g3	ATP synthase, H+ transporting, mitochondrial Fo complex, subunit C3 (subunit 9) [Source:RGD Symbol;Acc:620052]	1664.58	-0.0889105	0.638197	0.0678953	0.812439	-0.0989814	0.551757	ENSRNOG00000001596	114630
Atp5h	ATP synthase, H+ transporting, mitochondrial Fo complex, subunit d [Source:RGD Symbol;Acc:620083]	2357.93	-0.0742597	0.785268	0.0661211	0.871214	-0.118601	0.597827	ENSRNOG00000003626	641434
Atp5i	ATP synthase, H+ transporting, mitochondrial Fo complex, subunit E [Source:RGD Symbol;Acc:621377]	883.04	0.0734621	0.780714	0.0845036	0.81864	-0.0785011	0.742605	ENSRNOG00000000064	140608
Atp5j	ATP synthase, H+ transporting, mitochondrial Fo complex, subunit F6 [Source:RGD Symbol;Acc:621376]	1970.43	-0.19265	0.121871	-0.0435556	0.877608	-0.261075	0.0142818	ENSRNOG00000001551	94271
Atp5j2	ATP synthase, H+ transporting, mitochondrial Fo complex, subunit F2 [Source:RGD Symbol;Acc:1596067]	1624.06	-0.0190975	0.93461	0.0218783	0.948766	-0.0229321	0.915581	ENSRNOG00000027049	690441
Atp5l	ATP synthase, H+ transporting, mitochondrial Fo complex, subunit G [Source:RGD Symbol;Acc:1303259]	1536.89	-0.0797446	0.681342	0.0505818	0.871191	-0.126553	0.416679	ENSRNOG00000028884	300677
Atp5o	ATP synthase, H+ transporting, mitochondrial F1 complex, O subunit [Source:RGD Symbol;Acc:621379]	1647.32	-0.133165	0.505518	0.00473101	0.992708	-0.141116	0.428022	ENSRNOG00000001991	192241
Atp5s	ATP synthase, H+ transporting, mitochondrial Fo complex, subunit s (factor B) [Source:RGD Symbol;Acc:1359208]	88.8995	-0.063038	0.905213	0.197834	0.762105	-0.093209	0.84673	ENSRNOG00000004893	362749
Atp5sl	ATP5S-like [Source:RGD Symbol;Acc:1549698]	715.481	0.0773589	0.68756	0.153659	0.467493	0.111755	0.47732	ENSRNOG00000020596	361520
Atp6ap1	ATPase H+ transporting accessory protein 1 [Source:RGD Symbol;Acc:620423]	3439.7	-0.0693739	0.540722	-0.00882462	0.971941	-0.102506	0.254878	ENSRNOG00000054352	83615
Atp6ap2	ATPase H+ transporting accessory protein 2 [Source:RGD Symbol;Acc:1561269]	1899.7	-0.102357	0.410433	-0.029375	0.907878	-0.065018	0.615724	ENSRNOG00000003858	302526
Atp6v0a1	ATPase H+ transporting V0 subunit a1 [Source:RGD Symbol;Acc:68405]	8620.72	-0.420212	7.88043e-05	-0.340901	0.0062352	-0.62789	8.94587e-11	ENSRNOG00000036814	29757
Atp6v0a4	ATPase H+ transporting V0 subunit a4 [Source:RGD Symbol;Acc:1305055]	14.6575	-0.261532	0.870808	-0.252946	NA	-0.707001	0.574271	ENSRNOG00000013428	296981
Atp6v0b	ATPase H+ transporting V0 subunit B [Source:RGD Symbol;Acc:1308303]	1720.16	-0.0428502	0.81452	-0.0246572	0.934953	-0.177782	0.119676	ENSRNOG00000019655	298451
Atp6v0c	ATPase H+ transporting V0 subunit C [Source:RGD Symbol;Acc:621394]	6578.41	0.0241184	0.917275	0.156751	0.462813	-0.0125317	0.956733	ENSRNOG00000006542	170667
Atp6v0d1	ATPase H+ transporting V0 subunit D1 [Source:RGD Symbol;Acc:1306159]	2901.66	-0.134429	0.324841	-0.0620252	0.80092	-0.155938	0.185914	ENSRNOG00000017235	291969
Atp6v0e1	ATPase H+ transporting V0 subunit e1 [Source:RGD Symbol;Acc:621393]	1854.25	-0.0383369	0.827333	-0.00712115	0.982271	-0.0246607	0.888834	ENSRNOG00000003269	94170
Atp6v0e2	ATPase, H+ transporting V0 subunit e2 [Source:RGD Symbol;Acc:1303238]	1058.47	0.0595591	0.79696	0.110515	0.702784	0.0904971	0.642036	ENSRNOG00000008218	436582
Atp6v1a	ATPase H+ transporting V1 subunit A [Source:RGD Symbol;Acc:1596464]	1617.84	-0.12307	0.489496	-0.118841	0.637712	-0.144628	0.340701	ENSRNOG00000001992	685232
Atp6v1b2	ATPase H+ transporting V1 subunit B2 [Source:RGD Symbol;Acc:620284]	2571.12	-0.139761	0.242769	-0.0958238	0.618537	-0.0441793	0.771179	ENSRNOG00000011891	117596
Atp6v1c1	ATPase H+ transporting V1 subunit C1 [Source:RGD Symbol;Acc:1311082]	1548.47	-0.0976926	0.481526	0.0139887	0.961648	-0.192089	0.055989	ENSRNOG00000004846	299971
Atp6v1c2	ATPase H+ transporting V1 subunit C2 [Source:RGD Symbol;Acc:1359430]	38.5582	-0.332675	0.696315	0.10035	0.946657	0.185052	0.830517	ENSRNOG00000050553	362802
Atp6v1d	ATPase H+ transporting V1 subunit D [Source:RGD Symbol;Acc:735119]	1057.94	-0.181573	0.328317	-0.0445881	0.910388	-0.147488	0.41622	ENSRNOG00000009080	299159
Atp6v1e1	ATPase H+ transporting V1 subunit E1 [Source:RGD Symbol;Acc:735157]	1926.58	-0.0106629	0.959713	0.0834591	0.714405	-0.0813509	0.575271	ENSRNOG00000011905	297566
Atp6v1f	ATPase H+ transporting V1 subunit F [Source:RGD Symbol;Acc:621552]	1185.58	0.0411045	0.867685	0.123893	0.667263	-0.0833514	0.684336	ENSRNOG00000007392	116664
Atp6v1g1	ATPase H+ transporting V1 subunit G1 [Source:RGD Symbol;Acc:1310088]	3124.86	0.0514488	0.827676	0.0747653	0.818184	-0.048298	0.831278	ENSRNOG00000008163	298103
Atp6v1h	ATPase H+ transporting V1 subunit H [Source:RGD Symbol;Acc:1562450]	1182.28	-0.10794	0.489054	0.0167958	0.958682	-0.16017	0.191528	ENSRNOG00000030862	297797
Atp7a	ATPase copper transporting alpha [Source:RGD Symbol;Acc:2179]	1373.38	-0.290815	0.271424	-0.190183	0.666561	-0.217057	0.418997	ENSRNOG00000061367	24941
Atp7b	ATPase copper transporting beta [Source:RGD Symbol;Acc:2180]	32.4691	0.0192632	0.984375	-0.356569	0.749363	0.359501	0.58334	ENSRNOG00000012878	24218
Atp8a1	ATPase phospholipid transporting 8A1 [Source:RGD Symbol;Acc:1309619]	294.655	0.019973	0.968475	-0.267499	0.571696	-0.0400214	0.929098	ENSRNOG00000034200	289615
Atp8a1	ATPase phospholipid transporting 8A1 [Source:RGD Symbol;Acc:1309619]	18.4019	0.240282	0.828554	-0.0443858	NA	-0.0155727	0.990905	ENSRNOG00000052298	289615
Atp8b1	ATPase phospholipid transporting 8B1 [Source:RGD Symbol;Acc:1308488]	20.3142	0.288719	0.785748	-0.912046	NA	0.385974	0.672905	ENSRNOG00000024952	291555
Atp8b2	ATPase phospholipid transporting 8B2 [Source:RGD Symbol;Acc:1597731]	3913.85	0.26221	0.17045	-0.149321	0.657611	0.174692	0.391152	ENSRNOG00000020822	685152
Atp8b5p	ATPase, class I, type 8B, member 5, pseudogene [Source:RGD Symbol;Acc:1587460]	38.7936	-0.150895	0.797302	-0.213412	0.78875	-0.128122	0.818048	ENSRNOG00000021704	691125
Atp9a	ATPase phospholipid transporting 9A (putative) [Source:RGD Symbol;Acc:621421]	3384.91	0.0318681	0.829299	-0.0303798	0.89615	-0.234161	0.00373332	ENSRNOG00000049484	84011
Atp9b	ATPase phospholipid transporting 9B (putative) [Source:RGD Symbol;Acc:1563006]	1463.76	-0.0469827	0.783365	-0.0283175	0.918373	-0.0231131	0.896131	ENSRNOG00000032039	291411
Atpaf1	ATP synthase mitochondrial F1 complex assembly factor 1 [Source:RGD Symbol;Acc:1305417]	401.534	0.481131	0.00196613	-0.0705931	0.865112	0.573081	5.96809e-05	ENSRNOG00000010169	313510
Atpaf2	ATP synthase mitochondrial F1 complex assembly factor 2 [Source:RGD Symbol;Acc:1305161]	374.179	0.00783007	0.981484	0.0987934	0.788332	0.0823331	0.735667	ENSRNOG00000003719	303190
Atpif1	ATPase inhibitory factor 1 [Source:RGD Symbol;Acc:2181]	877.608	0.0598502	0.84154	0.0404803	0.934627	-0.0475818	0.871413	ENSRNOG00000013300	25392
Atr	ATR serine/threonine kinase [Source:RGD Symbol;Acc:1305796]	344.547	-0.314967	0.102446	-0.149573	0.675481	-0.345106	0.0479843	ENSRNOG00000010027	685055
Atraid	all-trans retinoic acid-induced differentiation factor [Source:RGD Symbol;Acc:1311605]	670.643	-0.0705751	0.768541	0.130619	0.651502	-0.0211637	0.934259	ENSRNOG00000006326	298841
Atrip	ATR interacting protein [Source:RGD Symbol;Acc:1626390]	138.94	-0.12765	0.738802	0.164735	0.749958	-0.129416	0.708544	ENSRNOG00000020670	301014
Atrn	attractin [Source:RGD Symbol;Acc:69063]	4818.69	-0.0543673	0.779852	-0.0983478	0.686852	-0.115466	0.431066	ENSRNOG00000021240	83526
Atrnl1	attractin like 1 [Source:RGD Symbol;Acc:1563485]	1075.38	-0.101998	0.698509	-0.141534	0.686707	-0.121352	0.598256	ENSRNOG00000017406	307992
Atrx	ATRX, chromatin remodeler [Source:RGD Symbol;Acc:619795]	2907.62	-0.143565	0.600306	-0.205179	0.536436	-0.186159	0.415612	ENSRNOG00000056703	246284
Atxn1	ataxin 1 [Source:RGD Symbol;Acc:3624]	671.873	0.272969	0.571164	-0.107515	0.90477	0.200574	0.674296	ENSRNOG00000016998	25049
Atxn10	ataxin 10 [Source:RGD Symbol;Acc:621813]	2209.94	-0.344562	0.000712452	-0.0321354	0.914128	-0.267917	0.00964054	ENSRNOG00000014637	170821
Atxn2	ataxin 2 [Source:RGD Symbol;Acc:1306637]	1012.78	-0.117428	0.583651	-0.049573	0.900272	-0.100685	0.619431	ENSRNOG00000001256	288663
Atxn2l	ataxin 2-like [Source:RGD Symbol;Acc:1565868]	4427.33	0.0924001	0.447529	0.0502741	0.806313	0.0642298	0.600103	ENSRNOG00000018686	361649
Atxn3	ataxin 3 [Source:RGD Symbol;Acc:621567]	753.194	-0.257872	0.274143	-0.24804	0.439016	-0.219938	0.335157	ENSRNOG00000005470	60331
Atxn7	ataxin 7 [Source:RGD Symbol;Acc:1562692]	1572.15	-0.0378068	0.937086	-0.0628853	0.92576	0.106772	0.784843	ENSRNOG00000007246	361015
Atxn7l1	ataxin 7-like 1 [Source:RGD Symbol;Acc:1305730]	392.37	-0.119053	0.586186	0.0447341	0.910388	-0.0386426	0.875368	ENSRNOG00000010415	362726
Atxn7l2	ataxin 7-like 2 [Source:RGD Symbol;Acc:1307047]	222.43	0.0961922	0.772967	0.294117	0.335179	-0.0985246	0.745488	ENSRNOG00000028749	310781
Atxn7l3	ataxin 7-like 3 [Source:RGD Symbol;Acc:1311493]	1524.8	-0.12368	0.461111	0.00785834	0.983429	-0.169137	0.212641	ENSRNOG00000020930	287734
Atxn7l3b	ataxin 7-like 3B [Source:RGD Symbol;Acc:2301984]	2694.14	0.0583253	0.794216	-0.129382	0.617219	0.0880919	0.639719	ENSRNOG00000059744	100192313
Auh	AU RNA binding methylglutaconyl-CoA hydratase [Source:RGD Symbol;Acc:1306087]	674.587	0.109403	0.50722	0.321712	0.00999688	0.00806258	0.972068	ENSRNOG00000011684	361215
Aup1	ancient ubiquitous protein 1 [Source:RGD Symbol;Acc:1591777]	2118.6	0.0685958	0.740914	0.11523	0.656704	0.0532046	0.791473	ENSRNOG00000007842	680423
Aurka	aurora kinase A [Source:RGD Symbol;Acc:628895]	53.1343	-0.279005	0.603506	-0.0190111	0.986277	-0.40767	0.345655	ENSRNOG00000004479	261730
Aurkb	aurora kinase B [Source:RGD Symbol;Acc:621625]	6.92994	1.68318	NA	1.52718	NA	1.77077	NA	ENSRNOG00000005659	114592
Aurkc	aurora kinase C [Source:RGD Symbol;Acc:1309573]	140.361	-0.102948	0.831849	-0.0159958	0.985808	-0.142728	0.738931	ENSRNOG00000015825	292554
Auts2	autism susceptibility candidate 2 [Source:RGD Symbol;Acc:2323959]	298.246	-0.167434	0.728381	0.12447	0.86671	0.0176566	0.976787	ENSRNOG00000000885	100362819
Aven	apoptosis and caspase activation inhibitor [Source:RGD Symbol;Acc:1309928]	189.248	-0.0167316	0.965054	0.209942	0.542074	-0.0149157	0.967809	ENSRNOG00000006419	311299
Avil	advillin [Source:RGD Symbol;Acc:620301]	13.5662	-0.54786	NA	-0.42639	NA	-0.522769	0.661263	ENSRNOG00000050419	79253
Avl9	AVL9 cell migration associated [Source:RGD Symbol;Acc:1564615]	955.382	-0.0388944	0.93116	-0.104854	0.856348	0.0725961	0.851659	ENSRNOG00000013314	312371
Avp	arginine vasopressin [Source:RGD Symbol;Acc:2184]	45.4854	1.01223	0.036882	0.719483	0.320181	0.791127	0.111192	ENSRNOG00000021229	24221
Avpi1	arginine vasopressin-induced 1 [Source:RGD Symbol;Acc:621721]	591.733	-0.0441943	0.889954	0.100009	0.807735	-0.182151	0.415939	ENSRNOG00000014828	171386
Axin2	axin 2 [Source:RGD Symbol;Acc:69259]	2703.28	-0.0619637	0.863636	-0.240823	0.515294	-0.0223334	0.95266	ENSRNOG00000055010	29134
Axl	Axl receptor tyrosine kinase [Source:RGD Symbol;Acc:620028]	574.113	-0.321238	0.662204	0.478063	0.600545	0.112388	0.890647	ENSRNOG00000020716	308444
AY172581.1		8.3569	0.754083	NA	0.489439	NA	0.861399	NA	ENSRNOG00000029070	NA
AY172581.12		7.48912	-0.447645	NA	0.5619	NA	0.148682	NA	ENSRNOG00000031685	NA
AY172581.14		56.2818	-0.0487122	0.947751	0.438057	0.51913	0.138222	0.824659	ENSRNOG00000032112	NA
AY172581.15		127.259	0.248412	0.661952	0.263742	0.747616	0.374288	0.413193	ENSRNOG00000032274	NA
AY172581.19		13.9842	0.322105	0.838836	0.427275	NA	2.74401	0.000231123	ENSRNOG00000032882	NA
AY172581.2		8.65312	-0.318717	NA	-0.413068	NA	-0.462799	NA	ENSRNOG00000029145	NA
AY172581.24		5481.29	-0.0289607	0.924419	0.11683	0.748644	0.00597655	0.9856	ENSRNOG00000043866	NA
AY172581.3		4.5452	-0.311116	NA	0.281091	NA	-0.139564	NA	ENSRNOG00000029171	NA
AY172581.4		20.6158	-0.778681	0.347878	-1.20427	NA	-0.822389	0.266439	ENSRNOG00000029301	NA
AY172581.6		37.4551	-0.627266	0.358761	-0.766452	0.354551	-0.738202	0.209953	ENSRNOG00000029677	NA
AY172581.9		5107.85	-0.178951	0.325325	-0.0504177	0.893972	-0.281301	0.050381	ENSRNOG00000030478	NA
Azi2	5-azacytidine induced 2 [Source:RGD Symbol;Acc:1310530]	1486.03	-0.345465	0.00234817	-0.289189	0.0374215	-0.344756	0.00150764	ENSRNOG00000010096	316051
Azin1	antizyme inhibitor 1 [Source:RGD Symbol;Acc:61934]	1736.53	-0.352245	0.050293	-0.131152	0.720096	-0.411475	0.0114772	ENSRNOG00000005333	58961
Azin2	antizyme inhibitor 2 [Source:RGD Symbol;Acc:1564776]	22.2688	-0.615299	0.353252	-0.263169	NA	-0.660934	0.259869	ENSRNOG00000051507	366473
B2m	beta-2 microglobulin [Source:RGD Symbol;Acc:2189]	52779.8	-0.0503769	0.862937	0.0683127	0.871191	-0.00834908	0.98096	ENSRNOG00000017123	24223
B3galnt1	beta-1,3-N-acetylgalactosaminyltransferase 1 (globoside blood group) [Source:RGD Symbol;Acc:1304797]	1742.99	0.314425	0.225409	-0.0922976	0.861955	0.476744	0.0235353	ENSRNOG00000012019	310508
B3galnt2	beta-1,3-N-acetylgalactosaminyltransferase 2 [Source:RGD Symbol;Acc:1306946]	836.76	-0.0830826	0.59927	0.0259886	0.92839	-0.0888592	0.52115	ENSRNOG00000016855	291212
B3galt4	Beta-1,3-galactosyltransferase 4 [Source:RGD Symbol;Acc:620328]	51.1283	0.75623	0.121713	-0.0162595	0.99215	0.738856	0.10697	ENSRNOG00000000471	171079
B3galt5	Beta-1,3-galactosyltransferase 5 [Source:RGD Symbol;Acc:1306727]	1102.61	0.676742	0.024056	0.731621	0.0311022	0.825351	0.00221344	ENSRNOG00000030983	288161
B3galt6	Beta-1,3-galactosyltransferase 6 [Source:RGD Symbol;Acc:1309558]	108.095	0.243738	0.562683	0.0992017	0.900543	0.117925	0.797249	ENSRNOG00000019979	298690
B3gat1	beta-1,3-glucuronyltransferase 1 [Source:RGD Symbol;Acc:70880]	5.82966	-0.0357051	NA	-0.528008	NA	-1.39939	NA	ENSRNOG00000007142	117108
B3gat3	beta-1,3-glucuronyltransferase 3 [Source:RGD Symbol;Acc:1311968]	1469.01	0.194526	0.15779	0.233711	0.138792	0.0963752	0.546525	ENSRNOG00000019804	293722
B3glct	beta 3-glucosyltransferase [Source:RGD Symbol;Acc:1588723]	338.851	0.0135769	0.975654	0.032127	0.960483	0.0155821	0.971312	ENSRNOG00000061346	689765
B3gnt2	UDP-GlcNAc:betaGal beta-1,3-N-acetylglucosaminyltransferase 2 [Source:RGD Symbol;Acc:1310077]	22447.3	0.240388	0.00355587	0.255393	0.00469839	0.311071	3.13765e-05	ENSRNOG00000009267	305571
B3gnt7	UDP-GlcNAc:betaGal beta-1,3-N-acetylglucosaminyltransferase 7 [Source:RGD Symbol;Acc:1310580]	1762.9	0.479307	0.0964456	0.520597	0.126917	0.137729	0.723778	ENSRNOG00000018267	316583
B3gnt8	UDP-GlcNAc:betaGal beta-1,3-N-acetylglucosaminyltransferase 8 [Source:RGD Symbol;Acc:1305374]	31.3634	1.57573	0.000191038	0.0403498	0.981373	1.39131	0.000927597	ENSRNOG00000020606	308440
B3gnt9	UDP-GlcNAc:betaGal beta-1,3-N-acetylglucosaminyltransferase 9 [Source:RGD Symbol;Acc:1310170]	13.3742	0.574793	NA	0.750351	NA	0.996616	0.19112	ENSRNOG00000053895	291958
B3gntl1	UDP-GlcNAc:betaGal beta-1,3-N-acetylglucosaminyltransferase-like 1 [Source:RGD Symbol;Acc:1359497]	48.4978	0.0502829	0.9378	0.292691	0.666074	-0.0958309	0.864895	ENSRNOG00000049724	367384
B4galnt1	beta-1,4-N-acetyl-galactosaminyl transferase 1 [Source:RGD Symbol;Acc:620490]	17.0079	-0.13984	0.908023	0.426116	NA	1.17366	0.0586308	ENSRNOG00000004839	64828
B4galt1	beta-1,4-galactosyltransferase 1 [Source:RGD Symbol;Acc:620900]	1871.49	0.267335	0.303826	0.0851119	0.870059	0.380115	0.0745919	ENSRNOG00000059461	24390
B4galt2	beta-1,4-galactosyltransferase 2 [Source:RGD Symbol;Acc:1305358]	198.551	0.0604481	0.84154	-0.0479497	0.921822	0.0573356	0.843954	ENSRNOG00000019609	313536
B4galt3	beta-1,4-galactosyltransferase 3 [Source:RGD Symbol;Acc:1359221]	728.093	-0.0906157	0.652124	-0.0641223	0.838285	-0.138696	0.391152	ENSRNOG00000003551	494342
B4galt4	beta-1,4-galactosyltransferase 4 [Source:RGD Symbol;Acc:1307880]	1889.47	0.639603	2.10052e-05	0.620313	0.000130355	0.722159	4.26237e-07	ENSRNOG00000003114	303923
B4galt5	beta-1,4-galactosyltransferase 5 [Source:RGD Symbol;Acc:1310062]	1329.53	0.122535	0.654644	-0.0192143	0.972345	0.100118	0.703619	ENSRNOG00000008283	362275
B4galt6	beta-1,4-galactosyltransferase 6 [Source:RGD Symbol;Acc:71046]	3.93626	1.09807	NA	0.676894	NA	0.111718	NA	ENSRNOG00000015895	65196
B4galt7	beta-1,4-galactosyltransferase 7 [Source:RGD Symbol;Acc:1309214]	434.184	0.288478	0.0620073	0.189469	0.435421	0.311658	0.0269278	ENSRNOG00000021886	364675
B9d2	B9 protein domain 2 [Source:RGD Symbol;Acc:1566122]	154.421	0.0717021	0.847529	0.0460336	0.940884	-0.0860431	0.804853	ENSRNOG00000028753	308443
Babam1	BRISC and BRCA1 A complex member 1 [Source:RGD Symbol;Acc:1359516]	1469.07	-0.0215641	0.936508	0.122615	0.671546	-0.125537	0.488523	ENSRNOG00000017071	290631
Bace1	beta-secretase 1 [Source:RGD Symbol;Acc:2191]	320.634	0.130944	0.665794	0.0720771	0.888262	0.135745	0.620488	ENSRNOG00000016847	29392
Bace2	beta-site APP-cleaving enzyme 2 [Source:RGD Symbol;Acc:1303241]	198.232	-0.238998	0.463054	-0.200903	0.681644	-0.60067	0.00733427	ENSRNOG00000001953	288227
Bach1	BTB domain and CNC homolog 1 [Source:RGD Symbol;Acc:1306693]	697.919	0.381283	0.157249	0.108009	0.852196	0.366264	0.147878	ENSRNOG00000001582	304127
Bach2	BTB domain and CNC homolog 2 [Source:RGD Symbol;Acc:1562865]	78.9854	0.612042	0.160037	0.501077	0.429369	0.6551	0.0974636	ENSRNOG00000006170	313125
Bad	BCL2-associated agonist of cell death [Source:RGD Symbol;Acc:620103]	892.045	0.0705021	0.801314	0.116523	0.754083	-0.0101379	0.97611	ENSRNOG00000021147	64639
Bag1	Bcl2 associated athanogene 1 [Source:RGD Symbol;Acc:1305203]	1077.41	0.184215	0.227911	0.0863119	0.763813	0.200972	0.141322	ENSRNOG00000008277	297994
Bag2	Bcl2-associated athanogene 2 [Source:RGD Symbol;Acc:1585173]	158.713	-0.20374	0.489872	0.0360611	0.950333	-0.344114	0.125121	ENSRNOG00000012709	690038
Bag3	Bcl2-associated athanogene 3 [Source:RGD Symbol;Acc:1307794]	859.987	-0.175392	0.244563	-0.305131	0.0351214	-0.300049	0.0115006	ENSRNOG00000020298	293524
Bag4	BCL2-associated athanogene 4 [Source:RGD Symbol;Acc:1560875]	186.526	-0.015275	0.972016	-0.107254	0.842386	0.00415667	0.993569	ENSRNOG00000042560	361167
Bag6	BCL2-associated athanogene 6 [Source:RGD Symbol;Acc:71064]	7842.68	0.0781902	0.496895	0.137675	0.243184	-0.00371901	0.98268	ENSRNOG00000000851	94342
Bahcc1	BAH domain and coiled-coil containing 1 [Source:RGD Symbol;Acc:1306500]	900.753	0.4532	0.0184168	0.0712487	0.887484	0.492631	0.00577308	ENSRNOG00000043102	360674
Bahd1	bromo adjacent homology domain containing 1 [Source:RGD Symbol;Acc:1563127]	2380.68	0.0913173	0.58352	0.0197512	0.950333	0.0509505	0.769044	ENSRNOG00000010428	362194
Baiap2	BAI1-associated protein 2 [Source:RGD Symbol;Acc:619814]	2114.3	1.1673	1.50964e-20	0.759328	3.6762e-08	1.31316	1.00485e-26	ENSRNOG00000004049	117542
Baiap2l1	BAI1-associated protein 2-like 1 [Source:RGD Symbol;Acc:1308452]	444.62	0.0448024	0.904069	-0.284426	0.397829	-0.00755612	0.98538	ENSRNOG00000001007	304282
Baiap3	BAI1-associated protein 3 [Source:RGD Symbol;Acc:10059729]	2716.73	0.22888	0.140291	0.216609	0.292598	0.202233	0.177238	ENSRNOG00000017893	106146145
Bak1	BCL2-antagonist/killer 1 [Source:RGD Symbol;Acc:621635]	975.369	-0.0220225	0.918128	-0.0125065	0.972345	0.0189455	0.926021	ENSRNOG00000000485	116502
Bambi	BMP and activin membrane-bound inhibitor [Source:RGD Symbol;Acc:621831]	434.953	-0.236322	0.561795	0.408319	0.341243	-0.292474	0.396984	ENSRNOG00000016066	83837
Banf1	barrier to autointegration factor 1 [Source:RGD Symbol;Acc:620662]	1196.27	-0.084986	0.713684	-0.0412864	0.917994	-0.330303	0.0198588	ENSRNOG00000020460	114087
Banp	Btg3 associated nuclear protein [Source:RGD Symbol;Acc:1307464]	831.727	-0.145979	0.638275	-0.307176	0.330183	-0.296341	0.190448	ENSRNOG00000019140	292064
Bap1	Brca1 associated protein 1 [Source:RGD Symbol;Acc:1311938]	1940.91	-0.0185884	0.916893	0.0432002	0.854579	-0.0340783	0.825443	ENSRNOG00000019097	306257
Bard1	BRCA1 associated RING domain 1 [Source:RGD Symbol;Acc:621072]	10.0374	-0.149474	NA	0.398263	NA	0.285849	0.815374	ENSRNOG00000014960	64557
Basp1	brain abundant, membrane attached signal protein 1 [Source:RGD Symbol;Acc:621491]	7.45661	1.29179	NA	2.20333	NA	2.17456	NA	ENSRNOG00000046313	64160
Batf	basic leucine zipper ATF-like transcription factor [Source:RGD Symbol;Acc:1304923]	28.0996	0.521987	0.359384	0.394126	0.664413	0.206298	0.76349	ENSRNOG00000008588	299206
Bax	BCL2 associated X, apoptosis regulator [Source:RGD Symbol;Acc:2192]	1024.78	0.0811446	0.771688	0.193127	0.518231	-0.0405857	0.887327	ENSRNOG00000020876	24887
Baz1a	bromodomain adjacent to zinc finger domain, 1A [Source:RGD Symbol;Acc:1306199]	1073.35	-0.274294	0.104556	0.0535529	0.893633	-0.274424	0.0812268	ENSRNOG00000006828	314126
Baz1b	bromodomain adjacent to zinc finger domain, 1B [Source:RGD Symbol;Acc:1597089]	4447.44	-0.04896	0.805744	-0.2113	0.202183	-0.0388386	0.84109	ENSRNOG00000001453	368002
Baz2a	bromodomain adjacent to zinc finger domain, 2A [Source:RGD Symbol;Acc:1305037]	2938.5	0.116816	0.682939	-0.0386542	0.941409	0.19252	0.396021	ENSRNOG00000053881	304601
Baz2b	bromodomain adjacent to zinc finger domain, 2B [Source:RGD Symbol;Acc:1309801]	2289	0.148057	0.540706	-0.0988664	0.796293	0.232299	0.215681	ENSRNOG00000056984	317627
Bbip1	BBSome interacting protein 1 [Source:RGD Symbol;Acc:6498801]	143.032	-0.100552	0.777912	0.0942439	0.855831	-0.0294727	0.93787	ENSRNOG00000047019	100910342
Bbof1	basal body orientation factor 1 [Source:RGD Symbol;Acc:1560978]	13.4764	0.00290517	NA	0.162575	NA	-0.234627	0.839541	ENSRNOG00000011376	500693
Bbs1	Bardet-Biedl syndrome 1 [Source:RGD Symbol;Acc:1307581]	941.952	0.176191	0.203627	-0.0603587	0.82886	0.195871	0.11141	ENSRNOG00000019832	309156
Bbs10	Bardet-Biedl syndrome 10 [Source:RGD Symbol;Acc:1560748]	155.11	0.342632	0.210546	0.0215693	0.976381	0.50476	0.022595	ENSRNOG00000026913	500832
Bbs12	Bardet-Biedl syndrome 12 [Source:RGD Symbol;Acc:1561608]	36.7176	0.141116	0.851276	-0.151128	0.901252	0.156801	0.824382	ENSRNOG00000007510	365770
Bbs2	Bardet-Biedl syndrome 2 [Source:RGD Symbol;Acc:71091]	750.032	-0.0696212	0.711444	-0.0138718	0.969721	-0.130105	0.365452	ENSRNOG00000019020	113948
Bbs4	Bardet-Biedl syndrome 4 [Source:RGD Symbol;Acc:1309134]	496.856	-0.095166	0.689522	-0.0437882	0.915922	-0.0444948	0.859043	ENSRNOG00000026171	300754
Bbs5	Bardet-Biedl syndrome 5 [Source:RGD Symbol;Acc:1310718]	89.186	-0.348379	0.239193	-0.402447	0.262904	-0.475544	0.0565508	ENSRNOG00000007127	362142
Bbs7	Bardet-Biedl syndrome 7 [Source:RGD Symbol;Acc:1309264]	850.231	-0.213818	0.159523	-0.0340717	0.922274	-0.0695675	0.721673	ENSRNOG00000015816	361930
Bbs9	Bardet-Biedl syndrome 9 [Source:RGD Symbol;Acc:1308472]	773.247	-0.0232155	0.918703	-0.00801508	0.983372	-0.00426133	0.986153	ENSRNOG00000015189	315484
Bbx	BBX, HMG-box containing [Source:RGD Symbol;Acc:1309769]	341.617	0.116482	0.849749	-0.00972311	0.994152	0.284488	0.551089	ENSRNOG00000001971	303970
Bcam	basal cell adhesion molecule (Lutheran blood group) [Source:RGD Symbol;Acc:68378]	17544.3	-0.162242	0.490512	0.00783251	0.988313	-0.191515	0.340159	ENSRNOG00000029399	78958
Bcap29	B-cell receptor-associated protein 29 [Source:RGD Symbol;Acc:1359431]	374.509	-0.145049	0.537936	-0.225151	0.398182	-0.24331	0.173192	ENSRNOG00000007884	298943
Bcap31	B-cell receptor-associated protein 31 [Source:RGD Symbol;Acc:1302944]	3077.66	-0.0317003	0.837452	0.0481511	0.81864	-0.0396527	0.775363	ENSRNOG00000055756	293852
Bcar1	BCAR1, Cas family scaffolding protein [Source:RGD Symbol;Acc:2406]	2519.23	-0.17714	0.146938	-0.144442	0.41264	-0.254724	0.0130119	ENSRNOG00000019253	25414
Bcar3	breast cancer anti-estrogen resistance 3 [Source:RGD Symbol;Acc:1311688]	6734.64	0.78281	8.24336e-06	0.16628	0.689945	0.912923	3.69229e-08	ENSRNOG00000013737	310838
Bcas2	BCAS2, pre-mRNA processing factor [Source:RGD Symbol;Acc:1306485]	878.222	-0.0626959	0.72842	0.0299428	0.921822	-0.0830898	0.587887	ENSRNOG00000018783	295334
Bcat1	branched chain amino acid transaminase 1 [Source:RGD Symbol;Acc:2195]	9.83108	-0.39655	NA	0.28145	NA	-0.877222	0.457737	ENSRNOG00000015514	29592
Bcat2	branched chain amino acid transaminase 2 [Source:RGD Symbol;Acc:68948]	420.25	0.0278788	0.934921	0.159022	0.662032	-0.0832194	0.760698	ENSRNOG00000020956	64203
Bccip	BRCA2 and CDKN1A interacting protein [Source:RGD Symbol;Acc:1307362]	557.144	-0.0869686	0.7343	0.0477673	0.910722	-0.104076	0.641889	ENSRNOG00000018066	361666
Bcdin3d	BCDIN3 domain containing RNA methyltransferase [Source:RGD Symbol;Acc:1306433]	64.1409	-0.0790396	0.898375	-0.159739	0.851104	0.19665	0.691964	ENSRNOG00000058430	363001
Bche	butyrylcholinesterase [Source:RGD Symbol;Acc:619996]	5395.33	-0.275473	0.26506	-0.240203	0.501096	-0.280257	0.215093	ENSRNOG00000009826	65036
Bckdha	branched chain ketoacid dehydrogenase E1, alpha polypeptide [Source:RGD Symbol;Acc:2196]	1375.69	0.0505657	0.84387	0.173133	0.516822	-0.00956342	0.974661	ENSRNOG00000020607	25244
Bckdhb	branched chain keto acid dehydrogenase E1 subunit beta [Source:RGD Symbol;Acc:2197]	508.113	-0.323437	0.0351146	-0.199472	0.409077	-0.269778	0.0765134	ENSRNOG00000009928	29711
Bckdk	branched chain ketoacid dehydrogenase kinase [Source:RGD Symbol;Acc:2198]	1443.23	0.0468298	0.820949	0.0588313	0.841297	-0.0129676	0.95309	ENSRNOG00000019485	29603
Bcl10	B-cell CLL/lymphoma 10 [Source:RGD Symbol;Acc:620544]	1527.52	-0.0671993	0.718712	0.0133568	0.971703	-0.153851	0.252116	ENSRNOG00000042389	83477
Bcl2	BCL2, apoptosis regulator [Source:RGD Symbol;Acc:2199]	119.83	0.506043	0.12036	0.0998842	0.901677	0.561396	0.0553169	ENSRNOG00000002791	24224
Bcl2l1	Bcl2-like 1 [Source:RGD Symbol;Acc:2200]	8568.6	0.216785	0.289311	0.217014	0.427875	0.340734	0.0362327	ENSRNOG00000007946	24888
Bcl2l11	BCL2 like 11 [Source:RGD Symbol;Acc:628774]	1051.79	0.60694	0.00675383	0.492219	0.0893431	0.592502	0.00579861	ENSRNOG00000016551	64547
Bcl2l12	BCL2 like 12 [Source:RGD Symbol;Acc:1307361]	146.926	0.0118967	0.979446	0.0479163	0.939896	0.118245	0.720708	ENSRNOG00000020486	361567
Bcl2l13	BCL2 like 13 [Source:RGD Symbol;Acc:1306985]	523.232	-0.300251	0.026459	-0.0789322	0.790043	-0.284426	0.0275098	ENSRNOG00000012394	312682
Bcl2l1-ps1	Bcl2-like 1, pseudogene 1 [Source:RGD Symbol;Acc:1593913]	14.5926	-0.121535	0.923425	0.679098	NA	0.501608	0.567284	ENSRNOG00000018503	293190
Bcl2l2	Bcl2-like 2 [Source:RGD Symbol;Acc:620717]	853.957	-0.037352	0.889139	0.0604722	0.871137	-0.118068	0.55381	ENSRNOG00000015732	60434
Bcl3	B-cell CLL/lymphoma 3 [Source:RGD Symbol;Acc:1589465]	647.468	0.440769	0.196293	-0.282554	0.618481	0.406591	0.207999	ENSRNOG00000043416	680611
Bcl6	B-cell CLL/lymphoma 6 [Source:RGD Symbol;Acc:1309345]	178.044	0.480648	0.107636	0.320121	0.503383	0.585036	0.0250027	ENSRNOG00000001843	303836
Bcl6b	B-cell CLL/lymphoma 6B [Source:RGD Symbol;Acc:1563179]	10380.5	-0.693622	1.9407e-06	-0.146145	0.669879	-0.834564	1.4347e-09	ENSRNOG00000059956	360551
Bcl7a	BCL tumor suppressor 7A [Source:RGD Symbol;Acc:1585128]	15.2399	-0.566978	0.560586	-0.416949	NA	-0.227978	0.828866	ENSRNOG00000056017	690085
Bcl7b	BCL tumor suppressor 7B [Source:RGD Symbol;Acc:1597090]	1445.08	0.0447746	0.886732	0.255277	0.348376	-0.056445	0.844603	ENSRNOG00000032705	368001
Bcl7c	BCL tumor suppressor 7C [Source:RGD Symbol;Acc:1308439]	807.609	0.143645	0.603506	0.184783	0.601501	-0.0282799	0.931374	ENSRNOG00000018916	293514
Bcl9	B-cell CLL/lymphoma 9 [Source:RGD Symbol;Acc:1306934]	324.401	0.129507	0.628374	-0.0594296	0.902754	-0.0524947	0.8584	ENSRNOG00000017516	310704
Bcl9l	B-cell CLL/lymphoma 9-like [Source:RGD Symbol;Acc:1309096]	960.614	0.0298317	0.904069	-0.134	0.617655	-0.059726	0.780044	ENSRNOG00000012420	300673
Bclaf1	BCL2-associated transcription factor 1 [Source:RGD Symbol;Acc:1309704]	3762.56	0.115964	0.52499	0.0776596	0.788332	0.0740028	0.691964	ENSRNOG00000058050	293017
Bcor	BCL6 co-repressor [Source:RGD Symbol;Acc:1562735]	4966.55	0.346052	0.0716809	0.270405	0.322571	0.425808	0.0122811	ENSRNOG00000034240	317346
Bcorl1	BCL6 co-repressor-like 1 [Source:RGD Symbol;Acc:1566108]	848.938	-0.309809	0.013766	-0.307071	0.0359478	-0.413542	0.00021498	ENSRNOG00000005076	302810
Bcr	BCR, RhoGEF and GTPase activating protein [Source:RGD Symbol;Acc:1307993]	1809.74	0.0520026	0.80073	-0.0377791	0.910388	0.0686781	0.703619	ENSRNOG00000001304	309696
Bcs1l	BCS1 homolog, ubiquinol-cytochrome c reductase complex chaperone [Source:RGD Symbol;Acc:1359658]	87.2183	-0.483845	0.0625793	-0.138077	0.796293	-0.392395	0.121423	ENSRNOG00000016754	301514
Bdh1	3-hydroxybutyrate dehydrogenase 1 [Source:RGD Symbol;Acc:620131]	284.556	0.415274	0.0960216	0.137775	0.789772	0.0814174	0.825443	ENSRNOG00000001736	117099
Bdh2	3-hydroxybutyrate dehydrogenase 2 [Source:RGD Symbol;Acc:1309898]	16.6437	-0.180499	0.862141	-0.121768	NA	0.175803	0.854874	ENSRNOG00000014490	295458
Bdkrb1	bradykinin receptor B1 [Source:RGD Symbol;Acc:620401]	2.7396	1.44296	NA	2.40235	NA	0.957693	NA	ENSRNOG00000004488	81509
Bdkrb2	bradykinin receptor B2 [Source:RGD Symbol;Acc:2201]	1223.67	0.453132	0.0257233	1.01244	3.90959e-09	0.408146	0.0390519	ENSRNOG00000047300	25245
Bdp1	B double prime 1, subunit of RNA polymerase III transcription initiation factor IIIB [Source:RGD Symbol;Acc:1308512]	2278	-0.0502857	0.917638	-0.149574	0.804638	0.0961577	0.818042	ENSRNOG00000017864	294687
Bean1	brain expressed, associated with NEDD4, 1 [Source:RGD Symbol;Acc:1562003]	37.3999	0.356524	0.618738	-0.961969	0.163564	-0.279693	0.695474	ENSRNOG00000013301	361358
Becn1	beclin 1 [Source:RGD Symbol;Acc:620190]	3199.82	-0.0734683	0.5574	0.0350829	0.870333	-0.0868571	0.418997	ENSRNOG00000020513	114558
Begain	brain-enriched guanylate kinase-associated [Source:RGD Symbol;Acc:708347]	9.6953	-0.139696	NA	0.180985	NA	0.138925	0.913686	ENSRNOG00000004650	79146
Bend3	BEN domain containing 3 [Source:RGD Symbol;Acc:1596570]	185.6	0.534183	0.016353	0.242378	0.557557	0.39601	0.0870939	ENSRNOG00000046505	683923
Bend4	BEN domain containing 4 [Source:RGD Symbol;Acc:1584735]	13.7601	0.293834	NA	0.112906	NA	0.494389	0.599893	ENSRNOG00000053303	681008
Bend5	BEN domain containing 5 [Source:RGD Symbol;Acc:1584958]	230.625	-0.11908	0.749048	-0.234624	0.586327	-0.210019	0.472137	ENSRNOG00000008025	362564
Bend6	BEN domain containing 6 [Source:RGD Symbol;Acc:1310392]	86.5894	-0.157817	0.808399	0.253088	0.767633	0.0481002	0.944262	ENSRNOG00000052376	363212
Bend7	BEN domain containing 7 [Source:RGD Symbol;Acc:1305898]	220.975	-0.0743493	0.821874	-0.0383408	0.943057	-0.017111	0.961979	ENSRNOG00000022712	361275
Best1	bestrophin 1 [Source:RGD Symbol;Acc:1311656]	38.7962	1.04361	0.0660482	0.549625	0.599157	2.947	1.89434e-13	ENSRNOG00000020346	293735
Bet1	Bet1 golgi vesicular membrane trafficking protein [Source:RGD Symbol;Acc:2203]	286.773	-0.191082	0.386545	-0.162163	0.618924	-0.428418	0.00712644	ENSRNOG00000011008	29631
Bet1l	Bet1 golgi vesicular membrane trafficking protein-like [Source:RGD Symbol;Acc:71051]	545.731	0.343542	0.0092182	-0.032878	0.930697	0.309027	0.016639	ENSRNOG00000013165	54400
Bex3	brain expressed X-linked 3 [Source:RGD Symbol;Acc:3148]	467.249	0.00106935	0.997712	0.124061	0.818184	-0.0375023	0.927267	ENSRNOG00000028822	117089
Bfar	bifunctional apoptosis regulator [Source:RGD Symbol;Acc:1304791]	838.898	0.26791	0.0412083	0.0362592	0.917151	0.393117	0.000428325	ENSRNOG00000003151	304709
Bfar	bifunctional apoptosis regulator [Source:RGD Symbol;Acc:1304791]	129.479	-0.281808	0.361184	0.153334	0.767633	-0.309025	0.255957	ENSRNOG00000045696	304709
Bfsp1	beaded filament structural protein 1 [Source:RGD Symbol;Acc:2205]	25.6636	-0.618861	0.296628	-0.225504	0.835991	-0.374063	0.541071	ENSRNOG00000005707	25394
Bgn	biglycan [Source:RGD Symbol;Acc:2207]	534.871	-0.447886	0.552547	0.294296	0.805394	-0.00236599	0.998721	ENSRNOG00000055962	25181
Bhlhb9	basic helix-loop-helix domain containing, class B, 9 [Source:RGD Symbol;Acc:1303224]	329.434	-0.106687	0.648172	-0.118767	0.717327	-0.150434	0.434174	ENSRNOG00000003191	317407
Bhlhe40	basic helix-loop-helix family, member e40 [Source:RGD Symbol;Acc:68439]	14290	-0.265672	0.0375214	0.183858	0.332512	-0.200485	0.126095	ENSRNOG00000007152	79431
Bicc1	BicC family RNA binding protein 1 [Source:RGD Symbol;Acc:1307459]	384.82	-0.0179581	0.960242	-0.115758	0.778278	0.130784	0.60399	ENSRNOG00000000614	361832
Bicd1	BICD cargo adaptor 1 [Source:RGD Symbol;Acc:1309444]	128.056	-0.757754	0.0796553	-0.310244	0.712181	-0.441792	0.352745	ENSRNOG00000036911	362466
Bicd2	BICD cargo adaptor 2 [Source:RGD Symbol;Acc:735093]	5074.02	0.19916	0.225522	-0.0572609	0.866831	0.211348	0.153928	ENSRNOG00000016031	306809
Bid	BH3 interacting domain death agonist [Source:RGD Symbol;Acc:620160]	64.4128	0.446531	0.249885	0.183508	0.806313	0.709409	0.0195929	ENSRNOG00000012439	64625
Bik	BCL2-interacting killer [Source:RGD Symbol;Acc:621547]	73.8177	0.689421	0.0556613	-0.562024	0.311633	0.523672	0.156242	ENSRNOG00000010359	114496
Bin1	bridging integrator 1 [Source:RGD Symbol;Acc:621786]	525.445	0.373678	0.0452321	0.19728	0.54595	0.43622	0.0095513	ENSRNOG00000012852	117028
Bin2	bridging integrator 2 [Source:RGD Symbol;Acc:1306789]	15.1153	0.146685	0.891117	0.195421	NA	-0.367348	0.6863	ENSRNOG00000031930	366988
Bin3	bridging integrator 3 [Source:RGD Symbol;Acc:1308253]	1149.78	-0.0970547	0.68046	0.00466294	0.993501	-0.149738	0.429631	ENSRNOG00000018023	361065
Birc2	baculoviral IAP repeat-containing 2 [Source:RGD Symbol;Acc:620690]	1368.3	-0.00598871	0.977209	-0.058077	0.809332	-0.006601	0.974661	ENSRNOG00000010602	60371
Birc3	baculoviral IAP repeat-containing 3 [Source:RGD Symbol;Acc:621282]	992.347	-0.196575	0.655296	-0.00935979	0.992961	-0.406259	0.203756	ENSRNOG00000005731	78971
Birc5	baculoviral IAP repeat-containing 5 [Source:RGD Symbol;Acc:70499]	4.95369	-0.685713	NA	-0.483504	NA	-0.052914	NA	ENSRNOG00000050819	64041
Birc6	baculoviral IAP repeat-containing 6 [Source:RGD Symbol;Acc:1307247]	3863.55	0.038421	0.967157	-0.168404	0.890606	0.139503	0.85724	ENSRNOG00000027191	313876
Bivm	basic, immunoglobulin-like variable motif containing [Source:RGD Symbol;Acc:1311888]	164.497	0.169742	0.530448	-0.196584	0.59454	0.110572	0.687967	ENSRNOG00000022894	102548228
Blcap	bladder cancer associated protein [Source:RGD Symbol;Acc:621666]	674.591	-0.139165	0.542317	-0.111697	0.750928	-0.0610891	0.807839	ENSRNOG00000024437	171113
Bles03	basophilic leukemia expressed protein BLES03 [Source:RGD Symbol;Acc:628612]	1198.81	0.0696829	0.722486	0.0134623	0.972345	0.0785128	0.653958	ENSRNOG00000020551	266609
Blm	Bloom syndrome RecQ like helicase [Source:RGD Symbol;Acc:1308810]	60.1818	-0.491613	0.239106	-0.302035	0.666174	-0.744642	0.0304711	ENSRNOG00000011213	308755
Blmh	bleomycin hydrolase [Source:RGD Symbol;Acc:1304668]	1172.3	-0.0406093	0.822043	0.029394	0.918567	-0.0207596	0.912692	ENSRNOG00000003563	287552
Blnk	B-cell linker [Source:RGD Symbol;Acc:1561933]	6.0514	-1.05608	NA	-0.54772	NA	-0.0720938	NA	ENSRNOG00000013967	499356
Bloc1s1	biogenesis of lysosomal organelles complex-1, subunit 1 [Source:RGD Symbol;Acc:1307564]	665.558	-0.0615486	0.84387	0.104247	0.804638	-0.124635	0.628416	ENSRNOG00000007784	288785
Bloc1s2	biogenesis of lysosomal organelles complex-1, subunit 2 [Source:RGD Symbol;Acc:1306551]	327.61	0.267198	0.234681	0.273629	0.343535	0.280709	0.165597	ENSRNOG00000012684	293938
Bloc1s3	biogenesis of lysosomal organelles complex-1, subunit 3 [Source:RGD Symbol;Acc:1591724]	41.2168	0.551376	0.362196	0.0854653	0.949148	0.207455	0.775363	ENSRNOG00000017463	680476
Bloc1s4	biogenesis of lysosomal organelles complex 1 subunit 4 [Source:RGD Symbol;Acc:1306037]	345.553	0.158295	0.528538	0.162734	0.642171	0.14391	0.534393	ENSRNOG00000054224	364183
Bloc1s5	biogenesis of lysosomal organelles complex 1 subunit 5 [Source:RGD Symbol;Acc:1306846]	557.172	-0.0102169	0.968521	-0.177088	0.406454	0.0721836	0.703185	ENSRNOG00000016497	306868
Bloc1s6	biogenesis of lysosomal organelles complex 1 subunit 6 [Source:RGD Symbol;Acc:1310208]	308.096	-0.0153322	0.973177	-0.355267	0.313932	0.0505676	0.900133	ENSRNOG00000037160	317630
Blvra	biliverdin reductase A [Source:RGD Symbol;Acc:620721]	199.655	-0.0534547	0.885431	-0.0548031	0.921822	-0.268448	0.259138	ENSRNOG00000011778	116599
Blvrb	biliverdin reductase B [Source:RGD Symbol;Acc:1306080]	376.189	-0.0124441	0.975482	0.0866963	0.858956	-0.141911	0.611308	ENSRNOG00000024410	292737
Blzf1	basic leucine zipper nuclear factor 1 [Source:RGD Symbol;Acc:1562452]	372.769	0.238528	0.337246	-0.199013	0.595898	0.297606	0.154405	ENSRNOG00000002884	498266
Bmf	Bcl2 modifying factor [Source:RGD Symbol;Acc:628658]	261.904	0.431388	0.164986	-0.240177	0.669612	0.420392	0.1471	ENSRNOG00000007529	246142
Bmi1	BMI1 proto-oncogene, polycomb ring finger [Source:RGD Symbol;Acc:1307403]	661.352	-0.083342	0.712224	-0.0607112	0.860965	-0.119427	0.522354	ENSRNOG00000016585	307151
Bmp1	bone morphogenetic protein 1 [Source:RGD Symbol;Acc:620739]	1115.84	-0.0713306	0.777912	0.10426	0.757268	-0.000526398	0.998813	ENSRNOG00000010890	83470
Bmp15	bone morphogenetic protein 15 [Source:RGD Symbol;Acc:70990]	12.9964	-0.50759	NA	-0.00682062	NA	0.0257995	0.985282	ENSRNOG00000002984	59302
Bmp2	bone morphogenetic protein 2 [Source:RGD Symbol;Acc:2211]	63.0497	-0.25201	0.643135	-0.396509	0.545935	-0.545915	0.165685	ENSRNOG00000021276	29373
Bmp2k	BMP2 inducible kinase [Source:MGI Symbol;Acc:MGI:2155456]	2293.8	0.481228	0.0375214	0.101611	0.854427	0.634147	0.001846	ENSRNOG00000002040	498333
Bmp4	bone morphogenetic protein 4 [Source:RGD Symbol;Acc:2213]	7.71642	-1.03894	NA	-0.904828	NA	-0.42228	NA	ENSRNOG00000009694	25296
Bmp6	bone morphogenetic protein 6 [Source:RGD Symbol;Acc:2214]	42.8419	1.00135	0.0166294	0.115659	0.921822	0.708095	0.111166	ENSRNOG00000013717	25644
Bmp7	bone morphogenetic protein 7 [Source:RGD Symbol;Acc:620743]	3.6	0.331914	NA	-0.799854	NA	-0.464131	NA	ENSRNOG00000053384	85272
Bmpr1a	bone morphogenetic protein receptor type 1A [Source:RGD Symbol;Acc:70989]	51.0443	-0.45843	0.610377	0.321976	0.811243	0.102327	0.922423	ENSRNOG00000052469	81507
Bmpr2	bone morphogenetic protein receptor type 2 [Source:RGD Symbol;Acc:71082]	11967.8	-0.0308807	0.96924	-0.0972698	0.930886	-0.0360492	0.961979	ENSRNOG00000022196	140590
Bms1	BMS1 ribosome biogenesis factor [Source:RGD Symbol;Acc:1308043]	1459.02	-0.160323	0.182926	-0.261335	0.027157	-0.201175	0.0532798	ENSRNOG00000006576	362426
Bmt2	base methyltransferase of 25S rRNA 2 homolog [Source:RGD Symbol;Acc:1588441]	145.076	-0.0362665	0.930394	-0.328386	0.335179	0.0880905	0.794845	ENSRNOG00000007224	500034
Bmx	BMX non-receptor tyrosine kinase [Source:RGD Symbol;Acc:1565643]	33.7754	1.00875	0.062827	0.515975	0.603516	0.469385	0.478178	ENSRNOG00000003705	367786
Bmyc	brain expressed myelocytomatosis oncogene [Source:RGD Symbol;Acc:1584970]	100.884	0.479544	0.225522	0.103023	0.910388	0.213621	0.652834	ENSRNOG00000042556	311807
Bnip1	BCL2/adenovirus E1B interacting protein 1 [Source:RGD Symbol;Acc:620799]	305.875	0.103219	0.663724	0.00780222	0.987612	0.140421	0.473671	ENSRNOG00000020753	140932
Bnip2	BCL2/adenovirus E1B interacting protein 2 [Source:RGD Symbol;Acc:1308944]	3001.35	0.154177	0.239106	-0.016363	0.958778	0.150672	0.214087	ENSRNOG00000056024	300811
Bnip3	BCL2 interacting protein 3 [Source:RGD Symbol;Acc:620800]	367.907	0.260593	0.128049	0.299232	0.132633	0.144712	0.457049	ENSRNOG00000017243	84480
Bnip3l	BCL2/adenovirus E1B interacting protein 3-like [Source:RGD Symbol;Acc:621354]	4832.25	-0.102968	0.176479	0.00264503	0.990245	-0.149638	0.0181492	ENSRNOG00000009820	140923
Bnipl	BCL2 interacting protein like [Source:RGD Symbol;Acc:1309478]	6.09527	-0.231758	NA	-0.360572	NA	-0.393035	NA	ENSRNOG00000021116	361994
Boc	BOC cell adhesion associated, oncogene regulated [Source:RGD Symbol;Acc:1304550]	25.236	-0.831327	0.209397	0.249857	0.841297	-0.29734	0.704354	ENSRNOG00000002041	360715
Bod1	biorientation of chromosomes in cell division 1 [Source:RGD Symbol;Acc:1305622]	514.604	0.0722044	0.773927	0.0190779	0.968233	0.116752	0.564074	ENSRNOG00000020717	287173
Bod1l1	biorientation of chromosomes in cell division 1-like 1 [Source:RGD Symbol;Acc:621413]	1999.34	-0.159928	0.621817	-0.280014	0.439016	-0.207995	0.445664	ENSRNOG00000050437	207118
Bok	BOK, BCL2 family apoptosis regulator [Source:RGD Symbol;Acc:70984]	1261.14	0.201916	0.281749	-0.151864	0.603722	0.0960174	0.657731	ENSRNOG00000018214	29884
Bola1	bolA family member 1 [Source:RGD Symbol;Acc:1310586]	155.924	0.546118	0.0732214	0.581333	0.105939	0.584713	0.0357766	ENSRNOG00000021185	365875
Bola2	bolA family member 2 [Source:RGD Symbol;Acc:1565363]	348.403	0.265807	0.38963	0.155878	0.767626	-0.013087	0.977756	ENSRNOG00000047988	502367
Bola3	bolA family member 3 [Source:RGD Symbol;Acc:1305975]	136.517	0.0651309	0.853063	-0.173907	0.689945	-0.017623	0.963079	ENSRNOG00000021866	297388
Bop1	block of proliferation 1 [Source:RGD Symbol;Acc:1310589]	567.246	-0.0528932	0.799993	0.0330354	0.921822	0.0394011	0.845338	ENSRNOG00000021773	300050
Bora	bora, aurora kinase A activator [Source:RGD Symbol;Acc:1309522]	87.4832	-0.220357	0.636475	-0.164991	0.816821	0.072758	0.887327	ENSRNOG00000024798	306102
Borcs5	BLOC-1 related complex subunit 5 [Source:RGD Symbol;Acc:1307624]	119.55	-0.594101	0.0463081	0.0441992	0.955272	-0.186712	0.633451	ENSRNOG00000006505	362452
Borcs6	BLOC-1 related complex subunit 6 [Source:RGD Symbol;Acc:1563885]	796.979	0.299414	0.28792	0.253237	0.536436	0.110905	0.745915	ENSRNOG00000006513	497934
Borcs7	BLOC-1 related complex subunit 7 [Source:RGD Symbol;Acc:1311783]	1069.11	-0.07972	0.808106	-0.3215	0.262594	-0.0699864	0.824659	ENSRNOG00000020076	294012
Borcs8	BLOC-1 related complex subunit 8 [Source:RGD Symbol;Acc:1582941]	170.645	0.027284	0.94799	-0.0043702	0.995958	-0.0561486	0.880861	ENSRNOG00000020427	688966
Bpgm	bisphosphoglycerate mutase [Source:RGD Symbol;Acc:735018]	869.173	-0.074175	0.633094	0.105695	0.580199	-0.07445	0.597793	ENSRNOG00000010133	296973
Bphl	biphenyl hydrolase like [Source:RGD Symbol;Acc:1307572]	79.455	-0.293712	0.432726	-0.115578	0.861585	-0.207123	0.574863	ENSRNOG00000017577	361239
Bpnt1	3'(2'), 5'-bisphosphate nucleotidase 1 [Source:RGD Symbol;Acc:621833]	723.367	-0.0795852	0.670964	0.127665	0.563201	-0.0631226	0.724292	ENSRNOG00000002378	64473
Bptf	bromodomain PHD finger transcription factor [Source:RGD Symbol;Acc:1307039]	4932.14	-0.0306665	0.947852	-0.106311	0.860965	0.00461673	0.993677	ENSRNOG00000047296	303617
Braf	B-Raf proto-oncogene, serine/threonine kinase [Source:RGD Symbol;Acc:619908]	379.821	0.243724	0.683853	-0.0730952	0.9459	0.417842	0.371699	ENSRNOG00000010957	114486
Brap	BRCA1 associated protein [Source:RGD Symbol;Acc:1586551]	566.079	-0.0632024	0.768631	-0.0751831	0.799869	-0.0343876	0.873151	ENSRNOG00000046497	687346
Brat1	BRCA1-associated ATM activator 1 [Source:RGD Symbol;Acc:1565146]	712.403	0.339698	0.00124212	0.13106	0.516133	0.232367	0.0367579	ENSRNOG00000001236	498150
Brca1	BRCA1, DNA repair associated [Source:RGD Symbol;Acc:2218]	30.5512	-0.148494	0.826285	-0.559819	0.406454	-0.582035	0.203756	ENSRNOG00000020701	497672
Brca2	BRCA2, DNA repair associated [Source:RGD Symbol;Acc:2219]	89.7735	-0.569032	0.120179	-0.26348	0.698668	-0.296228	0.472063	ENSRNOG00000001111	360254
Brcc3	BRCA1/BRCA2-containing complex, subunit 3 [Source:RGD Symbol;Acc:1588543]	697.79	0.108547	0.541339	0.000735396	0.997976	-0.0123145	0.95725	ENSRNOG00000048061	316794
Brd1	bromodomain containing 1 [Source:RGD Symbol;Acc:1311855]	2706.61	0.0132036	0.944198	0.0411448	0.86639	0.090398	0.472502	ENSRNOG00000004538	315210
Brd3	bromodomain containing 3 [Source:RGD Symbol;Acc:1308925]	1094.67	0.167822	0.239106	-0.0940277	0.709222	0.232015	0.0497427	ENSRNOG00000007681	362092
Brd4	bromodomain containing 4 [Source:RGD Symbol;Acc:1307282]	4604.15	0.0737201	0.713351	-0.0360353	0.9172	0.200286	0.138937	ENSRNOG00000006770	362844
Brd7	bromodomain containing 7 [Source:RGD Symbol;Acc:1309891]	1683.06	-0.00128781	0.992649	-0.0658942	0.717634	-0.0631779	0.586489	ENSRNOG00000014419	361374
Brd8	bromodomain containing 8 [Source:RGD Symbol;Acc:1307003]	1866.47	0.102844	0.498619	0.0144482	0.965839	0.094216	0.499233	ENSRNOG00000020340	291691
Brd9	bromodomain containing 9 [Source:RGD Symbol;Acc:1307359]	1075.6	-0.0178616	0.93255	-0.0332094	0.912091	-0.0213423	0.913686	ENSRNOG00000015676	308067
Brdt	bromodomain testis associated [Source:RGD Symbol;Acc:1306678]	15.7256	0.477224	0.597819	0.661775	NA	0.485391	0.543153	ENSRNOG00000002073	305123
Bre	brain and reproductive organ-expressed (TNFRSF1A modulator) [Source:RGD Symbol;Acc:735111]	940.844	-0.142411	0.391486	-0.00141844	0.997228	-0.101056	0.545189	ENSRNOG00000004364	362704
Brf1	BRF1, RNA polymerase III transcription initiation factor 90 subunit [Source:RGD Symbol;Acc:1311158]	1040.09	-0.0394095	0.822043	-0.0316333	0.910388	0.00784351	0.968372	ENSRNOG00000014595	299347
Brf2	BRF2, RNA polymerase III transcription initiation factor 50 subunit [Source:RGD Symbol;Acc:1308817]	296.579	0.0737594	0.826285	-0.102253	0.82788	-0.0423845	0.904347	ENSRNOG00000012739	306542
Bri3	brain protein I3 [Source:RGD Symbol;Acc:1309187]	607.841	-0.0635281	0.816833	-0.0871082	0.816291	-0.17568	0.37209	ENSRNOG00000001009	304284
Bri3bp	Bri3 binding protein [Source:RGD Symbol;Acc:1561711]	25.7998	0.240038	0.765323	0.343785	0.747616	0.334723	0.616132	ENSRNOG00000000979	498176
Bricd5	BRICHOS domain containing 5 [Source:RGD Symbol;Acc:1596720]	7.68864	-0.0405593	NA	0.132345	NA	0.634722	NA	ENSRNOG00000009611	681370
Brip1	BRCA1 interacting protein C-terminal helicase 1 [Source:RGD Symbol;Acc:1307659]	4.22301	-0.214367	NA	-0.83111	NA	0.214047	NA	ENSRNOG00000059997	360588
Brix1	BRX1, biogenesis of ribosomes [Source:RGD Symbol;Acc:1308508]	375.265	-0.0139271	0.961109	-0.192128	0.429369	0.0223706	0.93032	ENSRNOG00000018021	294799
Brk1	BRICK1, SCAR/WAVE actin-nucleating complex subunit [Source:RGD Symbol;Acc:1598136]	1977.82	0.00373075	0.986721	0.117146	0.565571	-0.0216329	0.912284	ENSRNOG00000010184	679934
Brms1l	breast cancer metastasis-suppressor 1-like [Source:RGD Symbol;Acc:1306006]	263.781	0.223394	0.407311	0.153711	0.724066	0.33368	0.115775	ENSRNOG00000008249	299053
Brms1l	breast cancer metastasis-suppressor 1-like [Source:RGD Symbol;Acc:1306006]	261.924	0.233018	0.377607	0.157613	0.715878	0.339019	0.107689	ENSRNOG00000051077	299053
Brox	BRO1 domain and CAAX motif containing [Source:RGD Symbol;Acc:1307161]	2574.52	-0.00111936	0.993868	-0.0189709	0.941815	-0.0108318	0.947107	ENSRNOG00000052963	305031
Brpf1	bromodomain and PHD finger containing, 1 [Source:RGD Symbol;Acc:1584828]	1937.33	0.0770934	0.561795	0.13039	0.360821	0.212267	0.0144622	ENSRNOG00000008142	679713
Brpf3	bromodomain and PHD finger containing, 3 [Source:RGD Symbol;Acc:1306868]	834.138	-0.11771	0.474954	0.1818	0.305491	0.075391	0.651651	ENSRNOG00000028641	309647
Brsk1	BR serine/threonine kinase 1 [Source:RGD Symbol;Acc:1563268]	58.1988	1.00411	0.0338929	1.0202	0.0699742	1.22704	0.00345775	ENSRNOG00000017673	499073
Brwd1	bromodomain and WD repeat domain containing 1 [Source:RGD Symbol;Acc:1309030]	2154.53	-0.014851	0.971838	-0.11858	0.807735	0.0517063	0.885182	ENSRNOG00000001632	304061
Brwd3	bromodomain and WD repeat domain containing 3 [Source:RGD Symbol;Acc:1559445]	321.241	-0.223516	0.637771	-0.233214	0.731572	-0.136429	0.777938	ENSRNOG00000002291	317213
Bscl2	BSCL2, seipin lipid droplet biogenesis associated [Source:RGD Symbol;Acc:1308135]	672.368	-0.167425	0.379231	0.0429976	0.912375	-0.277109	0.0608056	ENSRNOG00000052393	361722
Bsdc1	BSD domain containing 1 [Source:RGD Symbol;Acc:1311622]	2821.1	-0.0756488	0.633622	0.106248	0.595025	-0.117611	0.3522	ENSRNOG00000008338	297890
Bsg	basigin [Source:RGD Symbol;Acc:2220]	167523	0.0630031	0.79707	0.155462	0.565517	-0.0483995	0.839902	ENSRNOG00000008414	25246
Bsn	bassoon (presynaptic cytomatrix protein) [Source:RGD Symbol;Acc:2223]	3.54762	-1.82776	NA	-0.695878	NA	0.0807662	NA	ENSRNOG00000030714	29138
Bspry	B-box and SPRY domain containing [Source:RGD Symbol;Acc:708400]	328.831	0.276283	0.257533	-0.124911	0.784004	0.14339	0.605238	ENSRNOG00000015105	64027
Bst2	bone marrow stromal cell antigen 2 [Source:RGD Symbol;Acc:727849]	3701.8	-0.502793	0.00938127	-0.57788	0.00517918	-0.814297	1.07883e-06	ENSRNOG00000059900	378947
Btaf1	B-TFIID TATA-box binding protein associated factor 1 [Source:RGD Symbol;Acc:1564130]	1981.74	-0.224536	0.414055	0.0426021	0.9422	-0.0667403	0.843167	ENSRNOG00000017938	368042
Btbd1	BTB domain containing 1 [Source:RGD Symbol;Acc:1310962]	3758.25	-0.0638892	0.736576	-0.143915	0.483667	-0.0957301	0.537245	ENSRNOG00000019529	293060
Btbd10	BTB domain containing 10 [Source:RGD Symbol;Acc:1306301]	1231.17	-0.196181	0.149638	-0.0383055	0.905543	-0.120976	0.415371	ENSRNOG00000014341	308890
Btbd11	BTB domain containing 11 [Source:RGD Symbol;Acc:1308647]	1475.72	0.369748	0.0143799	-0.094151	0.783284	0.29503	0.0539715	ENSRNOG00000005758	314675
Btbd19	BTB domain containing 19 [Source:RGD Symbol;Acc:2320529]	132.976	0.32967	0.207852	-0.0456971	0.943057	0.254987	0.332032	ENSRNOG00000042163	100361234
Btbd2	BTB domain containing 2 [Source:RGD Symbol;Acc:1566094]	764.909	0.201149	0.159753	-0.128031	0.59454	0.141317	0.344928	ENSRNOG00000018788	500793
Btbd3	BTB domain containing 3 [Source:RGD Symbol;Acc:1311623]	626.375	0.0589295	0.886693	-0.19223	0.690437	0.21878	0.453091	ENSRNOG00000008088	311462
Btbd6	BTB domain containing 6 [Source:RGD Symbol;Acc:1597323]	1020.61	0.115159	0.537936	0.0254216	0.943923	0.101879	0.55767	ENSRNOG00000014693	690367
Btbd7	BTB domain containing 7 [Source:RGD Symbol;Acc:1306262]	2849.32	-0.0112504	0.980471	-0.143471	0.777518	0.105493	0.76144	ENSRNOG00000008598	362772
Btbd8	BTB (POZ) domain containing 8 [Source:RGD Symbol;Acc:2321418]	257.371	0.0700811	0.837447	0.165225	0.689945	0.0116517	0.97689	ENSRNOG00000023446	100364240
Btbd8	BTB (POZ) domain containing 8 [Source:RGD Symbol;Acc:2321418]	32.1301	0.212928	0.750653	0.480296	0.496817	0.400559	0.424767	ENSRNOG00000047302	100364240
Btbd9	BTB domain containing 9 [Source:RGD Symbol;Acc:1306975]	160.12	0.106621	0.743532	-0.0133287	0.983212	0.0948766	0.755126	ENSRNOG00000000540	294318
Btd	biotinidase [Source:RGD Symbol;Acc:1305316]	1040.31	0.198469	0.0919935	0.12907	0.497768	0.14981	0.211221	ENSRNOG00000019656	306262
Btf3	basic transcription factor 3 [Source:RGD Symbol;Acc:1308095]	2069.26	-0.0512567	0.785675	0.0837465	0.732828	-0.0138039	0.945919	ENSRNOG00000016912	294680
Btf3l4	basic transcription factor 3-like 4 [Source:RGD Symbol;Acc:1311774]	71.5354	0.177406	0.682907	0.0785138	0.918373	0.338011	0.290578	ENSRNOG00000008512	366434
Btg1	BTG anti-proliferation factor 1 [Source:RGD Symbol;Acc:2224]	1983.02	-0.121839	0.751402	-0.0485051	0.9422	-0.302925	0.261665	ENSRNOG00000004284	29618
Btg2	BTG anti-proliferation factor 2 [Source:RGD Symbol;Acc:2225]	45060.6	0.0661913	0.877282	0.222817	0.650674	0.000960749	0.998813	ENSRNOG00000003300	29619
Btg3	BTG anti-proliferation factor 3 [Source:RGD Symbol;Acc:2226]	2124.01	0.0472318	0.826386	0.0764068	0.790043	-0.0177969	0.937613	ENSRNOG00000001555	54230
Btla	B and T lymphocyte associated [Source:RGD Symbol;Acc:1303280]	3.9961	0.73735	NA	-0.129126	NA	0.444474	NA	ENSRNOG00000030246	407756
Btrc	beta-transducin repeat containing E3 ubiquitin protein ligase [Source:RGD Symbol;Acc:1359721]	813.158	-0.00781467	0.975662	-0.0890206	0.756603	0.00559581	0.983271	ENSRNOG00000016280	361765
Bub1	BUB1 mitotic checkpoint serine/threonine kinase [Source:RGD Symbol;Acc:1311707]	23.5612	-0.138007	0.887602	0.524809	0.598038	0.493482	0.457737	ENSRNOG00000032778	296137
Bub3	BUB3 mitotic checkpoint protein [Source:RGD Symbol;Acc:1306654]	953.568	-0.00668515	0.979446	-0.0449331	0.893303	0.0104225	0.964547	ENSRNOG00000020643	361662
Bud13	BUD13 homolog [Source:RGD Symbol;Acc:1308076]	573.855	-0.0980219	0.688845	-0.064903	0.867945	0.000689829	0.998721	ENSRNOG00000018665	300687
Bud31	BUD31 homolog [Source:RGD Symbol;Acc:621103]	1086.72	-0.157778	0.401481	0.118621	0.686852	-0.120719	0.512024	ENSRNOG00000000989	89819
Bysl	bystin-like [Source:RGD Symbol;Acc:727959]	886.375	0.244362	0.167978	0.448786	0.00517503	0.269484	0.0906725	ENSRNOG00000049121	359727
Bzw1	basic leucine zipper and W2 domains 1 [Source:RGD Symbol;Acc:735129]	3446	-0.185834	0.156341	-0.029438	0.922697	-0.131485	0.335343	ENSRNOG00000013977	363232
Bzw2	basic leucine zipper and W2 domains 2 [Source:RGD Symbol;Acc:621507]	245.322	-0.0814166	0.816922	-0.0574003	0.918373	-0.173962	0.523446	ENSRNOG00000005096	171439
C1d	C1D nuclear receptor co-repressor [Source:RGD Symbol;Acc:1560600]	249.913	-0.0950385	0.772366	0.0507451	0.922274	0.0738985	0.812475	ENSRNOG00000005982	289810
C1galt1	core 1 synthase, glycoprotein-N-acetylgalactosamine 3-beta-galactosyltransferase, 1 [Source:RGD Symbol;Acc:621105]	715.307	0.104625	0.658273	0.162865	0.569078	-0.0349523	0.896587	ENSRNOG00000007804	65044
C1galt1c1	C1GALT1-specific chaperone 1 [Source:RGD Symbol;Acc:1311230]	706.508	-0.206522	0.108024	-0.0386375	0.90173	-0.174128	0.163873	ENSRNOG00000002536	302499
C1H10orf76	chromosome 1 open reading frame, human C10orf76 [Source:RGD Symbol;Acc:9299787]	496.027	0.147651	0.355229	-0.0837665	0.763948	0.265248	0.0260825	ENSRNOG00000025523	103689959
C1qa	complement C1q A chain [Source:RGD Symbol;Acc:1306716]	21.805	0.13887	0.900254	0.756749	NA	0.526966	0.495673	ENSRNOG00000012807	298566
C1qb	complement C1q B chain [Source:RGD Symbol;Acc:2229]	18.2001	0.333947	0.806933	0.390448	NA	0.97055	0.29547	ENSRNOG00000012749	29687
C1qbp	complement C1q binding protein [Source:RGD Symbol;Acc:2230]	479.911	0.0639404	0.777912	-0.0334566	0.929035	0.146028	0.373974	ENSRNOG00000006949	29681
C1qc	complement C1q C chain [Source:RGD Symbol;Acc:1306828]	15.5881	0.686609	0.578527	1.06084	NA	1.1418	0.217086	ENSRNOG00000012804	362634
C1ql3	complement C1q like 3 [Source:RGD Symbol;Acc:1591795]	10.1908	0.848691	NA	0.116129	NA	0.739899	0.509169	ENSRNOG00000017459	680404
C1qtnf1	C1q and tumor necrosis factor related protein 1 [Source:RGD Symbol;Acc:1359204]	144.7	-0.472365	0.326396	0.321395	0.674367	-0.00154604	0.998769	ENSRNOG00000003259	303701
C1qtnf2	C1q and tumor necrosis factor related protein 2 [Source:RGD Symbol;Acc:1561041]	575.939	-0.08094	0.735536	-0.0957134	0.772051	-0.230622	0.148321	ENSRNOG00000003870	497886
C1qtnf5	C1q and tumor necrosis factor related protein 5 [Source:RGD Symbol;Acc:1308802]	12.2946	-0.606036	NA	0.327098	NA	-0.158551	0.915581	ENSRNOG00000007613	315598
C1qtnf6	C1q and tumor necrosis factor related protein 6 [Source:RGD Symbol;Acc:1307057]	53.6372	-0.00173585	0.997757	0.136507	0.901252	-0.230764	0.701553	ENSRNOG00000007300	315114
C1qtnf7	C1q and tumor necrosis factor related protein 7 [Source:RGD Symbol;Acc:1306978]	7.73188	-0.418722	NA	0.332274	NA	-0.342998	NA	ENSRNOG00000005094	305423
C1qtnf9	C1q and tumor necrosis factor related protein 9 [Source:RGD Symbol;Acc:1560876]	15.862	-0.345861	0.707037	0.199938	NA	-0.11623	0.908263	ENSRNOG00000013793	364395
C1r	complement C1r [Source:RGD Symbol;Acc:1309091]	230.904	-0.461547	0.0389064	-0.116491	0.811243	-0.46152	0.0278969	ENSRNOG00000011796	312705
C1s	complement C1s [Source:RGD Symbol;Acc:619983]	30.2179	-0.678276	0.405199	0.474597	0.698668	-0.280113	0.758803	ENSRNOG00000011971	192262
C2	complement C2 [Source:RGD Symbol;Acc:2231]	13.6313	-0.0782397	NA	0.300907	NA	-0.478113	0.578971	ENSRNOG00000051235	24231
C2cd2	C2 calcium-dependent domain containing 2 [Source:RGD Symbol;Acc:735112]	1558.68	-0.073965	0.80279	-0.123707	0.753606	-0.172544	0.436802	ENSRNOG00000001621	304055
C2cd2l	C2CD2-like [Source:RGD Symbol;Acc:1310281]	2693.93	0.00739786	0.970634	0.166817	0.254934	-0.0189467	0.916028	ENSRNOG00000009719	300666
C2cd3	C2 calcium-dependent domain containing 3 [Source:RGD Symbol;Acc:1307366]	1009.11	-0.117309	0.638275	-0.0924714	0.807079	-0.2099	0.270025	ENSRNOG00000017608	293148
C2cd5	C2 calcium-dependent domain containing 5 [Source:RGD Symbol;Acc:1304592]	748.119	-0.0969964	0.559363	0.00987809	0.977871	-0.0558774	0.743245	ENSRNOG00000014382	362461
C3	complement C3 [Source:RGD Symbol;Acc:2232]	15.0254	-0.509188	0.615409	-0.108892	NA	0.463056	0.58796	ENSRNOG00000046834	24232
C4a	complement component 4A (Rodgers blood group) [Source:RGD Symbol;Acc:620005]	736.392	-0.410113	0.360702	-0.55266	0.283328	-0.57086	0.118795	ENSRNOG00000000443	24233
C4b	complement C4B (Chido blood group) [Source:RGD Symbol;Acc:1591983]	548.273	-0.419537	0.63062	-0.678258	0.51035	-0.701493	0.301158	ENSRNOG00000030729	406161
C5	complement C5 [Source:RGD Symbol;Acc:2237]	5.00939	1.25505	NA	1.14085	NA	0.846962	NA	ENSRNOG00000018899	362119
C7	complement C7 [Source:RGD Symbol;Acc:620318]	118.867	-0.331091	0.689522	0.756101	0.355083	0.405406	0.567284	ENSRNOG00000061379	117517
C8g	complement C8 gamma chain [Source:RGD Symbol;Acc:1309074]	50.3309	0.330777	0.545924	0.0447719	0.970281	0.125586	0.840863	ENSRNOG00000028701	296545
Ca5b	carbonic anhydrase 5B [Source:RGD Symbol;Acc:1549783]	194.054	-0.302719	0.54113	-0.0428502	0.968606	-0.3945	0.336496	ENSRNOG00000029330	302669
Caap1	caspase activity and apoptosis inhibitor 1 [Source:RGD Symbol;Acc:1560251]	227.66	-0.115292	0.650337	-0.122281	0.737765	-0.164367	0.431793	ENSRNOG00000007299	500501
Cab39	calcium binding protein 39 [Source:RGD Symbol;Acc:1306390]	3633.47	0.0281145	0.844136	-0.0903185	0.559533	0.00389558	0.982393	ENSRNOG00000017297	301574
Cab39l	calcium binding protein 39-like [Source:RGD Symbol;Acc:1308945]	189.172	-0.204582	0.487016	-0.0275658	0.966199	-0.258538	0.291529	ENSRNOG00000011603	290291
Cabin1	calcineurin binding protein 1 [Source:RGD Symbol;Acc:620263]	969.328	0.01071	0.952663	-0.00146677	0.996373	-0.0995079	0.401459	ENSRNOG00000001237	94165
Cables1	Cdk5 and Abl enzyme substrate 1 [Source:RGD Symbol;Acc:1305516]	2374.28	0.296148	0.248616	0.0427149	0.943057	0.374749	0.0882408	ENSRNOG00000012795	307585
Cables2	Cdk5 and Abl enzyme substrate 2 [Source:RGD Symbol;Acc:1310089]	272.428	0.0542892	0.845276	0.0914749	0.806687	0.0892335	0.707712	ENSRNOG00000051420	311703
Cabp1	calcium binding protein 1 [Source:RGD Symbol;Acc:620385]	202.426	0.211484	0.671883	0.350218	0.549497	0.044961	0.937818	ENSRNOG00000001173	171051
Cacfd1	calcium channel flower domain containing 1 [Source:RGD Symbol;Acc:1311501]	170.311	0.206997	0.461698	-0.0356548	0.951151	-0.0242376	0.947674	ENSRNOG00000005840	296599
Cachd1	cache domain containing 1 [Source:RGD Symbol;Acc:1310770]	3194.02	0.0116616	0.959963	-0.169876	0.361963	-0.0375599	0.846363	ENSRNOG00000010514	298267
Cacna1a	calcium voltage-gated channel subunit alpha1 A [Source:RGD Symbol;Acc:2244]	12.3661	0.113879	NA	-0.0885367	NA	0.312674	0.78361	ENSRNOG00000052707	25398
Cacna1c	calcium voltage-gated channel subunit alpha1 C [Source:RGD Symbol;Acc:2245]	90.1621	-0.421732	0.602366	0.410893	0.719393	0.137664	0.878374	ENSRNOG00000007090	24239
Cacna1d	calcium voltage-gated channel subunit alpha1 D [Source:RGD Symbol;Acc:70973]	67.7372	0.848504	0.175762	0.709092	0.43127	0.301338	0.707547	ENSRNOG00000013147	29716
Cacna1g	calcium voltage-gated channel subunit alpha1 G [Source:RGD Symbol;Acc:68942]	16.8372	-0.027137	0.984154	0.0842451	NA	0.0377763	0.977334	ENSRNOG00000060528	29717
Cacna1h	calcium voltage-gated channel subunit alpha1 H [Source:RGD Symbol;Acc:68943]	68.2275	-0.310518	0.724173	0.15147	0.918373	-0.225284	0.794845	ENSRNOG00000033893	114862
Cacna2d1	calcium voltage-gated channel auxiliary subunit alpha2delta 1 [Source:RGD Symbol;Acc:2247]	23.4815	-1.00911	0.152059	0.0778952	0.964672	-0.162305	0.866306	ENSRNOG00000033531	25399
Cacna2d2	calcium voltage-gated channel auxiliary subunit alpha2delta 2 [Source:RGD Symbol;Acc:631360]	58.8594	-0.157243	0.777912	0.121298	0.887484	-0.307624	0.474736	ENSRNOG00000015835	300992
Cacnb1	calcium voltage-gated channel auxiliary subunit beta 1 [Source:RGD Symbol;Acc:68382]	35.3402	0.0384405	0.963016	0.785962	0.126084	0.21891	0.716085	ENSRNOG00000004518	50688
Cacnb2	calcium voltage-gated channel auxiliary subunit beta 2 [Source:RGD Symbol;Acc:67385]	1334.9	-0.227197	0.247911	0.12802	0.708975	-0.376862	0.0158029	ENSRNOG00000018378	116600
Cacnb3	calcium voltage-gated channel auxiliary subunit beta 3 [Source:RGD Symbol;Acc:2248]	13.3378	-0.882374	NA	-0.353792	NA	-0.695016	0.369406	ENSRNOG00000054274	25297
Cactin	cactin, spliceosome C complex subunit [Source:RGD Symbol;Acc:1563634]	1474.86	-0.112864	0.633622	-0.181101	0.516437	-0.206819	0.247189	ENSRNOG00000039852	500790
Cacul1	CDK2-associated, cullin domain 1 [Source:RGD Symbol;Acc:1308127]	1358.15	-0.17181	0.227911	-0.129951	0.54866	-0.126567	0.383982	ENSRNOG00000009954	365493
Cacybp	calcyclin binding protein [Source:RGD Symbol;Acc:1303146]	1060.41	-0.851826	1.259e-07	-0.70542	7.3512e-05	-1.02132	3.13568e-11	ENSRNOG00000002572	289144
Cad	carbamoyl-phosphate synthetase 2, aspartate transcarbamylase, and dihydroorotase [Source:RGD Symbol;Acc:1588606]	883.231	-0.0564821	0.749048	-0.0656077	0.788196	-0.114918	0.385652	ENSRNOG00000026474	24240
Cadm1	cell adhesion molecule 1 [Source:RGD Symbol;Acc:1310999]	347.483	0.146985	0.471183	-0.157637	0.569349	-0.188941	0.272911	ENSRNOG00000018778	363058
Cadm3	cell adhesion molecule 3 [Source:RGD Symbol;Acc:1307035]	20.1369	-0.677538	0.447986	-0.297807	NA	-0.203366	0.844482	ENSRNOG00000003365	360882
Cadm4	cell adhesion molecule 4 [Source:RGD Symbol;Acc:1304722]	51.8398	-0.430702	0.543048	0.501085	0.567855	0.329351	0.618954	ENSRNOG00000024243	365216
Cadps	calcium dependent secretion activator [Source:RGD Symbol;Acc:708573]	15.8365	-0.653994	0.638275	-0.473136	NA	-0.23194	0.878374	ENSRNOG00000008570	26989
Cadps2	calcium dependent secretion activator 2 [Source:RGD Symbol;Acc:1559440]	755.687	-0.361748	0.00688026	-0.193932	0.369781	-0.209449	0.15534	ENSRNOG00000007636	312166
Cage1	cancer antigen 1 [Source:RGD Symbol;Acc:1306102]	18.3093	0.108541	0.911686	-0.0078311	NA	0.303483	0.691753	ENSRNOG00000024111	306872
Calcrl	calcitonin receptor like receptor [Source:RGD Symbol;Acc:2255]	2477.42	-0.469998	0.000104833	-0.248092	0.172406	-0.748636	8.13851e-12	ENSRNOG00000054695	25029
Cald1	caldesmon 1 [Source:RGD Symbol;Acc:2256]	1992.63	-0.292772	0.695835	0.320395	0.763948	0.0254419	0.978578	ENSRNOG00000010233	25687
Calhm2	calcium homeostasis modulator 2 [Source:RGD Symbol;Acc:1308276]	37.3383	-0.0636025	0.954641	0.0734736	0.968755	-0.361215	0.675102	ENSRNOG00000020325	294019
Calm2	calmodulin 2 [Source:RGD Symbol;Acc:2258]	1620.36	-0.0352941	0.860501	-0.101527	0.670916	-0.213386	0.0748173	ENSRNOG00000016770	50663
Calm2	calmodulin 2 [Source:RGD Symbol;Acc:2258]	1482.77	-0.0176201	0.938983	-0.039503	0.90477	-0.0423179	0.82987	ENSRNOG00000030871	50663
Calm3	calmodulin 3 [Source:RGD Symbol;Acc:2259]	21931.8	0.0216939	0.88932	0.0778767	0.664413	0.0674949	0.567284	ENSRNOG00000004060	24244
Calr	calreticulin [Source:RGD Symbol;Acc:620288]	9469.84	-0.186618	0.0554676	-0.190779	0.103609	-0.364183	3.61845e-06	ENSRNOG00000003029	64202
Calr3	calreticulin 3 [Source:RGD Symbol;Acc:1309243]	20.1572	0.0957898	0.923408	-0.0614232	NA	-0.0960444	0.920351	ENSRNOG00000013260	364529
Calu	calumenin [Source:RGD Symbol;Acc:620383]	4126	0.0149368	0.939704	0.0298231	0.916663	0.0327898	0.847249	ENSRNOG00000006197	64366
Camk1	calcium/calmodulin-dependent protein kinase I [Source:RGD Symbol;Acc:629473]	1919.18	0.0908008	0.718658	0.180905	0.524125	0.0650402	0.794845	ENSRNOG00000021781	171503
Camk2b	calcium/calmodulin-dependent protein kinase II beta [Source:RGD Symbol;Acc:2262]	7.76273	-0.675832	NA	0.0233876	NA	0.247118	NA	ENSRNOG00000052080	24245
Camk2d	calcium/calmodulin-dependent protein kinase II delta [Source:RGD Symbol;Acc:2263]	1076.59	-0.0430361	0.820316	-0.100409	0.657611	0.0189284	0.923691	ENSRNOG00000011589	24246
Camk2g	calcium/calmodulin-dependent protein kinase II gamma [Source:RGD Symbol;Acc:621802]	374.89	-0.0459763	0.877065	0.0583714	0.89615	-0.0156193	0.959951	ENSRNOG00000009783	171140
Camk2n1	calcium/calmodulin-dependent protein kinase II inhibitor 1 [Source:RGD Symbol;Acc:708430]	742.484	0.0162482	0.960242	0.283515	0.229606	-0.0190369	0.949283	ENSRNOG00000016322	287005
Camk2n2	calcium/calmodulin-dependent protein kinase II inhibitor 2 [Source:RGD Symbol;Acc:708411]	5.62148	-0.0843382	NA	0.184084	NA	0.788107	NA	ENSRNOG00000038184	59314
Camkk1	calcium/calmodulin-dependent protein kinase kinase 1 [Source:RGD Symbol;Acc:62023]	159.639	0.404348	0.0928083	0.231921	0.572809	0.356539	0.125164	ENSRNOG00000018242	60341
Camkk2	calcium/calmodulin-dependent protein kinase kinase 2 [Source:RGD Symbol;Acc:620092]	33.0301	-0.206285	0.810403	0.111064	0.937528	-0.106542	0.90563	ENSRNOG00000001309	83506
Camkmt	calmodulin-lysine N-methyltransferase [Source:RGD Symbol;Acc:1310453]	56.4653	-0.312384	0.473021	-0.267279	0.678385	-0.178056	0.692033	ENSRNOG00000030629	299521
Camlg	calcium modulating ligand [Source:RGD Symbol;Acc:69297]	445.151	-0.0629198	0.814133	-0.129208	0.698668	-0.0279533	0.920351	ENSRNOG00000021911	81715
Camsap1	calmodulin regulated spectrin-associated protein 1 [Source:RGD Symbol;Acc:1565022]	1807.41	0.0432953	0.830878	0.0683333	0.80449	0.214099	0.0813914	ENSRNOG00000017883	296580
Camsap2	calmodulin regulated spectrin-associated protein family, member 2 [Source:RGD Symbol;Acc:1310950]	3496.26	-0.126624	0.61877	-0.106461	0.778278	-0.168477	0.426913	ENSRNOG00000008741	289400
Camsap3	calmodulin regulated spectrin-associated protein family, member 3 [Source:RGD Symbol;Acc:1597412]	70.8693	0.372527	0.481526	-0.0460042	0.96927	0.126645	0.839541	ENSRNOG00000000986	689074
Camta1	calmodulin binding transcription activator 1 [Source:RGD Symbol;Acc:1562703]	184.738	0.0317532	0.93116	0.100033	0.825144	0.111443	0.691964	ENSRNOG00000018602	362665
Camta2	calmodulin binding transcription activator 2 [Source:RGD Symbol;Acc:1311296]	6762.89	0.314422	0.0391143	0.0324685	0.937528	0.303254	0.0367579	ENSRNOG00000004283	287462
Cand1	cullin-associated and neddylation-dissociated 1 [Source:RGD Symbol;Acc:620479]	2380.87	-0.184438	0.11113	-0.143294	0.395314	-0.111899	0.377348	ENSRNOG00000007834	117152
Cand2	cullin-associated and neddylation-dissociated 2 (putative) [Source:RGD Symbol;Acc:620480]	14.8063	0.361565	0.735545	0.291377	NA	0.451474	0.621476	ENSRNOG00000010473	192226
Cant1	calcium activated nucleotidase 1 [Source:RGD Symbol;Acc:628743]	623.186	0.364133	0.0129847	-0.122418	0.698668	0.431426	0.00120178	ENSRNOG00000003239	246272
Canx	calnexin [Source:RGD Symbol;Acc:2266]	15184.7	-0.031418	0.873623	-0.119862	0.562298	-0.07658	0.626395	ENSRNOG00000003343	29144
Cap1	adenylate cyclase associated protein 1 [Source:RGD Symbol;Acc:620309]	6901.07	-0.130623	0.131334	-0.0412099	0.818184	-0.12953	0.10894	ENSRNOG00000013492	64185
Cap2	CAP, adenylate cyclase-associated protein, 2 (yeast) [Source:RGD Symbol;Acc:620310]	11.8838	-0.545081	NA	0.32607	NA	0.097905	0.950965	ENSRNOG00000043350	116653
Capg	capping actin protein, gelsolin like [Source:RGD Symbol;Acc:1311724]	3296.61	0.309936	0.170824	0.173294	0.666609	0.333612	0.104598	ENSRNOG00000013668	297339
Capn1	calpain 1 [Source:RGD Symbol;Acc:2267]	1241.82	-0.0958547	0.510879	-0.115857	0.534321	-0.125346	0.299181	ENSRNOG00000020935	29153
Capn10	calpain 10 [Source:RGD Symbol;Acc:69354]	314.525	0.179284	0.5023	-0.0315212	0.952701	0.221564	0.323852	ENSRNOG00000045623	63834
Capn12	calpain 12 [Source:RGD Symbol;Acc:1307341]	41.9319	-0.187432	0.742317	0.437468	0.429369	-0.488016	0.228569	ENSRNOG00000020389	308476
Capn15	calpain 15 [Source:RGD Symbol;Acc:1306514]	764.754	0.233687	0.0521011	0.0116973	0.973859	0.186682	0.122623	ENSRNOG00000020239	303000
Capn2	calpain 2 [Source:RGD Symbol;Acc:2268]	12786.7	0.400306	0.0011969	0.0807784	0.78591	0.514024	5.25645e-06	ENSRNOG00000034015	29154
Capn3	calpain 3 [Source:RGD Symbol;Acc:2269]	2.66127	0.772653	NA	0.411676	NA	0.382204	NA	ENSRNOG00000008609	29155
Capn5	calpain 5 [Source:RGD Symbol;Acc:620084]	203.474	-0.555291	0.0872449	-0.383323	0.439211	-0.895539	0.000900796	ENSRNOG00000014251	171495
Capn7	calpain 7 [Source:RGD Symbol;Acc:1304855]	1246.22	-0.133066	0.381518	-0.197862	0.233443	-0.0667439	0.692679	ENSRNOG00000019273	306260
Capn8	calpain 8 [Source:RGD Symbol;Acc:620085]	2.79525	-0.139174	NA	-0.181881	NA	0.562562	NA	ENSRNOG00000003468	170808
Caprin1	cell cycle associated protein 1 [Source:RGD Symbol;Acc:1305707]	4593.85	-0.194559	0.143286	-0.175768	0.328182	-0.132224	0.346041	ENSRNOG00000009152	362173
Caprin2	caprin family member 2 [Source:RGD Symbol;Acc:1593683]	95.1914	-0.132703	0.799852	0.308821	0.595025	0.218645	0.604558	ENSRNOG00000047319	686779
Capza1	capping actin protein of muscle Z-line alpha subunit 1 [Source:RGD Symbol;Acc:1587438]	3250.15	-0.143599	0.245936	-0.139325	0.403579	-0.108818	0.384398	ENSRNOG00000013538	691149
Capza2	capping actin protein of muscle Z-line alpha subunit 2 [Source:RGD Symbol;Acc:1549770]	2647.85	-0.0995986	0.407311	-0.121323	0.413593	-0.0834921	0.469236	ENSRNOG00000056207	493810
Capzb	capping actin protein of muscle Z-line beta subunit [Source:RGD Symbol;Acc:1359099]	4682.65	-0.0326832	0.818117	-0.0763578	0.651605	-0.0598367	0.605275	ENSRNOG00000007330	298584
Car11	carbonic anhydrase 11 [Source:RGD Symbol;Acc:735155]	40.3354	-0.546776	0.261772	0.227035	0.789151	-0.305229	0.557203	ENSRNOG00000021017	308588
Car14	carbonic anhydrase 14 [Source:RGD Symbol;Acc:1599277]	3.01568	-0.8688	NA	-0.321326	NA	-0.196806	NA	ENSRNOG00000023162	791259
Car2	carbonic anhydrase 2 [Source:RGD Symbol;Acc:2240]	1021.3	-0.0141214	0.947109	0.206239	0.168971	0.0532542	0.751873	ENSRNOG00000009629	54231
Car3	carbonic anhydrase 3 [Source:RGD Symbol;Acc:2241]	3.98212	-0.0881502	NA	0.0954514	NA	-0.588493	NA	ENSRNOG00000010079	54232
Car4	carbonic anhydrase 4 [Source:RGD Symbol;Acc:2242]	6575.82	-0.428917	0.00612618	0.011447	0.982271	-0.53088	0.000187887	ENSRNOG00000002916	29242
Car6	carbonic anhydrase 6 [Source:RGD Symbol;Acc:70516]	85.344	0.49228	0.181424	0.719809	0.0546995	0.797107	0.00602075	ENSRNOG00000021355	298657
Card10	caspase recruitment domain family, member 10 [Source:RGD Symbol;Acc:1304949]	4952.78	0.146674	0.293082	-0.0519865	0.850315	0.0795673	0.608771	ENSRNOG00000008401	315120
Card11	caspase recruitment domain family, member 11 [Source:RGD Symbol;Acc:2323211]	6.44117	0.11291	NA	0.60288	NA	-0.0572305	NA	ENSRNOG00000024277	100363332
Card19	caspase recruitment domain family, member 19 [Source:RGD Symbol;Acc:1306058]	505.134	0.377207	0.0181524	0.0792359	0.83498	0.382552	0.0112325	ENSRNOG00000016560	361224
Card6	caspase recruitment domain family, member 6 [Source:RGD Symbol;Acc:1305805]	1059.47	0.233056	0.393108	-0.318331	0.316578	0.292546	0.202729	ENSRNOG00000001271	294770
Card9	caspase recruitment domain family, member 9 [Source:RGD Symbol;Acc:708370]	2.51499	-0.143893	NA	-1.03068	NA	-0.795185	NA	ENSRNOG00000051470	64171
Carf	calcium responsive transcription factor [Source:RGD Symbol;Acc:1306822]	167.454	-0.0475511	0.921186	-0.243145	0.643036	0.118302	0.765425	ENSRNOG00000017491	301446
Carhsp1	calcium regulated heat stable protein 1 [Source:RGD Symbol;Acc:708415]	2257.23	-0.2756	0.0451606	-0.224418	0.232192	-0.241554	0.073545	ENSRNOG00000002610	260416
Carm1	coactivator-associated arginine methyltransferase 1 [Source:RGD Symbol;Acc:1305879]	1788.75	0.0821495	0.610433	0.0935193	0.671546	0.126086	0.321237	ENSRNOG00000031129	363026
Carmil1	capping protein regulator and myosin 1 linker 1 [Source:RGD Symbol;Acc:1306623]	136.859	-0.319948	0.653456	0.235214	0.829852	-0.0165089	0.986091	ENSRNOG00000016576	306941
Carmil2	capping protein regulator and myosin 1 linker 2 [Source:RGD Symbol;Acc:1562390]	96.7051	0.0222115	0.970444	-0.0965631	0.905543	0.0206609	0.972068	ENSRNOG00000024452	307797
Carmil3	capping protein regulator and myosin 1 linker 3 [Source:RGD Symbol;Acc:1359120]	4.94236	-0.148241	NA	0.20434	NA	-0.00655384	NA	ENSRNOG00000025518	361041
Carnmt1	carnosine N-methyltransferase 1 [Source:RGD Symbol;Acc:1311863]	105.072	-0.00677053	0.988965	-0.0802001	0.906269	0.0144425	0.976911	ENSRNOG00000012872	293871
Carns1	carnosine synthase 1 [Source:RGD Symbol;Acc:1308234]	7.09758	0.401689	NA	0.838373	NA	1.01157	NA	ENSRNOG00000018603	309150
Cars	cysteinyl-tRNA synthetase [Source:RGD Symbol;Acc:1310747]	1202.8	0.24113	0.159772	0.0387989	0.922274	0.449641	0.00076685	ENSRNOG00000020651	293638
Cars2	cysteinyl-tRNA synthetase 2, mitochondrial [Source:RGD Symbol;Acc:1311612]	191.299	-0.361146	0.184321	-0.00881411	0.990849	-0.438573	0.0652191	ENSRNOG00000014526	361184
Casc1	cancer susceptibility candidate 1 [Source:RGD Symbol;Acc:1311213]	57.4797	-0.364034	0.504724	0.0987708	0.922253	0.0644253	0.923691	ENSRNOG00000027630	297720
Casc3	cancer susceptibility candidate 3 [Source:RGD Symbol;Acc:628766]	2400.76	0.0521655	0.769487	-0.0760001	0.750928	0.157401	0.179368	ENSRNOG00000009716	259170
Casc4	cancer susceptibility candidate 4 [Source:RGD Symbol;Acc:1305985]	1144.16	0.0649842	0.802565	0.179511	0.513953	0.125441	0.539959	ENSRNOG00000016357	362204
Casd1	CAS1 domain containing 1 [Source:MGI Symbol;Acc:MGI:2384865]	717.148	-0.0521844	0.86249	-0.0963855	0.810138	-0.0860751	0.74216	ENSRNOG00000047453	678772
Caskin1	CASK interacting protein 1 [Source:RGD Symbol;Acc:620191]	671.691	0.211643	0.0745836	0.2548	0.0512449	0.277895	0.00661237	ENSRNOG00000003195	140722
Caskin2	cask-interacting protein 2 [Source:RGD Symbol;Acc:1309738]	11221.2	-0.0581654	0.781007	-0.268603	0.0896953	-0.0965296	0.570559	ENSRNOG00000004310	303678
Casp1	caspase 1 [Source:RGD Symbol;Acc:2274]	619.414	-0.784443	4.45433e-07	-0.363666	0.110202	-0.857979	9.76223e-09	ENSRNOG00000007372	25166
Casp12	caspase 12 [Source:RGD Symbol;Acc:621758]	135.827	-0.318416	0.290494	-0.0952621	0.873212	-0.241	0.422109	ENSRNOG00000033434	156117
Casp2	caspase 2 [Source:RGD Symbol;Acc:69274]	873.592	0.0768445	0.763785	-0.324926	0.0997342	0.188262	0.295506	ENSRNOG00000016707	64314
Casp3	caspase 3 [Source:RGD Symbol;Acc:2275]	269.737	-0.209833	0.359225	-0.210723	0.497958	-0.326924	0.0713366	ENSRNOG00000010475	25402
Casp4	caspase 4 [Source:RGD Symbol;Acc:621757]	259.346	-0.205336	0.47635	0.125943	0.783284	-0.188866	0.474655	ENSRNOG00000033697	114555
Casp7	caspase 7 [Source:RGD Symbol;Acc:620944]	395.592	-0.00683547	0.982557	-0.168033	0.548094	-0.0559019	0.818175	ENSRNOG00000056216	64026
Casp8	caspase 8 [Source:RGD Symbol;Acc:620945]	677.805	-0.12257	0.54691	-0.242496	0.228606	-0.10605	0.576961	ENSRNOG00000012331	64044
Casp8ap2	caspase 8 associated protein 2 [Source:RGD Symbol;Acc:1305771]	801.737	-0.104743	0.710962	-0.0579292	0.90477	-0.057558	0.843986	ENSRNOG00000006487	313128
Casp9	caspase 9 [Source:RGD Symbol;Acc:61867]	290.548	0.119145	0.585005	-0.0306374	0.9422	0.141224	0.44798	ENSRNOG00000012944	58918
Casq1	calsequestrin 1 [Source:RGD Symbol;Acc:1586677]	13.0649	0.0872113	NA	0.437347	NA	-0.369698	0.716085	ENSRNOG00000006930	686019
Cass4	Cas scaffolding protein family member 4 [Source:RGD Symbol;Acc:1310643]	2.79944	0.315073	NA	1.14418	NA	1.23736	NA	ENSRNOG00000021560	296409
Cast	calpastatin [Source:RGD Symbol;Acc:2278]	4413.1	0.188866	0.324533	-0.0253571	0.951551	0.225815	0.168665	ENSRNOG00000010286	25403
Casz1	castor zinc finger 1 [Source:RGD Symbol;Acc:1563533]	370.243	0.368237	0.0403306	0.0304949	0.950333	0.00410179	0.990905	ENSRNOG00000013474	313713
Cat	catalase [Source:RGD Symbol;Acc:2279]	3134.33	0.259157	0.175784	0.24267	0.34202	0.280896	0.104627	ENSRNOG00000008364	24248
Catsper2	cation channel, sperm associated 2 [Source:RGD Symbol;Acc:1307620]	34.0322	-0.596712	0.189119	-0.0802665	0.938806	-0.420774	0.356341	ENSRNOG00000023064	366174
Catsperd	cation channel sperm associated auxiliary subunit delta [Source:RGD Symbol;Acc:1594167]	144.47	-0.178835	0.716184	-0.023803	0.981475	0.0751087	0.885182	ENSRNOG00000048818	680264
Catsperg	cation channel sperm associated auxiliary subunit gamma [Source:RGD Symbol;Acc:1310942]	8.44122	-0.315666	NA	0.262912	NA	0.271577	NA	ENSRNOG00000060693	292767
Cav1	caveolin 1 [Source:RGD Symbol;Acc:2280]	11636.2	-0.398673	0.00101825	-0.322665	0.0311022	-0.689107	9.60886e-11	ENSRNOG00000056836	25404
Cav2	caveolin 2 [Source:RGD Symbol;Acc:620348]	2940.99	-0.142721	0.483267	-0.217817	0.331139	-0.404931	0.00244781	ENSRNOG00000057713	363425
Cbarp	CACN beta subunit associated regulatory protein [Source:RGD Symbol;Acc:1307185]	306.737	1.07287	5.63384e-08	0.522246	0.0699742	0.87546	1.186e-05	ENSRNOG00000024349	314622
Cbfa2t2	CBFA2/RUNX1 translocation partner 2 [Source:RGD Symbol;Acc:1309088]	591.035	0.201664	0.437049	0.0497248	0.922274	0.234741	0.290375	ENSRNOG00000016352	296293
Cbfa2t3	CBFA2/RUNX1 translocation partner 3 [Source:RGD Symbol;Acc:1310547]	1477.08	-0.132342	0.715794	-0.372382	0.271709	-0.0827227	0.822827	ENSRNOG00000014723	361431
Cbfb	core-binding factor, beta subunit [Source:RGD Symbol;Acc:620493]	640.866	-0.104055	0.572966	-0.17546	0.390811	-0.158332	0.27864	ENSRNOG00000014647	361391
Cbl	Cbl proto-oncogene [Source:RGD Symbol;Acc:1561386]	754.265	0.157397	0.851276	-0.130323	0.921822	0.344721	0.612975	ENSRNOG00000008444	500985
Cblb	Cbl proto-oncogene B [Source:RGD Symbol;Acc:620535]	1109.56	-0.120242	0.741409	0.0890439	0.874477	-0.112483	0.739273	ENSRNOG00000001982	171136
Cblc	Cbl proto-oncogene C [Source:RGD Symbol;Acc:1307651]	62.2329	-0.671615	0.401822	-0.177487	0.912789	-0.360947	0.677059	ENSRNOG00000018953	292699
Cbll1	Cbl proto-oncogene like 1 [Source:RGD Symbol;Acc:1310703]	405.797	-0.0647611	0.751484	-0.243675	0.142778	0.03239	0.875678	ENSRNOG00000007253	314028
Cbr3	carbonyl reductase 3 [Source:RGD Symbol;Acc:1309728]	40.8824	0.769725	0.117547	0.418881	0.637712	0.376236	0.521484	ENSRNOG00000001701	304078
Cbr4	carbonyl reductase 4 [Source:RGD Symbol;Acc:727826]	63.6847	-0.194521	0.699972	0.0922086	0.914178	0.112803	0.822603	ENSRNOG00000024411	359725
Cbs	cystathionine beta synthase [Source:RGD Symbol;Acc:2287]	182.196	-0.4824	0.416607	0.312555	0.748693	-0.140002	0.846042	ENSRNOG00000029528	24250
Cbwd1	COBW domain containing 1 [Source:RGD Symbol;Acc:708495]	136.016	-0.180617	0.57816	-0.113905	0.825199	-0.0356174	0.926475	ENSRNOG00000015516	171057
Cbx1	chromobox 1 [Source:RGD Symbol;Acc:1310714]	635.278	-0.0825261	0.666275	-0.131086	0.569349	-0.206181	0.115775	ENSRNOG00000008689	360609
Cbx2	chromobox 2 [Source:RGD Symbol;Acc:1588561]	116.151	0.604737	0.0156935	-0.286728	0.553757	0.67188	0.00343535	ENSRNOG00000049215	303730
Cbx3	chromobox 3 [Source:RGD Symbol;Acc:1549705]	632.458	0.22203	0.214303	0.148897	0.605235	0.21443	0.195585	ENSRNOG00000011814	297093
Cbx4	chromobox 4 [Source:RGD Symbol;Acc:1587243]	318.782	0.585049	9.62576e-05	0.207363	0.483877	0.53617	0.000265801	ENSRNOG00000046207	501403
Cbx5	chromobox 5 [Source:RGD Symbol;Acc:1306619]	311.194	-0.163853	0.500073	-0.249946	0.356014	-0.0605157	0.827948	ENSRNOG00000036841	300266
Cbx6	chromobox 6 [Source:RGD Symbol;Acc:1307314]	1644.09	0.153515	0.218614	-0.219341	0.102297	-0.0394063	0.814686	ENSRNOG00000046955	315136
Cbx7	chromobox 7 [Source:RGD Symbol;Acc:735027]	3137.49	0.10118	0.321183	0.0893814	0.537274	0.017911	0.898465	ENSRNOG00000016875	362962
Cbx8	chromobox 8 [Source:RGD Symbol;Acc:1565375]	105.316	0.446982	0.257123	0.364401	0.534321	0.510702	0.138937	ENSRNOG00000048113	303731
Cby1	chibby family member 1, beta catenin antagonist [Source:RGD Symbol;Acc:708481]	176.685	-0.331019	0.134502	-0.00126189	0.997796	-0.369174	0.0639179	ENSRNOG00000013892	246768
Cc2d1a	coiled-coil and C2 domain containing 1A [Source:RGD Symbol;Acc:1306108]	1747.37	0.213259	0.0601711	0.157161	0.339706	0.148887	0.210369	ENSRNOG00000006747	288908
Cc2d1b	coiled-coil and C2 domain containing 1B [Source:RGD Symbol;Acc:1306630]	934.258	0.240395	0.0826839	0.0644692	0.83247	0.34474	0.00312479	ENSRNOG00000008634	313478
Cc2d2a	coiled-coil and C2 domain containing 2A [Source:RGD Symbol;Acc:1561042]	231.923	-0.608714	0.0162802	-0.0362115	0.960483	-0.663823	0.00473046	ENSRNOG00000059715	498386
Ccar1	cell division cycle and apoptosis regulator 1 [Source:RGD Symbol;Acc:1560358]	1159.56	-0.119403	0.450386	-0.142094	0.480719	-0.100511	0.497747	ENSRNOG00000000397	361849
Ccar2	cell cycle and apoptosis regulator 2 [Source:RGD Symbol;Acc:1309922]	2254.24	0.160763	0.216346	-0.128269	0.511038	0.0786767	0.602172	ENSRNOG00000018295	306007
Ccbe1	collagen and calcium binding EGF domains 1 [Source:RGD Symbol;Acc:1307670]	46.9157	-0.0303682	0.972016	-0.13091	0.914128	0.113476	0.877589	ENSRNOG00000024536	361341
Ccdc102a	coiled-coil domain containing 102A [Source:RGD Symbol;Acc:1308684]	999.359	-0.0158354	0.970634	0.152764	0.750928	-0.0341742	0.929129	ENSRNOG00000025843	361363
Ccdc106	coiled-coil domain containing 106 [Source:RGD Symbol;Acc:1566222]	10.4375	0.817324	NA	0.392658	NA	0.706849	0.441157	ENSRNOG00000015997	499071
Ccdc107	coiled-coil domain containing 107 [Source:RGD Symbol;Acc:1560252]	727.85	0.291747	0.0221735	0.265535	0.0956111	0.245627	0.0528088	ENSRNOG00000017253	313496
Ccdc112	coiled-coil domain containing 112 [Source:RGD Symbol;Acc:1561942]	202.499	0.354353	0.1048	-0.132268	0.769481	0.40504	0.0366419	ENSRNOG00000003559	498858
Ccdc114	coiled-coil domain containing 114 [Source:RGD Symbol;Acc:1308141]	7.40597	-0.430441	NA	-0.679011	NA	-0.801812	NA	ENSRNOG00000021109	308594
Ccdc115	coiled-coil domain containing 115 [Source:RGD Symbol;Acc:1304653]	1135.66	0.0429628	0.849749	-0.0082391	0.984228	0.0417021	0.846806	ENSRNOG00000013234	363213
Ccdc117	coiled-coil domain containing 117 [Source:RGD Symbol;Acc:1561762]	1127.84	-0.15737	0.300562	-0.121204	0.60323	-0.0565111	0.759814	ENSRNOG00000010706	498404
Ccdc12	coiled-coil domain containing 12 [Source:RGD Symbol;Acc:1306081]	821.017	0.0904217	0.720633	0.0330599	0.9422	-0.0137583	0.962719	ENSRNOG00000020946	363151
Ccdc120	coiled-coil domain containing 120 [Source:RGD Symbol;Acc:1561596]	288.925	0.0973335	0.735344	-0.0469551	0.922158	0.149636	0.516771	ENSRNOG00000009687	317377
Ccdc122	coiled-coil domain containing 122 [Source:RGD Symbol;Acc:2321506]	6.94534	-0.620058	NA	-0.00928542	NA	-0.515455	NA	ENSRNOG00000042404	100360752
Ccdc124	coiled-coil domain containing 124 [Source:RGD Symbol;Acc:1310931]	785.189	0.178675	0.561921	0.133564	0.778278	-0.0765668	0.823317	ENSRNOG00000018932	290642
Ccdc125	coiled-coil domain containing 125 [Source:RGD Symbol;Acc:1561673]	1251.35	-0.1784	0.242503	-0.0884484	0.753606	-0.304874	0.0113052	ENSRNOG00000027410	499518
Ccdc126	coiled-coil domain containing 126 [Source:RGD Symbol;Acc:1561171]	298.389	0.00717921	0.982282	0.166088	0.568848	-0.183308	0.335633	ENSRNOG00000009322	500117
Ccdc127	coiled-coil domain containing 127 [Source:RGD Symbol;Acc:735106]	314.702	-0.0194378	0.96263	-0.131555	0.778501	0.129142	0.664407	ENSRNOG00000012775	308060
Ccdc130	coiled-coil domain containing 130 [Source:RGD Symbol;Acc:1307598]	404.904	0.148214	0.393108	0.0110736	0.979414	0.0373845	0.864623	ENSRNOG00000008319	304656
Ccdc134	coiled-coil domain containing 134 [Source:RGD Symbol;Acc:1559657]	178.944	0.0908667	0.793749	0.155755	0.724066	0.0661585	0.844603	ENSRNOG00000007262	500909
Ccdc136	coiled-coil domain containing 136 [Source:RGD Symbol;Acc:1564459]	8.68386	0.510088	NA	0.692529	NA	0.837052	NA	ENSRNOG00000007100	362331
Ccdc137	coiled-coil domain containing 137 [Source:RGD Symbol;Acc:1591129]	422.616	0.176628	0.290831	-0.172121	0.464161	0.11947	0.488523	ENSRNOG00000048712	688298
Ccdc138	coiled-coil domain containing 138 [Source:RGD Symbol;Acc:1566050]	27.7135	-0.186931	0.79263	-0.378689	0.666666	-0.616903	0.20369	ENSRNOG00000028581	499442
Ccdc14	coiled-coil domain containing 14 [Source:RGD Symbol;Acc:1562189]	81.0556	0.113827	0.820316	-0.128767	0.859271	0.0824018	0.866197	ENSRNOG00000021469	288054
Ccdc141	coiled-coil domain containing 141 [Source:RGD Symbol;Acc:1593250]	13233.1	-0.207819	0.290494	-0.00961606	0.984467	-0.14503	0.473671	ENSRNOG00000012580	311134
Ccdc149	coiled-coil domain containing 149 [Source:RGD Symbol;Acc:1582968]	555.69	-0.105965	0.674449	-0.125708	0.717327	0.0401341	0.883074	ENSRNOG00000024454	688939
Ccdc15	coiled-coil domain containing 15 [Source:RGD Symbol;Acc:1305591]	98.4269	0.263182	0.744496	0.105838	0.940174	0.3679	0.586574	ENSRNOG00000032180	367056
Ccdc152	coiled-coil domain containing 152 [Source:RGD Symbol;Acc:1561503]	8.65826	-0.392006	NA	-1.32459	NA	-0.269262	NA	ENSRNOG00000039473	499536
Ccdc153	coiled-coil domain containing 153 [Source:RGD Symbol;Acc:1305351]	6.72509	-0.258696	NA	0.147766	NA	-0.021855	NA	ENSRNOG00000039086	300663
Ccdc155	coiled-coil domain containing 155 [Source:RGD Symbol;Acc:1561972]	42.8082	0.470894	0.335667	0.609642	0.277639	-0.104743	0.874643	ENSRNOG00000025378	308581
Ccdc157	coiled-coil domain containing 157 [Source:RGD Symbol;Acc:1584653]	76.895	0.120763	0.799852	0.392456	0.374508	-0.049147	0.923432	ENSRNOG00000005147	681091
Ccdc159	coiled-coil domain containing 159 [Source:RGD Symbol;Acc:1308031]	185.282	-0.0948112	0.770325	-0.0869403	0.856288	-0.161488	0.531441	ENSRNOG00000011799	300442
Ccdc163	coiled-coil domain containing 163 [Source:RGD Symbol;Acc:1564486]	40.2934	-0.157355	0.832191	0.00083377	0.999366	-0.371994	0.517843	ENSRNOG00000022953	298442
Ccdc167	coiled-coil domain containing 167 [Source:RGD Symbol;Acc:1588733]	43.1124	-0.0342021	0.961368	-0.292229	0.704335	-0.404557	0.361963	ENSRNOG00000000531	689755
Ccdc17	coiled-coil domain containing 17 [Source:RGD Symbol;Acc:1598211]	197.418	-0.22749	0.294312	-0.342179	0.136541	-0.260468	0.168347	ENSRNOG00000023216	500528
Ccdc171	coiled-coil domain containing 171 [Source:RGD Symbol;Acc:1560884]	36.6747	-0.609785	0.181804	-0.201498	0.81864	-0.378389	0.429279	ENSRNOG00000033445	502957
Ccdc174	coiled-coil domain containing 174 [Source:RGD Symbol;Acc:1305225]	463.261	-0.165988	0.321815	-0.0738301	0.806313	0.00599509	0.982508	ENSRNOG00000010090	297458
Ccdc18	coiled-coil domain containing 18 [Source:RGD Symbol;Acc:1564165]	31.6564	-0.561283	0.292561	-0.297002	0.749295	-0.415656	0.431373	ENSRNOG00000024545	305628
Ccdc180	coiled-coil domain containing 180 [Source:RGD Symbol;Acc:6498132]	6.24925	-0.0695329	NA	0.899203	NA	0.678025	NA	ENSRNOG00000010412	100910460
Ccdc181	coiled-coil domain containing 181 [Source:RGD Symbol;Acc:1309708]	100.943	-0.262268	0.58352	-0.263876	0.698668	-0.103893	0.844014	ENSRNOG00000002860	360867
Ccdc186	coiled-coil domain containing 186 [Source:RGD Symbol;Acc:1307158]	1178.35	0.00831967	0.977423	-0.0892524	0.788196	0.0361734	0.883724	ENSRNOG00000051680	361773
Ccdc189	coiled-coil domain containing 189 [Source:RGD Symbol;Acc:1593368]	14.3486	-0.374865	0.747045	0.165988	NA	-0.486613	0.628416	ENSRNOG00000053015	691909
Ccdc191	coiled-coil domain containing 191 [Source:RGD Symbol;Acc:1566314]	90.773	-0.160359	0.668227	-0.319263	0.435209	-0.317244	0.256171	ENSRNOG00000057815	288106
Ccdc22	coiled-coil domain containing 22 [Source:RGD Symbol;Acc:1560910]	1001.7	0.0166428	0.936341	0.158589	0.343535	0.0134261	0.944942	ENSRNOG00000010846	317381
Ccdc25	coiled-coil domain containing 25 [Source:RGD Symbol;Acc:1307689]	541.822	-0.0707702	0.722072	-0.138579	0.542014	-0.062016	0.74008	ENSRNOG00000015939	361059
Ccdc28a	coiled-coil domain containing 28A [Source:RGD Symbol;Acc:1310326]	95.4279	0.25597	0.465367	-0.140214	0.816291	0.161198	0.656519	ENSRNOG00000053347	361454
Ccdc28b	coiled coil domain containing 28B [Source:RGD Symbol;Acc:1583447]	239.886	-0.279061	0.282559	-0.144255	0.756603	-0.263587	0.275668	ENSRNOG00000047578	682445
Ccdc30	coiled-coil domain containing 30 [Source:RGD Symbol;Acc:1305604]	294.811	-0.00255497	0.993868	0.109716	0.811243	0.0533397	0.873151	ENSRNOG00000008560	362580
Ccdc32	coiled-coil domain containing 32 [Source:RGD Symbol;Acc:1307516]	550.009	0.171861	0.360843	-0.00881379	0.984467	0.182803	0.274397	ENSRNOG00000010472	296081
Ccdc34	coiled-coil domain containing 34 [Source:RGD Symbol;Acc:1560583]	19.3564	0.027769	0.980376	-0.108079	NA	-0.222506	0.804471	ENSRNOG00000005902	362187
Ccdc40	coiled-coil domain containing 40 [Source:RGD Symbol;Acc:1592118]	9.58333	0.268955	NA	0.434375	NA	0.571134	0.570491	ENSRNOG00000059401	287867
Ccdc43	coiled-coil domain containing 43 [Source:RGD Symbol;Acc:1311929]	519.13	-0.0975636	0.753699	-0.0690759	0.888262	-0.163418	0.505645	ENSRNOG00000002748	360637
Ccdc47	coiled-coil domain containing 47 [Source:RGD Symbol;Acc:1308813]	6181.81	-0.0524766	0.696283	-0.070258	0.698668	-0.127809	0.172692	ENSRNOG00000009006	303606
Ccdc50	coiled-coil domain containing 50 [Source:RGD Symbol;Acc:727841]	1017.81	0.10216	0.821278	-0.0535153	0.943057	0.0728863	0.870004	ENSRNOG00000001930	288022
Ccdc51	coiled-coil domain containing 51 [Source:RGD Symbol;Acc:1311466]	122.456	0.404345	0.173371	0.363074	0.372582	0.443963	0.0953648	ENSRNOG00000020688	316008
Ccdc57	coiled-coil domain containing 57 [Source:MGI Symbol;Acc:MGI:1918526]	88.7429	-0.415122	0.131757	-0.217901	0.65272	-0.542289	0.023141	ENSRNOG00000047531	688324
Ccdc58	coiled-coil domain containing 58 [Source:RGD Symbol;Acc:1564582]	92.3206	0.10725	0.822164	0.103396	0.888097	0.0438823	0.930167	ENSRNOG00000031653	288065
Ccdc59	coiled-coil domain containing 59 [Source:RGD Symbol;Acc:1311912]	238.562	0.0942531	0.735094	0.132915	0.716632	0.188477	0.358952	ENSRNOG00000004183	314799
Ccdc6	coiled-coil domain containing 6 [Source:RGD Symbol;Acc:1587433]	167.314	0.623227	0.000753469	-0.0686962	0.903729	0.604207	0.000682958	ENSRNOG00000024019	691155
Ccdc61	coiled-coil domain containing 61 [Source:RGD Symbol;Acc:1307390]	334.198	0.201704	0.315126	0.0367249	0.934726	0.33525	0.0297121	ENSRNOG00000013767	292680
Ccdc62	coiled-coil domain containing 62 [Source:RGD Symbol;Acc:1586391]	236.148	-0.128244	0.737093	0.00825978	0.99215	0.107525	0.764249	ENSRNOG00000038002	689909
Ccdc65	coiled-coil domain containing 65 [Source:RGD Symbol;Acc:1595842]	17.5871	-1.29817	0.0307488	0.020048	NA	-0.50979	0.445076	ENSRNOG00000058916	362994
Ccdc66	coiled-coil domain containing 66 [Source:RGD Symbol;Acc:1560873]	421.376	-0.164943	0.367731	-0.158874	0.530069	-0.155162	0.359147	ENSRNOG00000028380	306238
Ccdc68	coiled-coil domain containing 68 [Source:RGD Symbol;Acc:1561424]	500.368	0.351143	0.212042	0.291373	0.481404	0.438257	0.070004	ENSRNOG00000021381	291530
Ccdc69	coiled-coil domain containing 69 [Source:RGD Symbol;Acc:1562251]	45.4744	0.413164	0.378733	0.0586784	0.955505	0.0448211	0.945919	ENSRNOG00000021370	497906
Ccdc71	coiled-coil domain containing 71 [Source:RGD Symbol;Acc:1566341]	286.855	0.759966	5.47101e-06	0.132074	0.763401	0.694957	2.38195e-05	ENSRNOG00000048718	498678
Ccdc71l	coiled-coil domain containing 71-like [Source:RGD Symbol;Acc:1560812]	21.653	0.730049	0.227512	0.0977469	NA	0.44974	0.49434	ENSRNOG00000039207	500640
Ccdc77	coiled-coil domain containing 77 [Source:RGD Symbol;Acc:1310710]	380.255	0.30253	0.502816	0.295317	0.645548	0.175633	0.710746	ENSRNOG00000037206	312677
Ccdc8	coiled-coil domain containing 8 [Source:RGD Symbol;Acc:1359717]	35.6079	0.604401	0.298244	0.364027	0.717634	0.295992	0.660543	ENSRNOG00000027936	494320
Ccdc80	coiled-coil domain containing 80 [Source:RGD Symbol;Acc:69421]	390.974	-0.49031	0.510774	0.430225	0.698668	0.0106096	0.992947	ENSRNOG00000002052	64387
Ccdc82	coiled-coil domain containing 82 [Source:RGD Symbol;Acc:1359666]	453.027	-0.111461	0.670421	-0.222133	0.430978	0.0177926	0.95309	ENSRNOG00000005713	300359
Ccdc84	coiled-coil domain containing 84 [Source:RGD Symbol;Acc:1597440]	351.529	0.279318	0.216346	0.242616	0.450252	0.156949	0.531441	ENSRNOG00000012137	689046
Ccdc86	coiled-coil domain containing 86 [Source:RGD Symbol;Acc:1359280]	487.667	0.147031	0.46219	0.235891	0.262904	0.0682508	0.757246	ENSRNOG00000020925	293738
Ccdc88a	coiled coil domain containing 88A [Source:RGD Symbol;Acc:1306694]	738.006	-0.0522867	0.901614	-0.147524	0.778278	-0.0409147	0.921992	ENSRNOG00000004057	305605
Ccdc88b	coiled-coil domain containing 88B [Source:RGD Symbol;Acc:1311475]	6.2945	-0.0683019	NA	0.539539	NA	0.686233	NA	ENSRNOG00000024931	293698
Ccdc88c	coiled-coil domain containing 88C [Source:RGD Symbol;Acc:1307429]	117.477	-0.255278	0.60851	-0.015847	0.987734	-0.232671	0.614286	ENSRNOG00000004482	362770
Ccdc9	coiled-coil domain containing 9 [Source:RGD Symbol;Acc:1584422]	2147	0.0885168	0.761381	0.110598	0.778919	-0.118288	0.635023	ENSRNOG00000048848	684934
Ccdc90b	coiled-coil domain containing 90B [Source:RGD Symbol;Acc:1308637]	446.373	-0.218971	0.248616	-0.284103	0.189924	-0.339288	0.0269625	ENSRNOG00000009462	308820
Ccdc91	coiled-coil domain containing 91 [Source:RGD Symbol;Acc:1359502]	964.475	-0.158621	0.357495	-0.00409078	0.993501	-0.209917	0.141143	ENSRNOG00000001847	312863
Ccdc92	coiled-coil domain containing 92 [Source:RGD Symbol;Acc:1601131]	92.7503	0.471281	0.501442	0.114021	0.935429	0.533069	0.381537	ENSRNOG00000021691	100036765
Ccdc92b	coiled-coil domain containing 92B [Source:RGD Symbol;Acc:1562276]	7.54809	0.661613	NA	0.301265	NA	0.843347	NA	ENSRNOG00000057228	360567
Ccdc93	coiled-coil domain containing 93 [Source:RGD Symbol;Acc:1560504]	426.681	-0.162017	0.481242	-0.228631	0.390512	-0.229635	0.211641	ENSRNOG00000002514	304743
Ccdc94	coiled-coil domain containing 94 [Source:RGD Symbol;Acc:1589601]	608.131	-0.029242	0.891117	0.00345782	0.993958	-0.0138018	0.948737	ENSRNOG00000047456	501285
Ccdc96	coiled-coil domain containing 96 [Source:RGD Symbol;Acc:1305153]	6.51714	0.00642203	NA	-0.61079	NA	0.00309523	NA	ENSRNOG00000006575	289716
Ccdc97	coiled-coil domain containing 97 [Source:RGD Symbol;Acc:1309393]	1600.26	-0.00162468	0.99334	0.031582	0.921428	-0.0563587	0.751213	ENSRNOG00000020675	292724
Cchcr1	coiled-coil alpha-helical rod protein 1 [Source:RGD Symbol;Acc:1302992]	969.906	0.162683	0.523251	0.234354	0.430371	0.0342237	0.91466	ENSRNOG00000050233	406196
Ccl19	C-C motif chemokine ligand 19 [Source:RGD Symbol;Acc:1310336]	16.7976	-0.186274	0.895803	0.498812	NA	0.109351	0.937645	ENSRNOG00000015668	362506
Ccl2	C-C motif chemokine ligand 2 [Source:RGD Symbol;Acc:3645]	3.88144	-1.38427	NA	-0.229882	NA	-1.95302	NA	ENSRNOG00000007159	24770
Ccl22	C-C motif chemokine ligand 22 [Source:RGD Symbol;Acc:619933]	4.4426	0.0181759	NA	0.173196	NA	-0.694743	NA	ENSRNOG00000016535	117551
Ccl27	C-C motif chemokine ligand 27 [Source:RGD Symbol;Acc:1304660]	11.3591	0.334431	NA	0.333302	NA	-0.126121	0.921992	ENSRNOG00000039530	362505
Ccl3	C-C motif chemokine ligand 3 [Source:RGD Symbol;Acc:3647]	13.4221	-0.755361	NA	-0.296484	NA	0.0896116	0.938323	ENSRNOG00000011205	25542
Ccl4	C-C motif chemokine ligand 4 [Source:RGD Symbol;Acc:620441]	7.49283	-0.336868	NA	0.0889337	NA	-1.10432	NA	ENSRNOG00000011406	116637
Ccl5	C-C motif chemokine ligand 5 [Source:RGD Symbol;Acc:69069]	88.0596	0.0733074	0.936811	-0.57568	0.507988	-0.490112	0.421624	ENSRNOG00000010906	81780
Ccl6	chemokine (C-C motif) ligand 6 [Source:RGD Symbol;Acc:1303200]	9.46548	1.09399	NA	0.561828	NA	1.11951	0.296378	ENSRNOG00000030021	287910
Ccm2	CCM2 scaffolding protein [Source:RGD Symbol;Acc:1308067]	1599.47	0.0163322	0.942228	0.0163553	0.96246	0.0336435	0.862002	ENSRNOG00000060825	305505
Ccm2l	CCM2 like scaffolding protein [Source:RGD Symbol;Acc:1305202]	2548.46	0.00669317	0.977705	0.0475359	0.874477	0.0174253	0.934886	ENSRNOG00000009191	311550
Ccna2	cyclin A2 [Source:RGD Symbol;Acc:621059]	5.84009	0.289554	NA	0.336473	NA	-0.0364008	NA	ENSRNOG00000015423	114494
Ccnb1	cyclin B1 [Source:RGD Symbol;Acc:2291]	16.9543	-0.16126	0.865901	-0.385266	NA	-0.0205382	0.985046	ENSRNOG00000058539	25203
Ccnb1ip1	cyclin B1 interacting protein 1 [Source:RGD Symbol;Acc:1561930]	10.435	0.360477	NA	-0.863247	NA	0.00705258	0.99709	ENSRNOG00000026056	498492
Ccnc	cyclin C [Source:RGD Symbol;Acc:70905]	427.676	-0.073508	0.799219	-0.117728	0.760251	-0.151875	0.49264	ENSRNOG00000007719	114839
Ccnd1	cyclin D1 [Source:RGD Symbol;Acc:68384]	162.367	-0.280963	0.32128	-0.192132	0.673351	-0.576227	0.00641504	ENSRNOG00000020918	58919
Ccnd2	cyclin D2 [Source:RGD Symbol;Acc:621083]	127.093	-0.222265	0.542467	-0.264774	0.574332	-0.415407	0.124327	ENSRNOG00000057710	64033
Ccnd3	cyclin D3 [Source:RGD Symbol;Acc:2293]	4639.72	0.164955	0.359278	0.0769046	0.810128	0.0480342	0.831543	ENSRNOG00000050258	25193
Ccndbp1	cyclin D1 binding protein 1 [Source:RGD Symbol;Acc:1304669]	497.775	-0.127018	0.49668	0.0591749	0.855831	-0.282582	0.0316789	ENSRNOG00000011379	362201
Ccne1	cyclin E1 [Source:RGD Symbol;Acc:2294]	6.31398	0.794609	NA	0.965344	NA	1.05021	NA	ENSRNOG00000014786	25729
Ccne2	cyclin E2 [Source:RGD Symbol;Acc:1307783]	29.8634	-0.0119994	0.989039	0.406748	0.644008	0.213545	0.751347	ENSRNOG00000008055	362485
Ccnf	cyclin F [Source:RGD Symbol;Acc:67401]	7.96646	-0.0280809	NA	0.299553	NA	0.261817	NA	ENSRNOG00000007483	117524
Ccng1	cyclin G1 [Source:RGD Symbol;Acc:2295]	423.841	0.17955	0.463462	-0.201844	0.533988	0.226484	0.265632	ENSRNOG00000003256	25405
[truncated: 11,056 more rows]
